# Supplementary material for: Transcriptomic Analysis of mRNA-lncRNA-miRNA Interactions in Hepatocellular Carcinoma
Source: Sci Rep. 2019 Nov 6;9:16096. doi: 10.1038/s41598-019-52559-x (PMC6834564; doi:10.1038/s41598-019-52559-x)
Supplement: Supplementary file 2 — Additional file 2 [file 41598_2019_52559_MOESM2_ESM.xls]

## Sheet: miRNA-lncRNA.4of4
Table 1. Significantly miRNA-lncRNA target prediction by four algorithms based on our nine HCC dataset.
miRNA	MIMATid	LncRNA_EnsGeneID	LncRNA_EnsTransID	LncRNA_Transcript	LncRNA_Gene	miRWalk	miRanda	RNAhybrid	Targetscan	Sum
hsa-miR-10a-5p	MIMAT0000253	ENSG00000214548	ENST00000398460	MEG3-028	MEG3	1	1	1	1	4
hsa-miR-10a-5p	MIMAT0000253	ENSG00000214548	ENST00000452120	MEG3-010	MEG3	1	1	1	1	4
hsa-miR-125b-5p	MIMAT0000423	ENSG00000214548	ENST00000521404	MEG3-013	MEG3	1	1	1	1	4
hsa-miR-125b-5p	MIMAT0000423	ENSG00000214548	ENST00000556736	MEG3-025	MEG3	1	1	1	1	4
hsa-miR-125b-5p	MIMAT0000423	ENSG00000214548	ENST00000556407	MEG3-029	MEG3	1	1	1	1	4
hsa-miR-125b-5p	MIMAT0000423	ENSG00000214548	ENST00000522618	MEG3-019	MEG3	1	1	1	1	4
hsa-miR-125b-5p	MIMAT0000423	ENSG00000214548	ENST00000522771	MEG3-015	MEG3	1	1	1	1	4
hsa-miR-125b-5p	MIMAT0000423	ENSG00000214548	ENST00000524035	MEG3-018	MEG3	1	1	1	1	4
hsa-miR-125b-5p	MIMAT0000423	ENSG00000214548	ENST00000524131	MEG3-021	MEG3	1	1	1	1	4
hsa-miR-125b-5p	MIMAT0000423	ENSG00000214548	ENST00000554639	MEG3-026	MEG3	1	1	1	1	4
hsa-miR-125b-5p	MIMAT0000423	ENSG00000214548	ENST00000555928	MEG3-027	MEG3	1	1	1	1	4
hsa-miR-125b-5p	MIMAT0000423	ENSG00000214548	ENST00000520714	MEG3-003	MEG3	1	1	1	1	4
hsa-miR-125b-5p	MIMAT0000423	ENSG00000214548	ENST00000423456	MEG3-002	MEG3	1	1	1	1	4
hsa-miR-125b-5p	MIMAT0000423	ENSG00000214548	ENST00000424076	MEG3-009	MEG3	1	1	1	1	4
hsa-miR-125b-5p	MIMAT0000423	ENSG00000214548	ENST00000429159	MEG3-001	MEG3	1	1	1	1	4
hsa-miR-125b-5p	MIMAT0000423	ENSG00000214548	ENST00000451743	MEG3-006	MEG3	1	1	1	1	4
hsa-miR-125b-5p	MIMAT0000423	ENSG00000214548	ENST00000452120	MEG3-010	MEG3	1	1	1	1	4
hsa-miR-125b-5p	MIMAT0000423	ENSG00000214548	ENST00000455286	MEG3-004	MEG3	1	1	1	1	4
hsa-miR-125b-5p	MIMAT0000423	ENSG00000214548	ENST00000412736	MEG3-012	MEG3	1	1	1	1	4
hsa-miR-125b-5p	MIMAT0000423	ENSG00000214548	ENST00000398460	MEG3-028	MEG3	1	1	1	1	4
hsa-miR-125b-5p	MIMAT0000423	ENSG00000214548	ENST00000398461	MEG3-011	MEG3	1	1	1	1	4
hsa-miR-125b-5p	MIMAT0000423	ENSG00000214548	ENST00000398474	MEG3-005	MEG3	1	1	1	1	4
hsa-miR-125b-5p	MIMAT0000423	ENSG00000214548	ENST00000398518	MEG3-007	MEG3	1	1	1	1	4
hsa-miR-125b-5p	MIMAT0000423	ENSG00000214548	ENST00000455531	MEG3-008	MEG3	1	1	1	1	4
hsa-miR-125b-5p	MIMAT0000423	ENSG00000214548	ENST00000519709	MEG3-016	MEG3	1	1	1	1	4
hsa-miR-1306-5p	MIMAT0022726	ENSG00000214548	ENST00000523671	MEG3-014	MEG3	1	1	1	1	4
hsa-miR-1306-5p	MIMAT0022726	ENSG00000214548	ENST00000522771	MEG3-015	MEG3	1	1	1	1	4
hsa-miR-1306-5p	MIMAT0022726	ENSG00000214548	ENST00000521404	MEG3-013	MEG3	1	1	1	1	4
hsa-miR-1306-5p	MIMAT0022726	ENSG00000214548	ENST00000520714	MEG3-003	MEG3	1	1	1	1	4
hsa-miR-1306-5p	MIMAT0022726	ENSG00000214548	ENST00000519709	MEG3-016	MEG3	1	1	1	1	4
hsa-miR-1306-5p	MIMAT0022726	ENSG00000214548	ENST00000455531	MEG3-008	MEG3	1	1	1	1	4
hsa-miR-1306-5p	MIMAT0022726	ENSG00000214548	ENST00000452514	MEG3-023	MEG3	1	1	1	1	4
hsa-miR-1306-5p	MIMAT0022726	ENSG00000214548	ENST00000452120	MEG3-010	MEG3	1	1	1	1	4
hsa-miR-1306-5p	MIMAT0022726	ENSG00000214548	ENST00000554639	MEG3-026	MEG3	1	1	1	1	4
hsa-miR-1306-5p	MIMAT0022726	ENSG00000214548	ENST00000556736	MEG3-025	MEG3	1	1	1	1	4
hsa-miR-1306-5p	MIMAT0022726	ENSG00000214548	ENST00000451743	MEG3-006	MEG3	1	1	1	1	4
hsa-miR-1306-5p	MIMAT0022726	ENSG00000214548	ENST00000429159	MEG3-001	MEG3	1	1	1	1	4
hsa-miR-1306-5p	MIMAT0022726	ENSG00000214548	ENST00000424076	MEG3-009	MEG3	1	1	1	1	4
hsa-miR-1306-5p	MIMAT0022726	ENSG00000214548	ENST00000423456	MEG3-002	MEG3	1	1	1	1	4
hsa-miR-1306-5p	MIMAT0022726	ENSG00000214548	ENST00000412736	MEG3-012	MEG3	1	1	1	1	4
hsa-miR-1306-5p	MIMAT0022726	ENSG00000214548	ENST00000398518	MEG3-007	MEG3	1	1	1	1	4
hsa-miR-1306-5p	MIMAT0022726	ENSG00000214548	ENST00000398474	MEG3-005	MEG3	1	1	1	1	4
hsa-miR-1306-5p	MIMAT0022726	ENSG00000214548	ENST00000398460	MEG3-028	MEG3	1	1	1	1	4
hsa-miR-15b-3p	MIMAT0004586	ENSG00000214548	ENST00000522618	MEG3-019	MEG3	1	1	1	1	4
hsa-miR-15b-3p	MIMAT0004586	ENSG00000214548	ENST00000455531	MEG3-008	MEG3	1	1	1	1	4
hsa-miR-195-5p	MIMAT0000461	ENSG00000214548	ENST00000521256	MEG3-024	MEG3	1	1	1	1	4
hsa-miR-195-5p	MIMAT0000461	ENSG00000214548	ENST00000455531	MEG3-008	MEG3	1	1	1	1	4
hsa-miR-195-5p	MIMAT0000461	ENSG00000214548	ENST00000522618	MEG3-019	MEG3	1	1	1	1	4
hsa-miR-195-5p	MIMAT0000461	ENSG00000214548	ENST00000522771	MEG3-015	MEG3	1	1	1	1	4
hsa-miR-195-5p	MIMAT0000461	ENSG00000214548	ENST00000524035	MEG3-018	MEG3	1	1	1	1	4
hsa-miR-195-5p	MIMAT0000461	ENSG00000214548	ENST00000398460	MEG3-028	MEG3	1	1	1	1	4
hsa-miR-222-3p	MIMAT0000279	ENSG00000214548	ENST00000398461	MEG3-011	MEG3	1	1	1	1	4
hsa-miR-222-3p	MIMAT0000279	ENSG00000214548	ENST00000455531	MEG3-008	MEG3	1	1	1	1	4
hsa-miR-222-3p	MIMAT0000279	ENSG00000214548	ENST00000524035	MEG3-018	MEG3	1	1	1	1	4
hsa-miR-223-5p	MIMAT0004570	ENSG00000214548	ENST00000398460	MEG3-028	MEG3	1	1	1	1	4
hsa-miR-1	MIMAT0000416	ENSG00000214548	ENST00000521256	MEG3-024	MEG3	1	1	1	1	4
hsa-miR-1	MIMAT0000416	ENSG00000214548	ENST00000398460	MEG3-028	MEG3	1	1	1	1	4
hsa-miR-1	MIMAT0000416	ENSG00000214548	ENST00000522771	MEG3-015	MEG3	1	1	1	1	4
hsa-miR-10a-5p	MIMAT0000253	ENSG00000186594	ENST00000573127	MIR22HG-004	MIR22HG	1	1	1	1	4
hsa-miR-10a-5p	MIMAT0000253	ENSG00000186594	ENST00000571595	MIR22HG-003	MIR22HG	1	1	1	1	4
hsa-miR-10a-5p	MIMAT0000253	ENSG00000186594	ENST00000574306	MIR22HG-002	MIR22HG	1	1	1	1	4
hsa-miR-125b-5p	MIMAT0000423	ENSG00000186594	ENST00000574306	MIR22HG-002	MIR22HG	1	1	1	1	4
hsa-miR-125b-5p	MIMAT0000423	ENSG00000186594	ENST00000577164	MIR22HG-005	MIR22HG	1	1	1	1	4
hsa-miR-1306-5p	MIMAT0022726	ENSG00000186594	ENST00000574306	MIR22HG-002	MIR22HG	1	1	1	1	4
hsa-miR-1306-5p	MIMAT0022726	ENSG00000186594	ENST00000574016	MIR22HG-007	MIR22HG	1	1	1	1	4
hsa-miR-1306-5p	MIMAT0022726	ENSG00000186594	ENST00000609990	MIR22HG-013	MIR22HG	1	1	1	1	4
hsa-miR-1306-5p	MIMAT0022726	ENSG00000186594	ENST00000608913	MIR22HG-016	MIR22HG	1	1	1	1	4
hsa-miR-130b-3p	MIMAT0000691	ENSG00000186594	ENST00000577164	MIR22HG-005	MIR22HG	1	1	1	1	4
hsa-miR-195-5p	MIMAT0000461	ENSG00000186594	ENST00000574306	MIR22HG-002	MIR22HG	1	1	1	1	4
hsa-miR-199a-3p	MIMAT0000232	ENSG00000186594	ENST00000334146	MIR22HG-001	MIR22HG	1	1	1	1	4
hsa-miR-199a-3p	MIMAT0000232	ENSG00000186594	ENST00000570416	MIR22HG-012	MIR22HG	1	1	1	1	4
hsa-miR-199a-3p	MIMAT0000232	ENSG00000186594	ENST00000574306	MIR22HG-002	MIR22HG	1	1	1	1	4
hsa-miR-199a-3p	MIMAT0000232	ENSG00000186594	ENST00000576749	MIR22HG-010	MIR22HG	1	1	1	1	4
hsa-miR-199a-5p	MIMAT0000231	ENSG00000186594	ENST00000571091	MIR22HG-011	MIR22HG	1	1	1	1	4
hsa-miR-199a-5p	MIMAT0000231	ENSG00000186594	ENST00000334146	MIR22HG-001	MIR22HG	1	1	1	1	4
hsa-miR-199a-5p	MIMAT0000231	ENSG00000186594	ENST00000573075	MIR22HG-008	MIR22HG	1	1	1	1	4
hsa-miR-199a-5p	MIMAT0000231	ENSG00000186594	ENST00000574016	MIR22HG-007	MIR22HG	1	1	1	1	4
hsa-miR-199a-5p	MIMAT0000231	ENSG00000186594	ENST00000574306	MIR22HG-002	MIR22HG	1	1	1	1	4
hsa-miR-199a-5p	MIMAT0000231	ENSG00000186594	ENST00000575626	MIR22HG-006	MIR22HG	1	1	1	1	4
hsa-miR-199a-5p	MIMAT0000231	ENSG00000186594	ENST00000577164	MIR22HG-005	MIR22HG	1	1	1	1	4
hsa-miR-199a-5p	MIMAT0000231	ENSG00000186594	ENST00000608198	MIR22HG-014	MIR22HG	1	1	1	1	4
hsa-miR-199a-5p	MIMAT0000231	ENSG00000186594	ENST00000608913	MIR22HG-016	MIR22HG	1	1	1	1	4
hsa-miR-199a-5p	MIMAT0000231	ENSG00000186594	ENST00000609398	MIR22HG-019	MIR22HG	1	1	1	1	4
hsa-miR-199a-5p	MIMAT0000231	ENSG00000186594	ENST00000609442	MIR22HG-017	MIR22HG	1	1	1	1	4
hsa-miR-1	MIMAT0000416	ENSG00000186594	ENST00000576749	MIR22HG-010	MIR22HG	1	1	1	1	4
hsa-miR-1	MIMAT0000416	ENSG00000186594	ENST00000334146	MIR22HG-001	MIR22HG	1	1	1	1	4
hsa-miR-1	MIMAT0000416	ENSG00000186594	ENST00000570416	MIR22HG-012	MIR22HG	1	1	1	1	4
hsa-miR-1	MIMAT0000416	ENSG00000186594	ENST00000574306	MIR22HG-002	MIR22HG	1	1	1	1	4
hsa-miR-130b-3p	MIMAT0000691	ENSG00000249173	ENST00000515864	LINC01093-003	LINC01093	1	1	1	1	4
hsa-miR-130b-3p	MIMAT0000691	ENSG00000249173	ENST00000507183	LINC01093-002	LINC01093	1	1	1	1	4
hsa-miR-130b-3p	MIMAT0000691	ENSG00000249173	ENST00000506479	LINC01093-001	LINC01093	1	1	1	1	4
hsa-miR-15b-3p	MIMAT0004586	ENSG00000249173	ENST00000506479	LINC01093-001	LINC01093	1	1	1	1	4
hsa-miR-15b-3p	MIMAT0004586	ENSG00000249173	ENST00000507183	LINC01093-002	LINC01093	1	1	1	1	4
hsa-miR-15b-3p	MIMAT0004586	ENSG00000249173	ENST00000515864	LINC01093-003	LINC01093	1	1	1	1	4
hsa-miR-222-3p	MIMAT0000279	ENSG00000249173	ENST00000506479	LINC01093-001	LINC01093	1	1	1	1	4

## Sheet: lncRNA-mRNA.lncRNAtor.Co-LncRNA
Table 2. Significantly lncRNA-mRNA target prediction by lncRNAtor and Co-LncRNA based on our nine HCC dataset.
lncRNA	Gene	Ensembl.ID	P.value
MEG3	JAK3	ENSG00000105639	0.29893
MEG3	KIF20A	ENSG00000112984	5.49419e-38
MEG3	GHR	ENSG00000112964	3.09147e-10
MEG3	MCM5	ENSG00000100297	5.16593e-15
MEG3	CHKA	ENSG00000110721	3.14139e-06
MEG3	PPP1R12B	ENSG00000077157	0.0232814
MEG3	SGOL2	ENSG00000163535	3.94923e-28
MEG3	NRG1	ENSG00000157168	0.00138992
MEG3	ITGA6	ENSG00000091409	9.55329e-07
MEG3	TIMM50	ENSG00000105197	0.000142757
MEG3	IRAK1	ENSG00000184216	2.7992e-17
MEG3	PROS1	ENSG00000184500	7.10467e-09
MEG3	NPW	ENSG00000183971	0.999465
MEG3	VPS72	ENSG00000163159	1.36438e-12
MEG3	RUVBL2	ENSG00000183207	0.000183342
MEG3	DCN	ENSG00000011465	0.0003
MEG3	TIMP2	ENSG00000035862	0.0011
MEG3	MYOM2	ENSG00000036448	5.62e-07
MEG3	OTC	ENSG00000036473	0.0014
MEG3	LAMC3	ENSG00000050555	0.0092
MEG3	CYBRD1	ENSG00000071967	0.0049
MEG3	FCGR2B	ENSG00000072694	9.56e-05
MEG3	SCGN	ENSG00000079689	3.97e-06
MEG3	SIGLEC1	ENSG00000088827	0.001
MEG3	CCDC80	ENSG00000091986	1.49e-06
MEG3	HMOX1	ENSG00000100292	0.0001
MEG3	SRPX	ENSG00000101955	0.0004
MEG3	CXCL12	ENSG00000107562	3.92e-06
MEG3	CCL2	ENSG00000108691	0.0012
MEG3	COL1A1	ENSG00000108821	0.0065
MEG3	MGP	ENSG00000111341	5.71e-05
MEG3	C7	ENSG00000112936	0.0002
MEG3	BCHE	ENSG00000114200	1.7e-05
MEG3	FNDC4	ENSG00000115226	0.0012
MEG3	MAN1C1	ENSG00000117643	0.0024
MEG3	COLEC11	ENSG00000118004	0.0007
MEG3	EGR1	ENSG00000120738	1.17e-05
MEG3	CPXM2	ENSG00000121898	0.0067
MEG3	EGR2	ENSG00000122877	1.09e-05
MEG3	NR4A1	ENSG00000123358	0.0049
MEG3	MASP1	ENSG00000127241	0.0002
MEG3	STEAP4	ENSG00000127954	8.68e-05
MEG3	OLFM1	ENSG00000130558	0.0089
MEG3	DMGDH	ENSG00000132837	3.18e-06
MEG3	EDNRB	ENSG00000136160	0.0002
MEG3	THBS1	ENSG00000137801	0.0002
MEG3	EMILIN1	ENSG00000138080	0.0001
MEG3	FBLN5	ENSG00000140092	3.39e-06
MEG3	ABCA8	ENSG00000141338	0.0051
MEG3	CYR61	ENSG00000142871	6.72e-05
MEG3	RGL1	ENSG00000143344	0.0001
MEG3	CSRNP1	ENSG00000144655	0.0047
MEG3	RSPO3	ENSG00000146374	1.03e-06
MEG3	SLC22A3	ENSG00000146477	0.0005
MEG3	PAMR1	ENSG00000149090	0.0007
MEG3	NCAM1	ENSG00000149294	0.0007
MEG3	CCDC3	ENSG00000151468	0.0098
MEG3	NR4A2	ENSG00000153234	2.78e-05
MEG3	ADAMTS1	ENSG00000154734	0.0052
MEG3	ADAMTS4	ENSG00000158859	0.0013
MEG3	RCAN1	ENSG00000159200	0.0015
MEG3	FTCD	ENSG00000160282	0.0069
MEG3	PPAP2B	ENSG00000162407	1.75e-05
MEG3	SDC3	ENSG00000162512	2.88e-06
MEG3	MXRA8	ENSG00000162576	0.003
MEG3	DIRAS3	ENSG00000162595	0.0004
MEG3	NFASC	ENSG00000163531	0.0003
MEG3	CCR1	ENSG00000163823	0.0001
MEG3	ENPP6	ENSG00000164303	0.0014
MEG3	KLKB1	ENSG00000164344	0.0005
MEG3	COL1A2	ENSG00000164692	0.0011
MEG3	COL3A1	ENSG00000168542	0.0006
MEG3	AXIN2	ENSG00000168646	0.0088
MEG3	ZEB2	ENSG00000169554	0.0005
MEG3	FOS	ENSG00000170345	0.0018
MEG3	DSEL	ENSG00000171451	0.0027
MEG3	MRGPRF	ENSG00000172935	0.0016
MEG3	C1QA	ENSG00000173372	0.0026
MEG3	PODN	ENSG00000174348	0.0031
MEG3	LEP	ENSG00000174697	0.0002
MEG3	NUPR1	ENSG00000176046	0.0087
MEG3	JUN	ENSG00000177606	0.0003
MEG3	EGR3	ENSG00000179388	1.1e-05
MEG3	CLEC4G	ENSG00000182566	0.0022
MEG3	GAS6	ENSG00000183087	0.0003
MEG3	COL14A1	ENSG00000187955	4.14e-05
MEG3	COL25A1	ENSG00000188517	3.35e-05
MEG3	UGT2B15	ENSG00000196620	1.21e-05
MEG3	SPN	ENSG00000197471	0.0035
MEG3	CFD	ENSG00000197766	2.27e-05
MEG3	CD3E	ENSG00000198851	0.0036
MEG3	LST1	ENSG00000204482	0.0021
MIR22HG	DEPDC7	ENSG00000121690	4.65673e-07
MIR22HG	GPC3	ENSG00000147257	1.36116e-20
MIR22HG	PSMD4	ENSG00000159352	3.01265e-07
MIR22HG	FANCD2	ENSG00000144554	5.86499e-23
MIR22HG	KIF11	ENSG00000138160	3.97601e-24
MIR22HG	ITGA6	ENSG00000091409	9.55329e-07
MIR22HG	BGN	ENSG00000182492	0.000773559
MIR22HG	LAMA3	ENSG00000053747	2.68073e-07
MIR22HG	SLC1A2	ENSG00000110436	0.0035
MIR22HG	CFHR3	ENSG00000116785	0.0013
MIR22HG	ID3	ENSG00000117318	0.0003
MIR22HG	C8orf4	ENSG00000176907	0.008

## Sheet: miRNA-mRNA.3utr.8of12
Table 3. Significantly miRNA-mRNA (3'utr) target prediction by at least 8 of 12 algorithms based on our nine HCC dataset.
miRNA	MIMATid	Gene	EntrezID	RefseqID	miRWalk	Microt4	miRanda	mirbridge	miRDB	miRMap	miRNAMap	Pictar2	PITA	RNA22	RNAhybrid	Targetscan	SUM
hsa-miR-101-3p	MIMAT0000099	DUSP1	1843	NM_004417	1	1	1	0	1	1	1	1	1	1	1	1	11
hsa-miR-101-3p	MIMAT0000099	FOS	2353	NM_005252	1	1	1	0	1	1	1	1	1	1	1	1	11
hsa-miR-101-3p	MIMAT0000099	EZH2	2146	NM_004456	1	1	1	0	1	1	1	1	0	1	1	1	10
hsa-miR-101-3p	MIMAT0000099	ITGA2	3673	NM_002203	1	1	1	0	1	1	0	0	1	1	1	1	9
hsa-miR-101-3p	MIMAT0000099	KIF11	3832	NM_004523	1	0	1	0	1	1	1	0	1	1	1	1	9
hsa-miR-101-3p	MIMAT0000099	CFTR	1080	NM_000492	1	1	0	0	0	1	0	1	1	1	1	1	8
hsa-miR-101-3p	MIMAT0000099	ETS1	2113	NM_005238	1	1	0	0	0	1	0	1	1	1	1	1	8
hsa-miR-101-3p	MIMAT0000099	JUNB	3726	NM_002229	0	1	1	0	0	1	1	1	1	0	1	1	8
hsa-miR-101-3p	MIMAT0000099	RORA	6095	NM_134260	1	1	1	0	1	1	0	1	0	0	1	1	8
hsa-miR-101-3p	MIMAT0000099	BCL9	607	NM_004326	1	0	1	0	1	1	0	1	1	0	1	1	8
hsa-miR-101-3p	MIMAT0000099	EZH2	2146	NM_152998	1	0	1	0	1	1	1	1	0	0	1	1	8
hsa-miR-101-3p	MIMAT0000099	EZH2	2146	NM_001203248	1	0	1	0	1	1	1	1	0	0	1	1	8
hsa-miR-101-3p	MIMAT0000099	EZH2	2146	NM_001203249	1	0	1	0	1	1	1	1	0	0	1	1	8
hsa-miR-101-3p	MIMAT0000099	EZH2	2146	NM_001203247	1	0	1	0	1	1	1	1	0	0	1	1	8
hsa-miR-10a-5p	MIMAT0000253	RORA	6095	NM_134260	1	1	1	0	1	1	0	1	0	1	1	1	9
hsa-miR-10a-5p	MIMAT0000253	ETS1	2113	NM_005238	1	1	1	0	0	1	0	0	1	1	1	1	8
hsa-miR-10a-5p	MIMAT0000253	MKI67	4288	NM_002417	1	1	1	0	0	1	0	0	1	1	1	1	8
hsa-miR-10a-5p	MIMAT0000253	SDPR	8436	NM_004657	1	1	1	0	1	1	0	0	1	0	1	1	8
hsa-miR-10a-5p	MIMAT0000253	IGF2BP1	10642	NM_006546	1	1	1	0	0	1	0	0	1	1	1	1	8
hsa-miR-10a-5p	MIMAT0000253	RNF125	54941	NM_017831	1	1	1	0	0	1	0	0	1	1	1	1	8
hsa-miR-125b-5p	MIMAT0000423	ETS1	2113	NM_005238	1	1	1	0	0	1	0	1	1	1	1	1	9
hsa-miR-125b-5p	MIMAT0000423	LIFR	3977	NM_001127671	1	1	1	0	0	1	0	1	0	1	1	1	8
hsa-miR-125b-5p	MIMAT0000423	MKI67	4288	NM_002417	1	1	1	0	0	1	0	0	1	1	1	1	8
hsa-miR-125b-5p	MIMAT0000423	RORA	6095	NM_134260	1	1	1	0	0	1	0	1	0	1	1	1	8
hsa-miR-125b-5p	MIMAT0000423	SOX12	6666	NM_006943	1	1	1	0	0	1	0	0	1	1	1	1	8
hsa-miR-125b-5p	MIMAT0000423	SPTBN2	6712	XM_005274192	1	1	1	0	0	1	1	0	0	1	1	1	8
hsa-miR-125b-5p	MIMAT0000423	IER2	9592	NM_004907	0	1	1	0	0	1	0	1	1	1	1	1	8
hsa-miR-125b-5p	MIMAT0000423	ZNRF3	84133	NM_001206998	1	1	1	0	0	1	0	1	0	1	1	1	8
hsa-miR-199a-5p	MIMAT0000231	ETS1	2113	NM_005238	1	1	1	0	1	1	0	1	1	1	1	1	10
hsa-miR-199a-5p	MIMAT0000231	JUNB	3726	NM_002229	1	1	1	0	0	1	1	1	1	0	1	1	9
hsa-miR-199a-5p	MIMAT0000231	LAMC1	3915	NM_002293	0	1	1	0	0	1	1	1	1	0	1	1	8
hsa-miR-199a-5p	MIMAT0000231	IGF2BP1	10642	NM_006546	1	1	1	0	0	1	0	0	1	1	1	1	8
hsa-miR-199a-5p	MIMAT0000231	HK2	3099	NM_000189	1	0	1	0	1	1	0	0	1	1	1	1	8
hsa-miR-199a-5p	MIMAT0000231	SDPR	8436	NM_004657	1	0	1	1	1	1	0	0	1	0	1	1	8
hsa-miR-378a-3p	MIMAT0000732	ITGA2	3673	NM_002203	1	1	1	0	0	1	0	0	1	1	1	1	8
hsa-miR-378a-3p	MIMAT0000732	RORA	6095	NM_134260	1	1	1	0	0	1	0	1	0	1	1	1	8
hsa-miR-378a-3p	MIMAT0000732	MBNL2	10150	XM_005254018	0	1	1	1	0	1	1	0	0	1	1	1	8
hsa-miR-378a-3p	MIMAT0000732	RNF125	54941	NM_017831	0	1	1	1	0	1	0	0	1	1	1	1	8
hsa-miR-423-5p	MIMAT0004748	SOX12	6666	NM_006943	1	1	1	0	1	1	0	1	1	1	1	1	10
hsa-miR-423-5p	MIMAT0004748	PLCB1	23236	NM_182734	1	1	1	0	1	1	0	1	1	1	1	1	10
hsa-miR-423-5p	MIMAT0004748	SOCS3	9021	NM_003955	1	1	1	1	0	1	0	0	1	1	1	1	9
hsa-miR-423-5p	MIMAT0004748	HK2	3099	NM_000189	0	1	1	1	0	1	0	0	1	1	1	1	8
hsa-miR-423-5p	MIMAT0004748	HLA-DOA	3111	NM_002119	1	1	1	0	0	1	0	0	1	1	1	1	8
hsa-miR-423-5p	MIMAT0004748	IGF2BP1	10642	NM_006546	1	1	1	0	0	1	0	0	1	1	1	1	8
hsa-miR-423-5p	MIMAT0004748	RNF165	494470	NM_152470	1	0	1	0	1	1	0	1	1	0	1	1	8

## Sheet: miRNA-mRNA.cds.5of7
Table 4. Significantly miRNA-mRNA (cds) target prediction by at least 5 of 7 algorithms based on our nine HCC dataset.
miRNA	MIMATid	Gene	EntrezID	RefseqID	miRWalk	Microt4	miRanda	PITA	RNA22	RNAhybrid	Targetscan	SUM
hsa-miR-101-3p	MIMAT0000099	ACSL4	2182	NM_022977	1	1	1	0	1	1	1	6
hsa-miR-101-3p	MIMAT0000099	ITGA2	3673	NM_002203	1	1	1	0	1	1	1	6
hsa-miR-101-3p	MIMAT0000099	CENPF	1063	NM_016343	1	1	1	0	0	1	1	5
hsa-miR-101-3p	MIMAT0000099	HGF	3082	NM_000601	1	1	1	0	0	1	1	5
hsa-miR-101-3p	MIMAT0000099	MYO10	4651	NM_012334	1	1	1	0	0	1	1	5
hsa-miR-101-3p	MIMAT0000099	PAFAH1B3	5050	NM_001145939	1	0	1	0	1	1	1	5
hsa-miR-101-3p	MIMAT0000099	SPTBN2	6712	XM_005274192	1	0	1	0	1	1	1	5
hsa-miR-101-3p	MIMAT0000099	SYNE1	23345	NM_182961	1	0	1	0	1	1	1	5
hsa-miR-101-3p	MIMAT0000099	SIK1	150094	NM_173354	1	0	1	0	1	1	1	5
hsa-miR-10a-5p	MIMAT0000253	CFTR	1080	NM_000492	1	1	1	0	1	1	1	6
hsa-miR-10a-5p	MIMAT0000253	HIC2	23119	XM_005261395	1	1	1	0	1	1	1	6
hsa-miR-10a-5p	MIMAT0000253	SYNE1	23345	NM_182961	1	1	1	0	1	1	1	6
hsa-miR-10a-5p	MIMAT0000253	MBNL2	10150	XM_005254018	1	1	1	0	0	1	1	5
hsa-miR-10a-5p	MIMAT0000253	CDCA4	55038	XM_005267792	1	1	1	0	0	1	1	5
hsa-miR-10a-5p	MIMAT0000253	ATAD5	79915	NM_024857	1	1	1	0	0	1	1	5
hsa-miR-125b-5p	MIMAT0000423	CFTR	1080	NM_000492	1	1	1	0	1	1	1	6
hsa-miR-125b-5p	MIMAT0000423	IRAK1	3654	NM_001569	1	1	1	0	1	1	1	6
hsa-miR-125b-5p	MIMAT0000423	ITGA6	3655	NM_000210	1	1	1	0	1	1	1	6
hsa-miR-125b-5p	MIMAT0000423	LAMC1	3915	NM_002293	1	1	1	0	1	1	1	6
hsa-miR-125b-5p	MIMAT0000423	MKI67	4288	NM_002417	1	1	1	0	1	1	1	6
hsa-miR-125b-5p	MIMAT0000423	SPTBN2	6712	XM_005274192	1	1	1	0	1	1	1	6
hsa-miR-125b-5p	MIMAT0000423	NFASC	23114	XM_005244973	1	1	1	0	1	1	1	6
hsa-miR-125b-5p	MIMAT0000423	SHROOM3	57619	NM_020859	1	1	1	0	1	1	1	6
hsa-miR-125b-5p	MIMAT0000423	BCL9	607	XM_005277417	1	0	1	0	1	1	1	5
hsa-miR-125b-5p	MIMAT0000423	CENPF	1063	NM_016343	1	1	1	0	0	1	1	5
hsa-miR-125b-5p	MIMAT0000423	FYB	2533	NM_001465	1	0	1	0	1	1	1	5
hsa-miR-125b-5p	MIMAT0000423	GLUL	2752	NM_002065	1	0	1	0	1	1	1	5
hsa-miR-125b-5p	MIMAT0000423	IGSF1	3547	NM_001170961	1	0	1	0	1	1	1	5
hsa-miR-125b-5p	MIMAT0000423	JUN	3725	NM_002228	1	1	1	0	0	1	1	5
hsa-miR-125b-5p	MIMAT0000423	LDLR	3949	NM_000527	1	1	0	0	1	1	1	5
hsa-miR-125b-5p	MIMAT0000423	FADS1	3992	NM_013402	1	0	1	0	1	1	1	5
hsa-miR-125b-5p	MIMAT0000423	MYO10	4651	NM_012334	1	1	1	0	0	1	1	5
hsa-miR-125b-5p	MIMAT0000423	AKR1D1	6718	NM_005989	1	0	1	0	1	1	1	5
hsa-miR-125b-5p	MIMAT0000423	THBS1	7057	NM_003246	1	1	1	0	0	1	1	5
hsa-miR-125b-5p	MIMAT0000423	BHLHE40	8553	NM_003670	1	1	0	0	1	1	1	5
hsa-miR-125b-5p	MIMAT0000423	ZEB2	9839	NM_014795	1	0	1	0	1	1	1	5
hsa-miR-125b-5p	MIMAT0000423	IGF2BP1	10642	NM_006546	1	1	1	0	0	1	1	5
hsa-miR-125b-5p	MIMAT0000423	ICK	22858	XM_005248953	1	1	0	0	1	1	1	5
hsa-miR-125b-5p	MIMAT0000423	PLCB1	23236	NM_182734	1	1	1	0	0	1	1	5
hsa-miR-125b-5p	MIMAT0000423	SYNE1	23345	NM_182961	1	0	1	0	1	1	1	5
hsa-miR-125b-5p	MIMAT0000423	E2F8	79733	NM_024680	1	0	1	0	1	1	1	5
hsa-miR-125b-5p	MIMAT0000423	ST6GAL2	84620	NM_032528	1	1	1	0	0	1	1	5
hsa-miR-125b-5p	MIMAT0000423	CCDC64	92558	XM_005253992	1	0	1	0	1	1	1	5
hsa-miR-1306-5p	MIMAT0022726	BCL9	607	XM_005277417	1	1	1	0	0	1	1	5
hsa-miR-1306-5p	MIMAT0022726	C8A	731	NM_000562	1	1	1	0	0	1	1	5
hsa-miR-1306-5p	MIMAT0022726	CENPF	1063	NM_016343	1	1	1	0	0	1	1	5
hsa-miR-1306-5p	MIMAT0022726	HMOX1	3162	NM_002133	1	1	1	0	0	1	1	5
hsa-miR-1306-5p	MIMAT0022726	LAMC1	3915	NM_002293	1	1	1	0	0	1	1	5
hsa-miR-1306-5p	MIMAT0022726	MCM5	4174	NM_006739	1	1	1	0	0	1	1	5
hsa-miR-1306-5p	MIMAT0022726	MKI67	4288	NM_002417	1	1	1	0	0	1	1	5
hsa-miR-1306-5p	MIMAT0022726	MYO10	4651	NM_012334	1	1	1	0	0	1	1	5
hsa-miR-1306-5p	MIMAT0022726	NPR3	4883	NM_001204375	1	1	1	0	0	1	1	5
hsa-miR-1306-5p	MIMAT0022726	PGM1	5236	NM_001172818	1	1	1	0	0	1	1	5
hsa-miR-1306-5p	MIMAT0022726	RRM2	6241	NM_001165931	1	1	1	0	0	1	1	5
hsa-miR-1306-5p	MIMAT0022726	SALL2	6297	XM_005267983	1	1	1	0	0	1	1	5
hsa-miR-1306-5p	MIMAT0022726	SORD	6652	NM_003104	1	1	1	0	0	1	1	5
hsa-miR-1306-5p	MIMAT0022726	SPTBN2	6712	XM_005274192	1	1	1	0	0	1	1	5
hsa-miR-1306-5p	MIMAT0022726	SMC2	10592	NM_001042550	1	1	1	0	0	1	1	5
hsa-miR-1306-5p	MIMAT0022726	PEG10	23089	NM_001040152	1	1	1	0	0	1	1	5
hsa-miR-1306-5p	MIMAT0022726	PEG10	23089	NM_001184961	1	1	1	0	0	1	1	5
hsa-miR-1306-5p	MIMAT0022726	PEG10	23089	NM_001184962	1	1	1	0	0	1	1	5
hsa-miR-1306-5p	MIMAT0022726	PEG10	23089	NM_015068	1	1	1	0	0	1	1	5
hsa-miR-1306-5p	MIMAT0022726	FILIP1	27145	XM_005248714	1	1	1	0	0	1	1	5
hsa-miR-1306-5p	MIMAT0022726	DARS2	55157	XM_005245299	1	1	1	0	0	1	1	5
hsa-miR-1306-5p	MIMAT0022726	ATAD5	79915	NM_024857	1	1	1	0	0	1	1	5
hsa-miR-1306-5p	MIMAT0022726	TTYH3	80727	NM_025250	1	1	1	0	0	1	1	5
hsa-miR-1306-5p	MIMAT0022726	ZNRF3	84133	NM_001206998	1	1	1	0	0	1	1	5
hsa-miR-1306-5p	MIMAT0022726	TUBB2B	347733	NM_178012	1	1	1	0	0	1	1	5
hsa-miR-199a-5p	MIMAT0000231	HGF	3082	NM_000601	1	1	1	0	1	1	1	6
hsa-miR-199a-5p	MIMAT0000231	ITGA2	3673	NM_002203	1	1	1	0	1	1	1	6
hsa-miR-199a-5p	MIMAT0000231	KIF11	3832	NM_004523	1	1	1	0	1	1	1	6
hsa-miR-199a-5p	MIMAT0000231	SHROOM3	57619	NM_020859	1	1	1	0	1	1	1	6
hsa-miR-199a-5p	MIMAT0000231	ALPI	248	NM_001631	1	0	1	0	1	1	1	5
hsa-miR-199a-5p	MIMAT0000231	BCL9	607	XM_005277417	1	0	1	0	1	1	1	5
hsa-miR-199a-5p	MIMAT0000231	COL6A2	1292	NM_058175	1	0	1	0	1	1	1	5
hsa-miR-199a-5p	MIMAT0000231	EGR2	1959	NM_000399	1	0	1	0	1	1	1	5
hsa-miR-199a-5p	MIMAT0000231	LAMC1	3915	NM_002293	1	1	1	0	0	1	1	5
hsa-miR-199a-5p	MIMAT0000231	MCM3	4172	NM_002388	1	0	1	0	1	1	1	5
hsa-miR-199a-5p	MIMAT0000231	MCM4	4173	XM_005251234	1	1	1	0	0	1	1	5
hsa-miR-199a-5p	MIMAT0000231	PEG10	23089	NM_001184961	1	0	1	0	1	1	1	5
hsa-miR-199a-5p	MIMAT0000231	PEG10	23089	NM_015068	1	0	1	0	1	1	1	5
hsa-miR-199a-5p	MIMAT0000231	SYNE1	23345	NM_182961	1	0	1	0	1	1	1	5
hsa-miR-199a-5p	MIMAT0000231	ARAP2	116984	XM_005262638	1	0	1	0	1	1	1	5
hsa-miR-199a-5p	MIMAT0000231	CCDC80	151887	NM_199511	1	0	1	0	1	1	1	5
hsa-miR-378a-3p	MIMAT0000732	RGS4	5999	NM_001102445	1	1	1	0	1	1	1	6
hsa-miR-378a-3p	MIMAT0000732	ZEB2	9839	NM_014795	1	1	1	0	1	1	1	6
hsa-miR-378a-3p	MIMAT0000732	CPEB3	22849	XM_005269630	1	1	1	0	1	1	1	6
hsa-miR-378a-3p	MIMAT0000732	SYNE1	23345	NM_182961	1	1	1	0	1	1	1	6
hsa-miR-378a-3p	MIMAT0000732	FILIP1	27145	XM_005248714	1	1	1	0	1	1	1	6
hsa-miR-378a-3p	MIMAT0000732	ST6GAL2	84620	NM_032528	1	1	1	0	1	1	1	6
hsa-miR-378a-3p	MIMAT0000732	IQGAP3	128239	NM_178229	1	1	1	0	1	1	1	6
hsa-miR-378a-3p	MIMAT0000732	BCL9	607	XM_005277417	1	0	1	0	1	1	1	5
hsa-miR-378a-3p	MIMAT0000732	COL6A2	1292	NM_058175	0	1	1	0	1	1	1	5
hsa-miR-378a-3p	MIMAT0000732	ACSL4	2182	NM_022977	1	0	1	0	1	1	1	5
hsa-miR-378a-3p	MIMAT0000732	GLUL	2752	NM_002065	1	0	1	0	1	1	1	5
hsa-miR-378a-3p	MIMAT0000732	HK2	3099	NM_000189	1	0	1	0	1	1	1	5
hsa-miR-378a-3p	MIMAT0000732	HMGA1	3159	NM_145901	1	0	1	0	1	1	1	5
hsa-miR-378a-3p	MIMAT0000732	JUN	3725	NM_002228	1	0	1	0	1	1	1	5
hsa-miR-378a-3p	MIMAT0000732	MCM2	4171	NM_004526	1	0	1	0	1	1	1	5
hsa-miR-378a-3p	MIMAT0000732	POU2F2	5452	XM_005259009	1	0	1	0	1	1	1	5
hsa-miR-378a-3p	MIMAT0000732	SALL2	6297	XM_005267983	1	0	1	0	1	1	1	5
hsa-miR-378a-3p	MIMAT0000732	SOX4	6659	NM_003107	1	0	1	0	1	1	1	5
hsa-miR-378a-3p	MIMAT0000732	THBS1	7057	NM_003246	1	1	1	0	0	1	1	5
hsa-miR-378a-3p	MIMAT0000732	PPAP2B	8613	NM_003713	1	1	1	0	0	1	1	5
hsa-miR-378a-3p	MIMAT0000732	ICK	22858	XM_005248953	1	0	1	0	1	1	1	5
hsa-miR-378a-3p	MIMAT0000732	SPG20	23111	NM_015087	1	0	1	0	1	1	1	5
hsa-miR-378a-3p	MIMAT0000732	NFASC	23114	XM_005244973	1	0	1	0	1	1	1	5
hsa-miR-378a-3p	MIMAT0000732	PANK1	53354	NM_148977	1	0	1	0	1	1	1	5
hsa-miR-378a-3p	MIMAT0000732	SHROOM3	57619	NM_020859	1	0	1	0	1	1	1	5
hsa-miR-378a-3p	MIMAT0000732	NKAP	79576	NM_024528	1	0	1	0	1	1	1	5
hsa-miR-378a-3p	MIMAT0000732	CYP4V2	285440	XM_005262935	1	1	1	0	0	1	1	5
hsa-miR-423-5p	MIMAT0004748	AXL	558	NM_021913	1	1	1	0	1	1	1	6
hsa-miR-423-5p	MIMAT0004748	BCL9	607	XM_005277417	1	1	1	0	1	1	1	6
hsa-miR-423-5p	MIMAT0004748	POU2F2	5452	XM_005259009	1	1	1	0	1	1	1	6
hsa-miR-423-5p	MIMAT0004748	FLVCR1	28982	NM_014053	1	1	1	0	1	1	1	6
hsa-miR-423-5p	MIMAT0004748	SHROOM3	57619	NM_020859	1	1	1	0	1	1	1	6
hsa-miR-423-5p	MIMAT0004748	RNF157	114804	NM_052916	1	1	1	0	1	1	1	6
hsa-miR-423-5p	MIMAT0004748	IQGAP3	128239	NM_178229	1	1	1	0	1	1	1	6
hsa-miR-423-5p	MIMAT0004748	CCDC80	151887	NM_199511	1	1	1	0	1	1	1	6
hsa-miR-423-5p	MIMAT0004748	CFTR	1080	NM_000492	1	0	1	0	1	1	1	5
hsa-miR-423-5p	MIMAT0004748	FOS	2353	NM_005252	1	0	1	0	1	1	1	5
hsa-miR-423-5p	MIMAT0004748	FYB	2533	NM_001465	1	0	1	0	1	1	1	5
hsa-miR-423-5p	MIMAT0004748	GLUL	2752	NM_002065	1	1	1	0	0	1	1	5
hsa-miR-423-5p	MIMAT0004748	HMOX1	3162	NM_002133	1	0	1	0	1	1	1	5
hsa-miR-423-5p	MIMAT0004748	IGFBP7	3490	NM_001553	1	0	1	0	1	1	1	5
hsa-miR-423-5p	MIMAT0004748	IGSF1	3547	NM_001170961	1	0	1	0	1	1	1	5
hsa-miR-423-5p	MIMAT0004748	IRAK1	3654	NM_001569	1	0	1	0	1	1	1	5
hsa-miR-423-5p	MIMAT0004748	LAMC1	3915	NM_002293	1	1	0	0	1	1	1	5
hsa-miR-423-5p	MIMAT0004748	MYO1F	4542	NM_012335	1	0	1	0	1	1	1	5
hsa-miR-423-5p	MIMAT0004748	PCDH7	5099	XM_005248163	1	1	0	0	1	1	1	5
hsa-miR-423-5p	MIMAT0004748	IER2	9592	NM_004907	0	1	1	0	1	1	1	5
hsa-miR-423-5p	MIMAT0004748	CPEB3	22849	XM_005269630	1	0	1	0	1	1	1	5
hsa-miR-423-5p	MIMAT0004748	SYNE1	23345	NM_182961	1	0	1	0	1	1	1	5
hsa-miR-423-5p	MIMAT0004748	FILIP1	27145	XM_005248714	1	0	1	0	1	1	1	5
hsa-miR-423-5p	MIMAT0004748	SLC22A23	63027	XM_005249285	1	0	1	0	1	1	1	5
hsa-miR-423-5p	MIMAT0004748	TMEM106C	79022	NM_001143842	1	0	1	0	1	1	1	5
hsa-miR-423-5p	MIMAT0004748	RBM42	79171	NM_024321	1	0	1	0	1	1	1	5
hsa-miR-423-5p	MIMAT0004748	SIK1	150094	NM_173354	0	1	1	0	1	1	1	5

## Sheet: miRNA-mRNA.5utr.4of6
Table 5. Significantly miRNA-mRNA (5'utr) target prediction by at least 4 of 6 algorithms based on our nine HCC dataset.
miRNA	MIMATid	Gene	EntrezID	RefseqID	miRWalk	miRanda	PITA	RNA22	RNAhybrid	Targetscan	SUM
hsa-miR-101-3p	MIMAT0000099	BIRC2	329	NM_001256163	1	1	0	1	1	0	4
hsa-miR-101-3p	MIMAT0000099	BRDT	676	XM_005271151	1	1	0	1	1	0	4
hsa-miR-101-3p	MIMAT0000099	GPR17	2840	NM_001161415	1	1	0	1	1	0	4
hsa-miR-101-3p	MIMAT0000099	MB	4151	NM_203377	1	1	0	1	1	0	4
hsa-miR-101-3p	MIMAT0000099	NFATC3	4775	XM_005255973	1	1	0	1	1	0	4
hsa-miR-101-3p	MIMAT0000099	WHSC1	7468	XM_005248004	1	1	0	1	1	0	4
hsa-miR-101-3p	MIMAT0000099	ZNF45	7596	NM_003425	1	1	0	1	1	0	4
hsa-miR-101-3p	MIMAT0000099	CSDE1	7812	NM_001242891	1	1	0	1	1	0	4
hsa-miR-101-3p	MIMAT0000099	KDM5D	8284	NM_001146705	1	1	0	1	1	0	4
hsa-miR-101-3p	MIMAT0000099	RNMT	8731	NM_003799	1	1	0	1	1	0	4
hsa-miR-101-3p	MIMAT0000099	DDX18	8886	NM_006773	1	1	0	1	1	0	4
hsa-miR-101-3p	MIMAT0000099	P4HA2	8974	NM_004199	1	1	0	1	1	0	4
hsa-miR-101-3p	MIMAT0000099	ANGPTL1	9068	NM_004673	1	1	0	1	1	0	4
hsa-miR-101-3p	MIMAT0000099	PAK4	10298	NM_001014831	1	1	0	1	1	0	4
hsa-miR-101-3p	MIMAT0000099	NT5C2	22978	XM_005269637	1	1	0	1	1	0	4
hsa-miR-101-3p	MIMAT0000099	SPOCK3	50859	NM_001204352	1	1	0	1	1	0	4
hsa-miR-101-3p	MIMAT0000099	FIS1	51024	XM_005250398	1	1	0	1	1	0	4
hsa-miR-101-3p	MIMAT0000099	LUC7L	55692	XM_005255428	1	1	0	1	1	0	4
hsa-miR-101-3p	MIMAT0000099	GSDMB	55876	XM_005257509	1	1	0	1	1	0	4
hsa-miR-101-3p	MIMAT0000099	HACE1	57531	NM_020771	1	1	0	1	1	0	4
hsa-miR-101-3p	MIMAT0000099	TMEM177	80775	NM_001105198	1	1	0	1	1	0	4
hsa-miR-101-3p	MIMAT0000099	LIMS3	96626	NM_033514	1	1	0	1	1	0	4
hsa-miR-101-3p	MIMAT0000099	YPEL4	219539	XM_005273820	1	1	0	1	1	0	4
hsa-miR-101-3p	MIMAT0000099	AADACL2	344752	NM_207365	1	1	0	1	1	0	4
hsa-miR-101-3p	MIMAT0000099	NUP43	348995	NM_198887	1	1	0	1	1	0	4
hsa-miR-10a-5p	MIMAT0000253	AANAT	15	NM_001166579	1	1	0	1	1	1	5
hsa-miR-10a-5p	MIMAT0000253	AOC1	26	XM_005249968	1	1	0	0	1	1	4
hsa-miR-10a-5p	MIMAT0000253	ALDH3A1	218	XM_005256526	1	1	0	1	1	0	4
hsa-miR-10a-5p	MIMAT0000253	ANXA11	311	NM_001278408	1	1	0	1	1	0	4
hsa-miR-10a-5p	MIMAT0000253	ASPH	444	XM_005251235	1	1	0	1	1	0	4
hsa-miR-10a-5p	MIMAT0000253	CDKN2A	1029	NM_001195132	1	1	0	1	1	0	4
hsa-miR-10a-5p	MIMAT0000253	DGKG	1608	NM_001346	1	1	0	1	1	0	4
hsa-miR-10a-5p	MIMAT0000253	DNMT1	1786	NM_001130823	1	1	0	1	1	0	4
hsa-miR-10a-5p	MIMAT0000253	S1PR1	1901	NM_001400	1	1	0	1	1	0	4
hsa-miR-10a-5p	MIMAT0000253	EFNA1	1942	XM_005244940	1	1	0	1	1	0	4
hsa-miR-10a-5p	MIMAT0000253	FOXD2	2306	NM_004474	1	1	0	1	1	0	4
hsa-miR-10a-5p	MIMAT0000253	GNAL	2774	NM_182978	1	1	0	1	1	0	4
hsa-miR-10a-5p	MIMAT0000253	GNG7	2788	NM_052847	1	1	0	1	1	0	4
hsa-miR-10a-5p	MIMAT0000253	HMGCL	3155	XM_005245857	1	1	0	1	1	0	4
hsa-miR-10a-5p	MIMAT0000253	HOXB5	3215	NM_002147	1	1	0	1	1	0	4
hsa-miR-10a-5p	MIMAT0000253	NFE2L1	4779	NM_003204	1	1	0	1	1	0	4
hsa-miR-10a-5p	MIMAT0000253	NHLH1	4807	NM_005598	1	1	0	1	1	0	4
hsa-miR-10a-5p	MIMAT0000253	NME2	4831	NM_001018137	1	1	0	1	1	0	4
hsa-miR-10a-5p	MIMAT0000253	NME4	4833	XM_005255335	1	1	0	1	1	0	4
hsa-miR-10a-5p	MIMAT0000253	SULT1C2	6819	NM_176825	1	1	0	1	1	0	4
hsa-miR-10a-5p	MIMAT0000253	TRPC5	7224	NM_012471	1	1	0	1	1	0	4
hsa-miR-10a-5p	MIMAT0000253	ZP3	7784	NM_007155	1	1	0	1	1	0	4
hsa-miR-10a-5p	MIMAT0000253	IFT88	8100	XM_005266546	1	1	0	1	1	0	4
hsa-miR-10a-5p	MIMAT0000253	ABCB11	8647	NM_003742	1	1	0	1	1	0	4
hsa-miR-10a-5p	MIMAT0000253	NRG2	9542	NM_013982	1	1	0	1	1	0	4
hsa-miR-10a-5p	MIMAT0000253	MORF4L2	9643	NM_001142418	1	1	0	1	1	0	4
hsa-miR-10a-5p	MIMAT0000253	LRRC37A	9884	XM_005257878	1	1	0	1	1	0	4
hsa-miR-10a-5p	MIMAT0000253	RRP12	23223	NM_015179	1	1	0	1	1	0	4
hsa-miR-10a-5p	MIMAT0000253	SLC39A1	27173	NM_014437	1	1	0	1	1	0	4
hsa-miR-10a-5p	MIMAT0000253	LARP7	51574	NM_001267039	1	1	0	1	1	0	4
hsa-miR-10a-5p	MIMAT0000253	AZIN1	51582	XM_005250967	1	1	0	1	1	0	4
hsa-miR-10a-5p	MIMAT0000253	TMEM8B	51754	NM_001042590	1	1	0	1	1	0	4
hsa-miR-10a-5p	MIMAT0000253	GPR88	54112	NM_022049	1	1	0	1	1	0	4
hsa-miR-10a-5p	MIMAT0000253	LRRC8D	55144	NM_001134479	1	1	0	1	1	0	4
hsa-miR-10a-5p	MIMAT0000253	ELOVL5	60481	XM_005249267	1	1	0	1	1	0	4
hsa-miR-10a-5p	MIMAT0000253	ARMCX5	64860	NM_001168479	1	1	0	1	1	0	4
hsa-miR-10a-5p	MIMAT0000253	ZSCAN18	65982	NM_023926	1	1	0	1	1	0	4
hsa-miR-10a-5p	MIMAT0000253	SEMA6D	80031	XM_005254685	1	1	0	1	1	0	4
hsa-miR-10a-5p	MIMAT0000253	ZNF606	80095	NM_025027	1	1	0	1	1	0	4
hsa-miR-10a-5p	MIMAT0000253	APOL3	80833	NM_145641	1	1	0	1	1	0	4
hsa-miR-10a-5p	MIMAT0000253	TLR10	81793	NM_030956	1	1	0	1	1	0	4
hsa-miR-10a-5p	MIMAT0000253	B3GNT5	84002	XM_005247823	1	1	0	1	1	0	4
hsa-miR-10a-5p	MIMAT0000253	ZIC4	84107	NM_032153	1	1	0	1	1	0	4
hsa-miR-10a-5p	MIMAT0000253	PSRC1	84722	XM_005271278	1	1	0	1	1	0	4
hsa-miR-10a-5p	MIMAT0000253	SCAND3	114821	NM_052923	1	1	0	1	1	0	4
hsa-miR-10a-5p	MIMAT0000253	ARHGEF25	115557	NM_182947	1	1	0	1	1	0	4
hsa-miR-10a-5p	MIMAT0000253	SHROOM1	134549	NM_001172700	1	1	0	1	1	0	4
hsa-miR-10a-5p	MIMAT0000253	NCOA7	135112	NM_001199620	1	1	0	1	1	0	4
hsa-miR-10a-5p	MIMAT0000253	TRIM40	135644	XM_005248855	1	1	0	1	1	0	4
hsa-miR-10a-5p	MIMAT0000253	DNHD1	144132	NM_144666	1	1	0	1	1	0	4
hsa-miR-10a-5p	MIMAT0000253	ASPRV1	151516	NM_152792	1	1	0	1	1	0	4
hsa-miR-10a-5p	MIMAT0000253	PPP1R18	170954	NM_133471	1	1	0	1	1	0	4
hsa-miR-10a-5p	MIMAT0000253	NLRP11	204801	NM_145007	1	1	0	1	1	0	4
hsa-miR-10a-5p	MIMAT0000253	RGL4	266747	XM_005261530	1	1	0	1	1	0	4
hsa-miR-10a-5p	MIMAT0000253	C17orf47	284083	NM_001038704	1	1	0	1	1	0	4
hsa-miR-10a-5p	MIMAT0000253	LRRC37A3	374819	XM_005257322	1	1	0	1	1	0	4
hsa-miR-10a-5p	MIMAT0000253	SPACA5	389852	NM_205856	1	1	0	1	1	0	4
hsa-miR-10a-5p	MIMAT0000253	XKRX	402415	XM_005262130	1	1	0	1	1	0	4
hsa-miR-10a-5p	MIMAT0000253	CCR2	729230	NM_001123041	1	1	0	1	1	0	4
hsa-miR-125b-5p	MIMAT0000423	ABCA1	19	NM_005502	1	1	0	1	1	1	5
hsa-miR-125b-5p	MIMAT0000423	ACP5	54	XM_005259938	1	1	0	1	1	1	5
hsa-miR-125b-5p	MIMAT0000423	ABCA1	19	XM_005251780	1	1	0	0	1	1	4
hsa-miR-125b-5p	MIMAT0000423	ABCA1	19	XM_005251778	1	1	0	0	1	1	4
hsa-miR-125b-5p	MIMAT0000423	ABCA1	19	XM_005251777	1	1	0	0	1	1	4
hsa-miR-125b-5p	MIMAT0000423	ABCA1	19	XM_005251776	1	1	0	0	1	1	4
hsa-miR-125b-5p	MIMAT0000423	ABCA1	19	XM_005251773	1	1	0	0	1	1	4
hsa-miR-125b-5p	MIMAT0000423	ABCA3	21	NM_001089	1	1	0	0	1	1	4
hsa-miR-125b-5p	MIMAT0000423	ABCA3	21	XM_005255168	1	1	0	0	1	1	4
hsa-miR-125b-5p	MIMAT0000423	ABL2	27	NM_001136001	1	1	0	0	1	1	4
hsa-miR-125b-5p	MIMAT0000423	ASIC2	40	NM_183377	1	1	0	0	1	1	4
hsa-miR-125b-5p	MIMAT0000423	ACP5	54	NM_001611	1	1	0	0	1	1	4
hsa-miR-125b-5p	MIMAT0000423	ACP5	54	XM_005259939	1	1	0	0	1	1	4
hsa-miR-125b-5p	MIMAT0000423	ACP5	54	NM_001111036	1	1	0	0	1	1	4
hsa-miR-125b-5p	MIMAT0000423	ACP5	54	NM_001111034	1	1	0	0	1	1	4
hsa-miR-125b-5p	MIMAT0000423	ACP5	54	NM_001111035	1	1	0	0	1	1	4
hsa-miR-125b-5p	MIMAT0000423	ABCD1	215	NM_000033	1	1	0	1	1	0	4
hsa-miR-125b-5p	MIMAT0000423	AOAH	313	NM_001177506	1	1	0	1	1	0	4
hsa-miR-125b-5p	MIMAT0000423	RERE	473	NM_012102	1	1	0	1	1	0	4
hsa-miR-125b-5p	MIMAT0000423	CD1A	909	NM_001763	1	1	0	1	1	0	4
hsa-miR-125b-5p	MIMAT0000423	CLIC1	1192	XM_005248845	1	1	0	1	1	0	4
hsa-miR-125b-5p	MIMAT0000423	CRYZ	1429	NM_001130042	1	1	0	1	1	0	4
hsa-miR-125b-5p	MIMAT0000423	CSH1	1442	XM_005257061	1	1	0	1	1	0	4
hsa-miR-125b-5p	MIMAT0000423	CSH2	1443	NM_022644	1	1	0	1	1	0	4
hsa-miR-125b-5p	MIMAT0000423	CTBP1	1487	XM_005272263	1	1	0	1	1	0	4
hsa-miR-125b-5p	MIMAT0000423	CYP11A1	1583	NM_001099773	1	1	0	1	1	0	4
hsa-miR-125b-5p	MIMAT0000423	CYP21A2	1589	NM_000500	1	1	0	1	1	0	4
hsa-miR-125b-5p	MIMAT0000423	DRP2	1821	NM_001939	1	1	0	1	1	0	4
hsa-miR-125b-5p	MIMAT0000423	ECH1	1891	XM_005258610	1	1	0	1	1	0	4
hsa-miR-125b-5p	MIMAT0000423	ELF3	1999	NM_001114309	1	1	0	1	1	0	4
hsa-miR-125b-5p	MIMAT0000423	ELK4	2005	NM_001973	1	1	0	1	1	0	4
hsa-miR-125b-5p	MIMAT0000423	FGF4	2249	NM_002007	1	1	0	1	1	0	4
hsa-miR-125b-5p	MIMAT0000423	FOXD2	2306	NM_004474	1	1	0	1	1	0	4
hsa-miR-125b-5p	MIMAT0000423	MTOR	2475	XM_005263438	1	1	0	1	1	0	4
hsa-miR-125b-5p	MIMAT0000423	FUT6	2528	XM_005259526	1	1	0	1	1	0	4
hsa-miR-125b-5p	MIMAT0000423	FUT7	2529	NM_004479	1	1	0	1	1	0	4
hsa-miR-125b-5p	MIMAT0000423	GAS6	2621	NM_001143946	1	1	0	1	1	0	4
hsa-miR-125b-5p	MIMAT0000423	GNAI2	2771	XM_005265067	1	1	0	1	1	0	4
hsa-miR-125b-5p	MIMAT0000423	GPR4	2828	NM_005282	1	1	0	1	1	0	4
hsa-miR-125b-5p	MIMAT0000423	GUCA1A	2978	NM_000409	1	1	0	1	1	0	4
hsa-miR-125b-5p	MIMAT0000423	HEXB	3074	XM_005248491	1	1	0	1	1	0	4
hsa-miR-125b-5p	MIMAT0000423	HUS1	3364	NM_004507	1	1	0	1	1	0	4
hsa-miR-125b-5p	MIMAT0000423	KRTAP5-9	3846	NM_005553	1	1	0	1	1	0	4
hsa-miR-125b-5p	MIMAT0000423	LIMK2	3985	NM_016733	1	1	0	1	1	0	4
hsa-miR-125b-5p	MIMAT0000423	MAGEA2	4101	NM_175743	1	1	0	1	1	0	4
hsa-miR-125b-5p	MIMAT0000423	MAGEA10	4109	NM_001011543	1	1	0	1	1	0	4
hsa-miR-125b-5p	MIMAT0000423	MAGEA12	4111	NM_001166386	1	1	0	1	1	0	4
hsa-miR-125b-5p	MIMAT0000423	MDH1	4190	NM_005917	1	1	0	1	1	0	4
hsa-miR-125b-5p	MIMAT0000423	MEOX2	4223	NM_005924	1	1	0	1	1	0	4
hsa-miR-125b-5p	MIMAT0000423	MTCP1	4515	XM_005274684	1	1	0	1	1	0	4
hsa-miR-125b-5p	MIMAT0000423	MTCP1	4515	XM_005277854	1	1	0	1	1	0	4
hsa-miR-125b-5p	MIMAT0000423	NMB	4828	NM_021077	1	1	0	1	1	0	4
hsa-miR-125b-5p	MIMAT0000423	NME2	4831	NM_001018137	1	1	0	1	1	0	4
hsa-miR-125b-5p	MIMAT0000423	P2RY1	5028	NM_002563	1	1	0	1	1	0	4
hsa-miR-125b-5p	MIMAT0000423	P2RY4	5030	NM_002565	1	1	0	1	1	0	4
hsa-miR-125b-5p	MIMAT0000423	P2RY6	5031	NM_176798	1	1	0	1	1	0	4
hsa-miR-125b-5p	MIMAT0000423	REG3A	5068	NM_138938	1	1	0	1	1	0	4
hsa-miR-125b-5p	MIMAT0000423	PBX2	5089	NM_002586	1	1	0	1	1	0	4
hsa-miR-125b-5p	MIMAT0000423	CFP	5199	NM_002621	1	1	0	1	1	0	4
hsa-miR-125b-5p	MIMAT0000423	SERPINB6	5269	XM_005249181	1	1	0	1	1	0	4
hsa-miR-125b-5p	MIMAT0000423	PLAU	5328	NM_001145031	1	1	0	1	1	0	4
hsa-miR-125b-5p	MIMAT0000423	PLOD2	5352	NM_182943	1	1	0	1	1	0	4
hsa-miR-125b-5p	MIMAT0000423	PPM1B	5495	NM_177968	1	1	0	1	1	0	4
hsa-miR-125b-5p	MIMAT0000423	PRKAB1	5564	NM_006253	1	1	0	1	1	0	4
hsa-miR-125b-5p	MIMAT0000423	PSEN1	5663	XM_005267867	1	1	0	1	1	0	4
hsa-miR-125b-5p	MIMAT0000423	PTPRD	5789	XM_005251529	1	1	0	1	1	0	4
hsa-miR-125b-5p	MIMAT0000423	PTPRJ	5795	NM_002843	1	1	0	1	1	0	4
hsa-miR-125b-5p	MIMAT0000423	MOK	5891	NM_014226	1	1	0	1	1	0	4
hsa-miR-125b-5p	MIMAT0000423	RB1	5925	NM_000321	1	1	0	1	1	0	4
hsa-miR-125b-5p	MIMAT0000423	RFC5	5985	NM_181578	1	1	0	1	1	0	4
hsa-miR-125b-5p	MIMAT0000423	ROM1	6094	NM_000327	1	1	0	1	1	0	4
hsa-miR-125b-5p	MIMAT0000423	RXRB	6257	NM_001270401	1	1	0	1	1	0	4
hsa-miR-125b-5p	MIMAT0000423	S100A2	6273	NM_005978	1	1	0	1	1	0	4
hsa-miR-125b-5p	MIMAT0000423	S100A10	6281	NM_002966	1	1	0	1	1	0	4
hsa-miR-125b-5p	MIMAT0000423	S100A13	6284	XM_005245433	1	1	0	1	1	0	4
hsa-miR-125b-5p	MIMAT0000423	SIAH1	6477	NM_001006610	1	1	0	1	1	0	4
hsa-miR-125b-5p	MIMAT0000423	ST3GAL2	6483	NM_006927	1	1	0	1	1	0	4
hsa-miR-125b-5p	MIMAT0000423	SLC6A12	6539	NM_003044	1	1	0	1	1	0	4
hsa-miR-125b-5p	MIMAT0000423	SNTB1	6641	XM_005251031	1	1	0	1	1	0	4
hsa-miR-125b-5p	MIMAT0000423	SQLE	6713	NM_003129	1	1	0	1	1	0	4
hsa-miR-125b-5p	MIMAT0000423	TESK1	7016	NM_006285	1	1	0	1	1	0	4
hsa-miR-125b-5p	MIMAT0000423	TRPC5	7224	NM_012471	1	1	0	1	1	0	4
hsa-miR-125b-5p	MIMAT0000423	UBA1	7317	XM_005272648	1	1	0	1	1	0	4
hsa-miR-125b-5p	MIMAT0000423	UBA1	7317	XM_005278311	1	1	0	1	1	0	4
hsa-miR-125b-5p	MIMAT0000423	YWHAZ	7534	XM_005251061	1	1	0	1	1	0	4
hsa-miR-125b-5p	MIMAT0000423	SLC30A2	7780	XM_005245990	1	1	0	1	1	0	4
hsa-miR-125b-5p	MIMAT0000423	BRD3	8019	NM_007371	1	1	0	1	1	0	4
hsa-miR-125b-5p	MIMAT0000423	DYSF	8291	XM_005264585	1	1	0	1	1	0	4
hsa-miR-125b-5p	MIMAT0000423	HIST1H3D	8351	XM_005249442	1	1	0	1	1	0	4
hsa-miR-125b-5p	MIMAT0000423	TPST2	8459	NM_001008566	1	1	0	1	1	0	4
hsa-miR-125b-5p	MIMAT0000423	AP3B1	8546	NM_001271769	1	1	0	1	1	0	4
hsa-miR-125b-5p	MIMAT0000423	STX16	8675	NM_001001433	1	1	0	1	1	0	4
hsa-miR-125b-5p	MIMAT0000423	HYAL2	8692	NM_033158	1	1	0	1	1	0	4
hsa-miR-125b-5p	MIMAT0000423	NR1I2	8856	NM_003889	1	1	0	1	1	0	4
hsa-miR-125b-5p	MIMAT0000423	BUD31	8896	XM_005250671	1	1	0	1	1	0	4
hsa-miR-125b-5p	MIMAT0000423	CLDN9	9080	NM_020982	1	1	0	1	1	0	4
hsa-miR-125b-5p	MIMAT0000423	DYRK1B	9149	XM_005259395	1	1	0	1	1	0	4
hsa-miR-125b-5p	MIMAT0000423	ZMYM3	9203	NM_001171162	1	1	0	1	1	0	4
hsa-miR-125b-5p	MIMAT0000423	GPR56	9289	XM_005256238	1	1	0	1	1	0	4
hsa-miR-125b-5p	MIMAT0000423	TAOK2	9344	XM_005255697	1	1	0	1	1	0	4
hsa-miR-125b-5p	MIMAT0000423	HOMER3	9454	NM_001145722	1	1	0	1	1	0	4
hsa-miR-125b-5p	MIMAT0000423	BCAR1	9564	XM_005256258	1	1	0	1	1	0	4
hsa-miR-125b-5p	MIMAT0000423	IKBKE	9641	NM_014002	1	1	0	1	1	0	4
hsa-miR-125b-5p	MIMAT0000423	ST18	9705	NM_014682	1	1	0	1	1	0	4
hsa-miR-125b-5p	MIMAT0000423	SETD1A	9739	NM_014712	1	1	0	1	1	0	4
hsa-miR-125b-5p	MIMAT0000423	SNPH	9751	XM_005260888	1	1	0	1	1	0	4
hsa-miR-125b-5p	MIMAT0000423	PCDHA9	9752	NM_014005	1	1	0	1	1	0	4
hsa-miR-125b-5p	MIMAT0000423	ARHGAP11A	9824	XM_005254808	1	1	0	1	1	0	4
hsa-miR-125b-5p	MIMAT0000423	LPPR4	9890	NM_014839	1	1	0	1	1	0	4
hsa-miR-125b-5p	MIMAT0000423	SNUPN	10073	XM_005254107	1	1	0	1	1	0	4
hsa-miR-125b-5p	MIMAT0000423	TSPAN1	10103	NM_005727	1	1	0	1	1	0	4
hsa-miR-125b-5p	MIMAT0000423	PSME3	10197	NM_001267045	1	1	0	1	1	0	4
hsa-miR-125b-5p	MIMAT0000423	UBE4B	10277	NM_001105562	1	1	0	1	1	0	4
hsa-miR-125b-5p	MIMAT0000423	TM9SF1	10548	XM_005267268	1	1	0	1	1	0	4
hsa-miR-125b-5p	MIMAT0000423	POMT1	10585	NM_001136113	1	1	0	1	1	0	4
hsa-miR-125b-5p	MIMAT0000423	GJB6	10804	NM_001110219	1	1	0	1	1	0	4
hsa-miR-125b-5p	MIMAT0000423	HSPH1	10808	XM_005266235	1	1	0	1	1	0	4
hsa-miR-125b-5p	MIMAT0000423	ME3	10873	NM_001161586	1	1	0	1	1	0	4
hsa-miR-125b-5p	MIMAT0000423	DUS4L	11062	NM_181581	1	1	0	1	1	0	4
hsa-miR-125b-5p	MIMAT0000423	NTNG1	22854	XM_005270629	1	1	0	1	1	0	4
hsa-miR-125b-5p	MIMAT0000423	NT5C2	22978	XM_005269637	1	1	0	1	1	0	4
hsa-miR-125b-5p	MIMAT0000423	WDTC1	23038	NM_001276252	1	1	0	1	1	0	4
hsa-miR-125b-5p	MIMAT0000423	FSTL4	23105	NM_015082	1	1	0	1	1	0	4
hsa-miR-125b-5p	MIMAT0000423	XPO6	23214	NM_001270940	1	1	0	1	1	0	4
hsa-miR-125b-5p	MIMAT0000423	DDHD2	23259	XM_005273455	1	1	0	1	1	0	4
hsa-miR-125b-5p	MIMAT0000423	SYNE1	23345	NM_182961	1	1	0	1	1	0	4
hsa-miR-125b-5p	MIMAT0000423	WBP1	23559	XM_005264234	1	1	0	1	1	0	4
hsa-miR-125b-5p	MIMAT0000423	FLRT1	23769	XM_005273861	1	1	0	1	1	0	4
hsa-miR-125b-5p	MIMAT0000423	IFIT5	24138	XM_005269669	1	1	0	1	1	0	4
hsa-miR-125b-5p	MIMAT0000423	CLDN15	24146	NM_001185080	1	1	0	1	1	0	4
hsa-miR-125b-5p	MIMAT0000423	BRMS1	25855	NM_015399	1	1	0	1	1	0	4
hsa-miR-125b-5p	MIMAT0000423	NUPR1	26471	NM_001042483	1	1	0	1	1	0	4
hsa-miR-125b-5p	MIMAT0000423	VCX	26609	NM_013452	1	1	0	1	1	0	4
hsa-miR-125b-5p	MIMAT0000423	HAVCR1	26762	XM_005265880	1	1	0	1	1	0	4
hsa-miR-125b-5p	MIMAT0000423	AHDC1	27245	XM_005245850	1	1	0	1	1	0	4
hsa-miR-125b-5p	MIMAT0000423	ERVW-1	30816	NM_014590	1	1	0	1	1	0	4
hsa-miR-125b-5p	MIMAT0000423	CERCAM	51148	XM_005252035	1	1	0	1	1	0	4
hsa-miR-125b-5p	MIMAT0000423	ACP6	51205	NM_016361	1	1	0	1	1	0	4
hsa-miR-125b-5p	MIMAT0000423	C6orf203	51250	NM_001142470	1	1	0	1	1	0	4
hsa-miR-125b-5p	MIMAT0000423	GMPR2	51292	XM_005267741	1	1	0	1	1	0	4
hsa-miR-125b-5p	MIMAT0000423	VCX2	51480	NM_016378	1	1	0	1	1	0	4
hsa-miR-125b-5p	MIMAT0000423	VCX3A	51481	NM_016379	1	1	0	1	1	0	4
hsa-miR-125b-5p	MIMAT0000423	PEX5L	51555	NM_016559	1	1	0	1	1	0	4
hsa-miR-125b-5p	MIMAT0000423	SLCO1C1	53919	NM_001145946	1	1	0	1	1	0	4
hsa-miR-125b-5p	MIMAT0000423	C21orf58	54058	XM_005261150	1	1	0	1	1	0	4
hsa-miR-125b-5p	MIMAT0000423	FAM118A	55007	NM_001104595	1	1	0	1	1	0	4
hsa-miR-125b-5p	MIMAT0000423	MSL2	55167	NM_018133	1	1	0	1	1	0	4
hsa-miR-125b-5p	MIMAT0000423	RNMTL1	55178	NM_018146	1	1	0	1	1	0	4
hsa-miR-125b-5p	MIMAT0000423	ZNF446	55663	XM_005259052	1	1	0	1	1	0	4
hsa-miR-125b-5p	MIMAT0000423	LIMS2	55679	NM_001161404	1	1	0	1	1	0	4
hsa-miR-125b-5p	MIMAT0000423	TRMU	55687	NM_018006	1	1	0	1	1	0	4
hsa-miR-125b-5p	MIMAT0000423	LUC7L	55692	XM_005255428	1	1	0	1	1	0	4
hsa-miR-125b-5p	MIMAT0000423	AP5M1	55745	NM_018229	1	1	0	1	1	0	4
hsa-miR-125b-5p	MIMAT0000423	ZNF701	55762	NM_001172655	1	1	0	1	1	0	4
hsa-miR-125b-5p	MIMAT0000423	ZNF83	55769	NM_001277945	1	1	0	1	1	0	4
hsa-miR-125b-5p	MIMAT0000423	DDX28	55794	NM_018380	1	1	0	1	1	0	4
hsa-miR-125b-5p	MIMAT0000423	FOXJ2	55810	NM_018416	1	1	0	1	1	0	4
hsa-miR-125b-5p	MIMAT0000423	UNC45A	55898	NM_001039675	1	1	0	1	1	0	4
hsa-miR-125b-5p	MIMAT0000423	SPHK2	56848	XM_005259083	1	1	0	1	1	0	4
hsa-miR-125b-5p	MIMAT0000423	CASS4	57091	NM_001164116	1	1	0	1	1	0	4
hsa-miR-125b-5p	MIMAT0000423	TMEM159	57146	XM_005255438	1	1	0	1	1	0	4
hsa-miR-125b-5p	MIMAT0000423	TMEM63C	57156	NM_020431	1	1	0	1	1	0	4
hsa-miR-125b-5p	MIMAT0000423	STAMBPL1	57559	XM_005269997	1	1	0	1	1	0	4
hsa-miR-125b-5p	MIMAT0000423	CACNG6	59285	NM_145814	1	1	0	1	1	0	4
hsa-miR-125b-5p	MIMAT0000423	PCED1A	64773	NM_022760	1	1	0	1	1	0	4
hsa-miR-125b-5p	MIMAT0000423	ALG12	79087	NM_024105	1	1	0	1	1	0	4
hsa-miR-125b-5p	MIMAT0000423	CNTNAP3	79937	XM_005251584	1	1	0	1	1	0	4
hsa-miR-125b-5p	MIMAT0000423	FOXRED2	80020	NM_024955	1	1	0	1	1	0	4
hsa-miR-125b-5p	MIMAT0000423	SPRY4	81848	XM_005268517	1	1	0	1	1	0	4
hsa-miR-125b-5p	MIMAT0000423	FAM107B	83641	NM_031453	1	1	0	1	1	0	4
hsa-miR-125b-5p	MIMAT0000423	SETDB2	83852	NM_031915	1	1	0	1	1	0	4
hsa-miR-125b-5p	MIMAT0000423	KATNAL1	84056	XM_005266574	1	1	0	1	1	0	4
hsa-miR-125b-5p	MIMAT0000423	C4orf17	84103	NM_032149	1	1	0	1	1	0	4
hsa-miR-125b-5p	MIMAT0000423	RHBDD1	84236	NM_001167608	1	1	0	1	1	0	4
hsa-miR-125b-5p	MIMAT0000423	HOPX	84525	NM_001145460	1	1	0	1	1	0	4
hsa-miR-125b-5p	MIMAT0000423	SLITRK2	84631	XM_005262343	1	1	0	1	1	0	4
hsa-miR-125b-5p	MIMAT0000423	SLITRK2	84631	XM_005278201	1	1	0	1	1	0	4
hsa-miR-125b-5p	MIMAT0000423	IL1F10	84639	NM_032556	1	1	0	1	1	0	4
hsa-miR-125b-5p	MIMAT0000423	HINT2	84681	XM_005251614	1	1	0	1	1	0	4
hsa-miR-125b-5p	MIMAT0000423	HPDL	84842	NM_032756	1	1	0	1	1	0	4
hsa-miR-125b-5p	MIMAT0000423	C1orf198	84886	NM_001136494	1	1	0	1	1	0	4
hsa-miR-125b-5p	MIMAT0000423	PPP1R15B	84919	NM_032833	1	1	0	1	1	0	4
hsa-miR-125b-5p	MIMAT0000423	UBE3B	89910	NM_130466	1	1	0	1	1	0	4
hsa-miR-125b-5p	MIMAT0000423	TIGD7	91151	XM_005255678	1	1	0	1	1	0	4
hsa-miR-125b-5p	MIMAT0000423	ISX	91464	NM_001008494	1	1	0	1	1	0	4
hsa-miR-125b-5p	MIMAT0000423	ABCC12	94160	NM_033226	1	1	0	1	1	0	4
hsa-miR-125b-5p	MIMAT0000423	C1QTNF5	114902	NM_015645	1	1	0	1	1	0	4
hsa-miR-125b-5p	MIMAT0000423	C1QTNF6	114904	XM_005261327	1	1	0	1	1	0	4
hsa-miR-125b-5p	MIMAT0000423	UHRF2	115426	NM_152896	1	1	0	1	1	0	4
hsa-miR-125b-5p	MIMAT0000423	SLC22A12	116085	NM_144585	1	1	0	1	1	0	4
hsa-miR-125b-5p	MIMAT0000423	WFIKKN1	117166	NM_053284	1	1	0	1	1	0	4
hsa-miR-125b-5p	MIMAT0000423	ZNF488	118738	XM_005270312	1	1	0	1	1	0	4
hsa-miR-125b-5p	MIMAT0000423	ZNF488	118738	XM_005277645	1	1	0	1	1	0	4
hsa-miR-125b-5p	MIMAT0000423	CLDND2	125875	XM_005258502	1	1	0	1	1	0	4
hsa-miR-125b-5p	MIMAT0000423	REG3G	130120	XM_005264135	1	1	0	1	1	0	4
hsa-miR-125b-5p	MIMAT0000423	ZPLD1	131368	XM_005247110	1	1	0	1	1	0	4
hsa-miR-125b-5p	MIMAT0000423	CHCHD4	131474	NM_144636	1	1	0	1	1	0	4
hsa-miR-125b-5p	MIMAT0000423	SHROOM1	134549	NM_001172700	1	1	0	1	1	0	4
hsa-miR-125b-5p	MIMAT0000423	SLC16A14	151473	XM_005246352	1	1	0	1	1	0	4
hsa-miR-125b-5p	MIMAT0000423	RIBC1	158787	NM_144968	1	1	0	1	1	0	4
hsa-miR-125b-5p	MIMAT0000423	SLC16A11	162515	NM_153357	1	1	0	1	1	0	4
hsa-miR-125b-5p	MIMAT0000423	ZNF836	162962	NM_001102657	1	1	0	1	1	0	4
hsa-miR-125b-5p	MIMAT0000423	DTX3	196403	XM_005268701	1	1	0	1	1	0	4
hsa-miR-125b-5p	MIMAT0000423	SLFNL1	200172	XM_005270596	1	1	0	1	1	0	4
hsa-miR-125b-5p	MIMAT0000423	CENPV	201161	XM_005256513	1	1	0	1	1	0	4
hsa-miR-125b-5p	MIMAT0000423	RASGEF1A	221002	XM_005271808	1	1	0	1	1	0	4
hsa-miR-125b-5p	MIMAT0000423	GPR114	221188	NM_153837	1	1	0	1	1	0	4
hsa-miR-125b-5p	MIMAT0000423	MDGA1	266727	NM_153487	1	1	0	1	1	0	4
hsa-miR-125b-5p	MIMAT0000423	C14orf177	283598	NM_182560	1	1	0	1	1	0	4
hsa-miR-125b-5p	MIMAT0000423	MAMSTR	284358	XM_005258790	1	1	0	1	1	0	4
hsa-miR-125b-5p	MIMAT0000423	DUSP28	285193	NM_001033575	1	1	0	1	1	0	4
hsa-miR-125b-5p	MIMAT0000423	FAM151A	338094	NM_176782	1	1	0	1	1	0	4
hsa-miR-125b-5p	MIMAT0000423	PRSS53	339105	XM_005255294	1	1	0	1	1	0	4
hsa-miR-125b-5p	MIMAT0000423	ADAMTSL5	339366	NM_213604	1	1	0	1	1	0	4
hsa-miR-125b-5p	MIMAT0000423	ZFP69	339559	XM_005270809	1	1	0	1	1	0	4
hsa-miR-125b-5p	MIMAT0000423	SPATA12	353324	NM_181727	1	1	0	1	1	0	4
hsa-miR-125b-5p	MIMAT0000423	FIBIN	387758	NM_203371	1	1	0	1	1	0	4
hsa-miR-125b-5p	MIMAT0000423	GTF2IRD2B	389524	NM_001003795	1	1	0	1	1	0	4
hsa-miR-125b-5p	MIMAT0000423	FAM102A	399665	NM_001035254	1	1	0	1	1	0	4
hsa-miR-125b-5p	MIMAT0000423	C9orf139	401563	NM_207511	1	1	0	1	1	0	4
hsa-miR-125b-5p	MIMAT0000423	VCX3B	425054	NM_001001888	1	1	0	1	1	0	4
hsa-miR-125b-5p	MIMAT0000423	HEPN1	641654	NM_001037558	1	1	0	1	1	0	4
hsa-miR-125b-5p	MIMAT0000423	CNTNAP3B	728577	NM_001201380	1	1	0	1	1	0	4
hsa-miR-125b-5p	MIMAT0000423	LOC100996485	100996485	NM_001277348	1	1	0	1	1	0	4
hsa-miR-1306-5p	MIMAT0022726	ACAA1	30	NM_001607	1	1	0	0	1	1	4
hsa-miR-1306-5p	MIMAT0022726	ACAA1	30	NM_001130410	1	1	0	0	1	1	4
hsa-miR-1306-5p	MIMAT0022726	ACADL	33	XM_005246517	1	1	0	0	1	1	4
hsa-miR-1306-5p	MIMAT0022726	ACAT2	39	NM_005891	1	1	0	0	1	1	4
hsa-miR-199a-5p	MIMAT0000231	ACRV1	56	NM_001612	1	1	0	1	1	1	5
hsa-miR-199a-5p	MIMAT0000231	AANAT	15	NM_001088	1	1	0	0	1	1	4
hsa-miR-199a-5p	MIMAT0000231	ACRV1	56	NM_020108	1	1	0	0	1	1	4
hsa-miR-199a-5p	MIMAT0000231	ACRV1	56	NM_020107	1	1	0	0	1	1	4
hsa-miR-199a-5p	MIMAT0000231	ACRV1	56	XM_005271610	1	1	0	0	1	1	4
hsa-miR-199a-5p	MIMAT0000231	ACRV1	56	NM_020069	1	1	0	0	1	1	4
hsa-miR-199a-5p	MIMAT0000231	ATP2B4	493	NM_001001396	1	1	0	1	1	0	4
hsa-miR-199a-5p	MIMAT0000231	KIF1A	547	NM_001244008	1	1	0	1	1	0	4
hsa-miR-199a-5p	MIMAT0000231	BPGM	669	NM_199186	1	1	0	1	1	0	4
hsa-miR-199a-5p	MIMAT0000231	MPPED1	758	XM_005261732	1	1	0	1	1	0	4
hsa-miR-199a-5p	MIMAT0000231	CD1A	909	NM_001763	1	1	0	1	1	0	4
hsa-miR-199a-5p	MIMAT0000231	DNASE1L1	1774	XM_005274654	1	1	0	1	1	0	4
hsa-miR-199a-5p	MIMAT0000231	ATN1	1822	XM_005253672	1	1	0	1	1	0	4
hsa-miR-199a-5p	MIMAT0000231	ATN1	1822	XM_005277748	1	1	0	1	1	0	4
hsa-miR-199a-5p	MIMAT0000231	FUT6	2528	XM_005259526	1	1	0	1	1	0	4
hsa-miR-199a-5p	MIMAT0000231	MC4R	4160	NM_005912	1	1	0	1	1	0	4
hsa-miR-199a-5p	MIMAT0000231	MGAT1	4245	XM_005265918	1	1	0	1	1	0	4
hsa-miR-199a-5p	MIMAT0000231	MYL1	4632	NM_079420	1	1	0	1	1	0	4
hsa-miR-199a-5p	MIMAT0000231	MYO1A	4640	NM_001256041	1	1	0	1	1	0	4
hsa-miR-199a-5p	MIMAT0000231	NEDD9	4739	NM_001142393	1	1	0	1	1	0	4
hsa-miR-199a-5p	MIMAT0000231	NQO2	4835	XM_005249147	1	1	0	1	1	0	4
hsa-miR-199a-5p	MIMAT0000231	NOVA1	4857	XM_005267707	1	1	0	1	1	0	4
hsa-miR-199a-5p	MIMAT0000231	PDGFRA	5156	NM_006206	1	1	0	1	1	0	4
hsa-miR-199a-5p	MIMAT0000231	PIGA	5277	NM_002641	1	1	0	1	1	0	4
hsa-miR-199a-5p	MIMAT0000231	POU5F1B	5462	XM_005250985	1	1	0	1	1	0	4
hsa-miR-199a-5p	MIMAT0000231	RORA	6095	NM_134260	1	1	0	1	1	0	4
hsa-miR-199a-5p	MIMAT0000231	SLA	6503	NM_001045556	1	1	0	1	1	0	4
hsa-miR-199a-5p	MIMAT0000231	SUOX	6821	NM_000456	1	1	0	1	1	0	4
hsa-miR-199a-5p	MIMAT0000231	TNNT3	7140	XM_005253106	1	1	0	1	1	0	4
hsa-miR-199a-5p	MIMAT0000231	UBE2I	7329	NM_194259	1	1	0	1	1	0	4
hsa-miR-199a-5p	MIMAT0000231	USP6	9098	NM_004505	1	1	0	1	1	0	4
hsa-miR-199a-5p	MIMAT0000231	GTF2IRD1	9569	XM_005250720	1	1	0	1	1	0	4
hsa-miR-199a-5p	MIMAT0000231	GTF2IRD1	9569	XM_005277614	1	1	0	1	1	0	4
hsa-miR-199a-5p	MIMAT0000231	NOS1AP	9722	NM_001126060	1	1	0	1	1	0	4
hsa-miR-199a-5p	MIMAT0000231	MYL12A	10627	NM_006471	1	1	0	1	1	0	4
hsa-miR-199a-5p	MIMAT0000231	CGREF1	10669	XM_005264093	1	1	0	1	1	0	4
hsa-miR-199a-5p	MIMAT0000231	GNB5	10681	XM_005254131	1	1	0	1	1	0	4
hsa-miR-199a-5p	MIMAT0000231	BAZ2A	11176	NM_013449	1	1	0	1	1	0	4
hsa-miR-199a-5p	MIMAT0000231	LZTS1	11178	XM_005273394	1	1	0	1	1	0	4
hsa-miR-199a-5p	MIMAT0000231	SASH1	23328	XM_005266876	1	1	0	1	1	0	4
hsa-miR-199a-5p	MIMAT0000231	ELP5	23587	NM_203413	1	1	0	1	1	0	4
hsa-miR-199a-5p	MIMAT0000231	SCHIP1	29970	NM_014575	1	1	0	1	1	0	4
hsa-miR-199a-5p	MIMAT0000231	CD209	30835	NM_021155	1	1	0	1	1	0	4
hsa-miR-199a-5p	MIMAT0000231	KCNK4	50801	NM_033310	1	1	0	1	1	0	4
hsa-miR-199a-5p	MIMAT0000231	C6orf48	50854	NM_001040437	1	1	0	1	1	0	4
hsa-miR-199a-5p	MIMAT0000231	PIPOX	51268	NM_016518	1	1	0	1	1	0	4
hsa-miR-199a-5p	MIMAT0000231	RIF1	55183	XM_005246666	1	1	0	1	1	0	4
hsa-miR-199a-5p	MIMAT0000231	TMEM144	55314	NM_018342	1	1	0	1	1	0	4
hsa-miR-199a-5p	MIMAT0000231	CMTR2	55783	XM_005256047	1	1	0	1	1	0	4
hsa-miR-199a-5p	MIMAT0000231	CDC42SE1	56882	NM_001038707	1	1	0	1	1	0	4
hsa-miR-199a-5p	MIMAT0000231	TULP4	56995	XM_005267057	1	1	0	1	1	0	4
hsa-miR-199a-5p	MIMAT0000231	ADCK3	56997	XM_005273202	1	1	0	1	1	0	4
hsa-miR-199a-5p	MIMAT0000231	PLSCR2	57047	XM_005247653	1	1	0	1	1	0	4
hsa-miR-199a-5p	MIMAT0000231	STAMBPL1	57559	XM_005269997	1	1	0	1	1	0	4
hsa-miR-199a-5p	MIMAT0000231	ANKRA2	57763	NM_023039	1	1	0	1	1	0	4
hsa-miR-199a-5p	MIMAT0000231	HIVEP3	59269	NM_024503	1	1	0	1	1	0	4
hsa-miR-199a-5p	MIMAT0000231	ABCG8	64241	XM_005264483	1	1	0	1	1	0	4
hsa-miR-199a-5p	MIMAT0000231	ZNF343	79175	NM_024325	1	1	0	1	1	0	4
hsa-miR-199a-5p	MIMAT0000231	TMEM43	79188	NM_024334	1	1	0	1	1	0	4
hsa-miR-199a-5p	MIMAT0000231	NEK11	79858	XM_005247784	1	1	0	1	1	0	4
hsa-miR-199a-5p	MIMAT0000231	TMUB1	83590	NM_031434	1	1	0	1	1	0	4
hsa-miR-199a-5p	MIMAT0000231	PLA2G12B	84647	XM_005270243	1	1	0	1	1	0	4
hsa-miR-199a-5p	MIMAT0000231	PTPN5	84867	NM_001278236	1	1	0	1	1	0	4
hsa-miR-199a-5p	MIMAT0000231	UBASH3B	84959	NM_032873	1	1	0	1	1	0	4
hsa-miR-199a-5p	MIMAT0000231	ATP6V1E2	90423	XM_005264633	1	1	0	1	1	0	4
hsa-miR-199a-5p	MIMAT0000231	TRIM41	90933	NM_033549	1	1	0	1	1	0	4
hsa-miR-199a-5p	MIMAT0000231	HOGA1	112817	NM_138413	1	1	0	1	1	0	4
hsa-miR-199a-5p	MIMAT0000231	PIK3IP1	113791	XM_005261323	1	1	0	1	1	0	4
hsa-miR-199a-5p	MIMAT0000231	NOSTRIN	115677	NM_001171631	1	1	0	1	1	0	4
hsa-miR-199a-5p	MIMAT0000231	ALKBH2	121642	NM_001145374	1	1	0	1	1	0	4
hsa-miR-199a-5p	MIMAT0000231	PODN	127435	NM_001199080	1	1	0	1	1	0	4
hsa-miR-199a-5p	MIMAT0000231	TICAM1	148022	NM_182919	1	1	0	1	1	0	4
hsa-miR-199a-5p	MIMAT0000231	OTOS	150677	NM_148961	1	1	0	1	1	0	4
hsa-miR-199a-5p	MIMAT0000231	FAM9B	171483	XM_005274456	1	1	0	1	1	0	4
hsa-miR-199a-5p	MIMAT0000231	NLRP7	199713	XM_005277097	1	1	0	1	1	0	4
hsa-miR-199a-5p	MIMAT0000231	SAMD9L	219285	NM_152703	1	1	0	1	1	0	4
hsa-miR-199a-5p	MIMAT0000231	SLC17A8	246213	NM_139319	1	1	0	1	1	0	4
hsa-miR-199a-5p	MIMAT0000231	RGL4	266747	XM_005261530	1	1	0	1	1	0	4
hsa-miR-199a-5p	MIMAT0000231	NHLRC4	283948	NM_176677	1	1	0	1	1	0	4
hsa-miR-199a-5p	MIMAT0000231	FAM133A	286499	NM_001171110	1	1	0	1	1	0	4
hsa-miR-199a-5p	MIMAT0000231	AGBL3	340351	NM_178563	1	1	0	1	1	0	4
hsa-miR-199a-5p	MIMAT0000231	GJB7	375519	NM_198568	1	1	0	1	1	0	4
hsa-miR-199a-5p	MIMAT0000231	SKIDA1	387640	NM_207371	1	1	0	1	1	0	4
hsa-miR-199a-5p	MIMAT0000231	SH2D5	400745	NM_001103161	1	1	0	1	1	0	4
hsa-miR-199a-5p	MIMAT0000231	XKRX	402415	XM_005262130	1	1	0	1	1	0	4
hsa-miR-199a-5p	MIMAT0000231	MBOAT4	619373	NM_001100916	1	1	0	1	1	0	4
hsa-miR-199a-5p	MIMAT0000231	MROH1	727957	XM_005251054	1	1	0	1	1	0	4
hsa-miR-378a-3p	MIMAT0000732	AOC1	26	XM_005249968	1	1	0	1	1	1	5
hsa-miR-378a-3p	MIMAT0000732	AANAT	15	NM_001088	1	1	0	0	1	1	4
hsa-miR-378a-3p	MIMAT0000732	ACY1	95	NM_000666	1	1	0	1	1	0	4
hsa-miR-378a-3p	MIMAT0000732	ANPEP	290	NM_001150	1	1	0	1	1	0	4
hsa-miR-378a-3p	MIMAT0000732	ANXA2	302	XM_005254327	1	1	0	1	1	0	4
hsa-miR-378a-3p	MIMAT0000732	ARNTL	406	NM_001030273	1	1	0	1	1	0	4
hsa-miR-378a-3p	MIMAT0000732	CD8A	925	NM_001145873	1	1	0	1	1	0	4
hsa-miR-378a-3p	MIMAT0000732	CGB	1082	NM_000737	1	1	0	1	1	0	4
hsa-miR-378a-3p	MIMAT0000732	COL6A3	1293	NM_004369	1	1	0	1	1	0	4
hsa-miR-378a-3p	MIMAT0000732	CSNK2A1	1457	NM_177559	1	1	0	1	1	0	4
hsa-miR-378a-3p	MIMAT0000732	DPP6	1804	NM_001039350	1	1	0	1	1	0	4
hsa-miR-378a-3p	MIMAT0000732	ECHS1	1892	NM_004092	1	1	0	1	1	0	4
hsa-miR-378a-3p	MIMAT0000732	EDN2	1907	NM_001956	1	1	0	1	1	0	4
hsa-miR-378a-3p	MIMAT0000732	EPHX2	2053	NM_001979	1	1	0	1	1	0	4
hsa-miR-378a-3p	MIMAT0000732	ERV3-1	2086	NM_001007253	1	1	0	1	1	0	4
hsa-miR-378a-3p	MIMAT0000732	FGL1	2267	XM_005273450	1	1	0	1	1	0	4
hsa-miR-378a-3p	MIMAT0000732	FOXE1	2304	NM_004473	1	1	0	1	1	0	4
hsa-miR-378a-3p	MIMAT0000732	GNL1	2794	NM_005275	1	1	0	1	1	0	4
hsa-miR-378a-3p	MIMAT0000732	HBG2	3048	NM_000184	1	1	0	1	1	0	4
hsa-miR-378a-3p	MIMAT0000732	HTR1E	3354	NM_000865	1	1	0	1	1	0	4
hsa-miR-378a-3p	MIMAT0000732	MAGEA10	4109	NM_001011543	1	1	0	1	1	0	4
hsa-miR-378a-3p	MIMAT0000732	MT1F	4494	NM_005949	1	1	0	1	1	0	4
hsa-miR-378a-3p	MIMAT0000732	MTIF2	4528	NM_001005369	1	1	0	1	1	0	4
hsa-miR-378a-3p	MIMAT0000732	SLC11A2	4891	NM_001174129	1	1	0	1	1	0	4
hsa-miR-378a-3p	MIMAT0000732	PLOD2	5352	NM_182943	1	1	0	1	1	0	4
hsa-miR-378a-3p	MIMAT0000732	PYGM	5837	NM_005609	1	1	0	1	1	0	4
hsa-miR-378a-3p	MIMAT0000732	RAB5A	5868	NM_004162	1	1	0	1	1	0	4
hsa-miR-378a-3p	MIMAT0000732	RFC4	5984	NM_181573	1	1	0	1	1	0	4
hsa-miR-378a-3p	MIMAT0000732	RRM1	6240	NM_001033	1	1	0	1	1	0	4
hsa-miR-378a-3p	MIMAT0000732	CLEC11A	6320	XM_005259142	1	1	0	1	1	0	4
hsa-miR-378a-3p	MIMAT0000732	ST6GAL1	6480	XM_005247718	1	1	0	1	1	0	4
hsa-miR-378a-3p	MIMAT0000732	SLC5A3	6526	NM_006933	1	1	0	1	1	0	4
hsa-miR-378a-3p	MIMAT0000732	SLN	6588	NM_003063	1	1	0	1	1	0	4
hsa-miR-378a-3p	MIMAT0000732	MZF1	7593	XM_005259203	1	1	0	1	1	0	4
hsa-miR-378a-3p	MIMAT0000732	ZNF146	7705	NM_007145	1	1	0	1	1	0	4
hsa-miR-378a-3p	MIMAT0000732	ZNF184	7738	XM_005249379	1	1	0	1	1	0	4
hsa-miR-378a-3p	MIMAT0000732	ZNF232	7775	XM_005256793	1	1	0	1	1	0	4
hsa-miR-378a-3p	MIMAT0000732	TEAD2	8463	XM_005259334	1	1	0	1	1	0	4
hsa-miR-378a-3p	MIMAT0000732	STX16	8675	NM_001001433	1	1	0	1	1	0	4
hsa-miR-378a-3p	MIMAT0000732	BUD31	8896	XM_005250671	1	1	0	1	1	0	4
hsa-miR-378a-3p	MIMAT0000732	MTMR2	8898	NM_001243571	1	1	0	1	1	0	4
hsa-miR-378a-3p	MIMAT0000732	MAP3K6	9064	XM_005246029	1	1	0	1	1	0	4
hsa-miR-378a-3p	MIMAT0000732	AREL1	9870	XM_005268243	1	1	0	1	1	0	4
hsa-miR-378a-3p	MIMAT0000732	LPGAT1	9926	XM_005273364	1	1	0	1	1	0	4
hsa-miR-378a-3p	MIMAT0000732	SORBS3	10174	NM_005775	1	1	0	1	1	0	4
hsa-miR-378a-3p	MIMAT0000732	HRSP12	10247	NM_005836	1	1	0	1	1	0	4
hsa-miR-378a-3p	MIMAT0000732	ZNHIT1	10467	NM_006349	1	1	0	1	1	0	4
hsa-miR-378a-3p	MIMAT0000732	ENOX2	10495	NM_182314	1	1	0	1	1	0	4
hsa-miR-378a-3p	MIMAT0000732	SLC19A2	10560	NM_006996	1	1	0	1	1	0	4
hsa-miR-378a-3p	MIMAT0000732	TACC2	10579	XM_005269389	1	1	0	1	1	0	4
hsa-miR-378a-3p	MIMAT0000732	ZNF266	10781	NM_006631	1	1	0	1	1	0	4
hsa-miR-378a-3p	MIMAT0000732	NEK6	10783	NM_001145001	1	1	0	1	1	0	4
hsa-miR-378a-3p	MIMAT0000732	MAGED2	10916	XM_005261976	1	1	0	1	1	0	4
hsa-miR-378a-3p	MIMAT0000732	LILRB5	10990	NM_001081442	1	1	0	1	1	0	4
hsa-miR-378a-3p	MIMAT0000732	DZIP1	22873	NM_198968	1	1	0	1	1	0	4
hsa-miR-378a-3p	MIMAT0000732	KIFAP3	22920	NM_001204517	1	1	0	1	1	0	4
hsa-miR-378a-3p	MIMAT0000732	FCHO1	23149	XM_005259830	1	1	0	1	1	0	4
hsa-miR-378a-3p	MIMAT0000732	ARHGEF9	23229	NM_015185	1	1	0	1	1	0	4
hsa-miR-378a-3p	MIMAT0000732	BRMS1	25855	NM_015399	1	1	0	1	1	0	4
hsa-miR-378a-3p	MIMAT0000732	CLIC4	25932	NM_013943	1	1	0	1	1	0	4
hsa-miR-378a-3p	MIMAT0000732	ZBTB20	26137	XM_005247336	1	1	0	1	1	0	4
hsa-miR-378a-3p	MIMAT0000732	DNAI1	27019	NM_001281428	1	1	0	1	1	0	4
hsa-miR-378a-3p	MIMAT0000732	NXPH1	30010	NM_152745	1	1	0	1	1	0	4
hsa-miR-378a-3p	MIMAT0000732	MRPL2	51069	XM_005249161	1	1	0	1	1	0	4
hsa-miR-378a-3p	MIMAT0000732	SERPINA10	51156	NM_016186	1	1	0	1	1	0	4
hsa-miR-378a-3p	MIMAT0000732	VRK3	51231	XM_005258972	1	1	0	1	1	0	4
hsa-miR-378a-3p	MIMAT0000732	PBDC1	51260	NM_016500	1	1	0	1	1	0	4
hsa-miR-378a-3p	MIMAT0000732	ZMYND10	51364	XM_005265215	1	1	0	1	1	0	4
hsa-miR-378a-3p	MIMAT0000732	WDR74	54663	XM_005274055	1	1	0	1	1	0	4
hsa-miR-378a-3p	MIMAT0000732	CROT	54677	NM_001143935	1	1	0	1	1	0	4
hsa-miR-378a-3p	MIMAT0000732	NSMCE4A	54780	XM_005269929	1	1	0	1	1	0	4
hsa-miR-378a-3p	MIMAT0000732	MED18	54797	NM_017638	1	1	0	1	1	0	4
hsa-miR-378a-3p	MIMAT0000732	DZANK1	55184	XM_005260741	1	1	0	1	1	0	4
hsa-miR-378a-3p	MIMAT0000732	EVA1B	55194	XM_005270998	1	1	0	1	1	0	4
hsa-miR-378a-3p	MIMAT0000732	SETD5	55209	XM_005265299	1	1	0	1	1	0	4
hsa-miR-378a-3p	MIMAT0000732	STYK1	55359	NM_018423	1	1	0	1	1	0	4
hsa-miR-378a-3p	MIMAT0000732	ELMOD1	55531	NM_018712	1	1	0	1	1	0	4
hsa-miR-378a-3p	MIMAT0000732	WDR12	55759	NM_018256	1	1	0	1	1	0	4
hsa-miR-378a-3p	MIMAT0000732	PLGRKT	55848	NM_018465	1	1	0	1	1	0	4
hsa-miR-378a-3p	MIMAT0000732	USP36	57602	XM_005257543	1	1	0	1	1	0	4
hsa-miR-378a-3p	MIMAT0000732	CCNB1IP1	57820	XM_005267932	1	1	0	1	1	0	4
hsa-miR-378a-3p	MIMAT0000732	CTDSP1	58190	NM_021198	1	1	0	1	1	0	4
hsa-miR-378a-3p	MIMAT0000732	RIC8A	60626	XM_005253052	1	1	0	1	1	0	4
hsa-miR-378a-3p	MIMAT0000732	C12orf44	60673	NM_021934	1	1	0	1	1	0	4
hsa-miR-378a-3p	MIMAT0000732	ATP13A3	79572	NM_024524	1	1	0	1	1	0	4
hsa-miR-378a-3p	MIMAT0000732	ZC2HC1C	79696	XM_005268062	1	1	0	1	1	0	4
hsa-miR-378a-3p	MIMAT0000732	MRM1	79922	NM_024864	1	1	0	1	1	0	4
hsa-miR-378a-3p	MIMAT0000732	PLEKHS1	79949	NM_001193434	1	1	0	1	1	0	4
hsa-miR-378a-3p	MIMAT0000732	GRHL2	79977	NM_024915	1	1	0	1	1	0	4
hsa-miR-378a-3p	MIMAT0000732	GKAP1	80318	XM_005252240	1	1	0	1	1	0	4
hsa-miR-378a-3p	MIMAT0000732	WDR82	80335	NM_025222	1	1	0	1	1	0	4
hsa-miR-378a-3p	MIMAT0000732	SPRY4	81848	XM_005268517	1	1	0	1	1	0	4
hsa-miR-378a-3p	MIMAT0000732	SHARPIN	81858	NM_030974	1	1	0	1	1	0	4
hsa-miR-378a-3p	MIMAT0000732	SESN2	83667	NM_031459	1	1	0	1	1	0	4
hsa-miR-378a-3p	MIMAT0000732	KCTD10	83892	XM_005253945	1	1	0	1	1	0	4
hsa-miR-378a-3p	MIMAT0000732	SPATA16	83893	NM_031955	1	1	0	1	1	0	4
hsa-miR-378a-3p	MIMAT0000732	DYDC2	84332	NM_032372	1	1	0	1	1	0	4
hsa-miR-378a-3p	MIMAT0000732	SLITRK2	84631	XM_005262343	1	1	0	1	1	0	4
hsa-miR-378a-3p	MIMAT0000732	SLITRK2	84631	XM_005278201	1	1	0	1	1	0	4
hsa-miR-378a-3p	MIMAT0000732	HSH2D	84941	NM_032855	1	1	0	1	1	0	4
hsa-miR-378a-3p	MIMAT0000732	SPSB4	92369	NM_080862	1	1	0	1	1	0	4
hsa-miR-378a-3p	MIMAT0000732	FAM114A1	92689	NM_138389	1	1	0	1	1	0	4
hsa-miR-378a-3p	MIMAT0000732	CGB7	94027	XM_005259426	1	1	0	1	1	0	4
hsa-miR-378a-3p	MIMAT0000732	CGB8	94115	NM_033183	1	1	0	1	1	0	4
hsa-miR-378a-3p	MIMAT0000732	SLC52A3	113278	NM_033409	1	1	0	1	1	0	4
hsa-miR-378a-3p	MIMAT0000732	NOSTRIN	115677	NM_001171631	1	1	0	1	1	0	4
hsa-miR-378a-3p	MIMAT0000732	DNTTIP1	116092	NM_052951	1	1	0	1	1	0	4
hsa-miR-378a-3p	MIMAT0000732	PCP2	126006	NM_174895	1	1	0	1	1	0	4
hsa-miR-378a-3p	MIMAT0000732	MOB3A	126308	XM_005259489	1	1	0	1	1	0	4
hsa-miR-378a-3p	MIMAT0000732	RALYL	138046	NM_173848	1	1	0	1	1	0	4
hsa-miR-378a-3p	MIMAT0000732	SREK1	140890	NM_139168	1	1	0	1	1	0	4
hsa-miR-378a-3p	MIMAT0000732	C11orf65	160140	XM_005271416	1	1	0	1	1	0	4
hsa-miR-378a-3p	MIMAT0000732	DNAJB8	165721	NM_153330	1	1	0	1	1	0	4
hsa-miR-378a-3p	MIMAT0000732	BHLHA15	168620	XM_005250178	1	1	0	1	1	0	4
hsa-miR-378a-3p	MIMAT0000732	STK32A	202374	XM_005268385	1	1	0	1	1	0	4
hsa-miR-378a-3p	MIMAT0000732	OR9Q1	219956	NM_001005212	1	1	0	1	1	0	4
hsa-miR-378a-3p	MIMAT0000732	HEPACAM	220296	XM_005271449	1	1	0	1	1	0	4
hsa-miR-378a-3p	MIMAT0000732	ZNF438	220929	NM_001143769	1	1	0	1	1	0	4
hsa-miR-378a-3p	MIMAT0000732	GPR110	266977	XM_005249006	1	1	0	1	1	0	4
hsa-miR-378a-3p	MIMAT0000732	C16orf54	283897	NM_175900	1	1	0	1	1	0	4
hsa-miR-378a-3p	MIMAT0000732	FAM19A2	338811	NM_178539	1	1	0	1	1	0	4
hsa-miR-378a-3p	MIMAT0000732	ZNF260	339324	NM_001012756	1	1	0	1	1	0	4
hsa-miR-378a-3p	MIMAT0000732	ZFP69	339559	XM_005270809	1	1	0	1	1	0	4
hsa-miR-378a-3p	MIMAT0000732	TMEM249	340393	NM_001280561	1	1	0	1	1	0	4
hsa-miR-378a-3p	MIMAT0000732	BEX5	340542	NM_001159560	1	1	0	1	1	0	4
hsa-miR-378a-3p	MIMAT0000732	WDR53	348793	XM_005269319	1	1	0	1	1	0	4
hsa-miR-378a-3p	MIMAT0000732	LNP1	348801	NM_001085451	1	1	0	1	1	0	4
hsa-miR-378a-3p	MIMAT0000732	GBP7	388646	NM_207398	1	1	0	1	1	0	4
hsa-miR-378a-3p	MIMAT0000732	PLSCR5	389158	NM_001085420	1	1	0	1	1	0	4
hsa-miR-378a-3p	MIMAT0000732	GGT2	728441	XM_005261890	1	1	0	1	1	0	4
hsa-miR-423-5p	MIMAT0004748	ABAT	18	NM_000663	1	1	0	1	1	1	5
hsa-miR-423-5p	MIMAT0004748	ABCA3	21	NM_001089	1	1	0	0	1	1	4
hsa-miR-423-5p	MIMAT0004748	ABCA3	21	XM_005255168	1	1	0	0	1	1	4
hsa-miR-423-5p	MIMAT0004748	AOC1	26	XM_005249968	1	0	0	1	1	1	4
hsa-miR-423-5p	MIMAT0004748	ABR	29	NM_021962	1	1	0	0	1	1	4
hsa-miR-423-5p	MIMAT0004748	ASIC1	41	NM_020039	1	1	0	0	1	1	4
hsa-miR-423-5p	MIMAT0004748	ASIC1	41	NM_001095	1	1	0	0	1	1	4
hsa-miR-423-5p	MIMAT0004748	ACTN2	88	NM_001278344	1	1	0	1	1	0	4
hsa-miR-423-5p	MIMAT0004748	ACYP2	98	NM_138448	1	1	0	1	1	0	4
hsa-miR-423-5p	MIMAT0004748	ADORA2B	136	NM_000676	1	1	0	1	1	0	4
hsa-miR-423-5p	MIMAT0004748	AIF1	199	NM_004847	1	1	0	1	1	0	4
hsa-miR-423-5p	MIMAT0004748	AK1	203	XM_005251788	1	1	0	1	1	0	4
hsa-miR-423-5p	MIMAT0004748	ALOX12B	242	NM_001139	1	1	0	1	1	0	4
hsa-miR-423-5p	MIMAT0004748	ARF5	381	NM_001662	1	1	0	1	1	0	4
hsa-miR-423-5p	MIMAT0004748	ATP1A4	480	XM_005245212	1	1	0	1	1	0	4
hsa-miR-423-5p	MIMAT0004748	BAK1	578	XM_005249253	1	1	0	1	1	0	4
hsa-miR-423-5p	MIMAT0004748	BCL6	604	XM_005247694	1	1	0	1	1	0	4
hsa-miR-423-5p	MIMAT0004748	ZFP36L1	677	NM_004926	1	1	0	1	1	0	4
hsa-miR-423-5p	MIMAT0004748	OSGIN2	734	NM_001126111	1	1	0	1	1	0	4
hsa-miR-423-5p	MIMAT0004748	CAPG	822	NM_001747	1	1	0	1	1	0	4
hsa-miR-423-5p	MIMAT0004748	CASQ1	844	NM_001231	1	1	0	1	1	0	4
hsa-miR-423-5p	MIMAT0004748	CBL	867	NM_005188	1	1	0	1	1	0	4
hsa-miR-423-5p	MIMAT0004748	CBR3	874	XM_005261074	1	1	0	1	1	0	4
hsa-miR-423-5p	MIMAT0004748	CD4	920	NM_001195014	1	1	0	1	1	0	4
hsa-miR-423-5p	MIMAT0004748	CD8A	925	NM_001145873	1	1	0	1	1	0	4
hsa-miR-423-5p	MIMAT0004748	CFL2	1073	NM_138638	1	1	0	1	1	0	4
hsa-miR-423-5p	MIMAT0004748	CLN3	1201	XM_005255088	1	1	0	1	1	0	4
hsa-miR-423-5p	MIMAT0004748	COL11A1	1301	NM_080629	1	1	0	1	1	0	4
hsa-miR-423-5p	MIMAT0004748	COPB1	1315	XM_005252794	1	1	0	1	1	0	4
hsa-miR-423-5p	MIMAT0004748	CLDN4	1364	NM_001305	1	1	0	1	1	0	4
hsa-miR-423-5p	MIMAT0004748	CTBP1	1487	XM_005272263	1	1	0	1	1	0	4
hsa-miR-423-5p	MIMAT0004748	DLAT	1737	NM_001931	1	1	0	1	1	0	4
hsa-miR-423-5p	MIMAT0004748	DLG4	1742	NM_001365	1	1	0	1	1	0	4
hsa-miR-423-5p	MIMAT0004748	DNASE1L1	1774	XM_005274654	1	1	0	1	1	0	4
hsa-miR-423-5p	MIMAT0004748	DNASE1L2	1775	XM_005255153	1	1	0	1	1	0	4
hsa-miR-423-5p	MIMAT0004748	DR1	1810	NM_001938	1	1	0	1	1	0	4
hsa-miR-423-5p	MIMAT0004748	EDA	1896	NM_001399	1	1	0	1	1	0	4
hsa-miR-423-5p	MIMAT0004748	EIF5	1983	NM_001969	1	1	0	1	1	0	4
hsa-miR-423-5p	MIMAT0004748	ENO2	2026	XM_005253674	1	1	0	1	1	0	4
hsa-miR-423-5p	MIMAT0004748	ENO2	2026	XM_005277750	1	1	0	1	1	0	4
hsa-miR-423-5p	MIMAT0004748	EPHB6	2051	NM_001280794	1	1	0	1	1	0	4
hsa-miR-423-5p	MIMAT0004748	ERCC5	2073	NM_000123	1	1	0	1	1	0	4
hsa-miR-423-5p	MIMAT0004748	EXTL2	2135	NM_001439	1	1	0	1	1	0	4
hsa-miR-423-5p	MIMAT0004748	FMO5	2330	NM_001461	1	1	0	1	1	0	4
hsa-miR-423-5p	MIMAT0004748	DARC	2532	NM_002036	1	1	0	1	1	0	4
hsa-miR-423-5p	MIMAT0004748	GAB1	2549	XM_005262881	1	1	0	1	1	0	4
hsa-miR-423-5p	MIMAT0004748	GABRA1	2554	NM_001127644	1	1	0	1	1	0	4
hsa-miR-423-5p	MIMAT0004748	GABRR2	2570	NM_002043	1	1	0	1	1	0	4
hsa-miR-423-5p	MIMAT0004748	GDF1	2657	NM_001492	1	1	0	1	1	0	4
hsa-miR-423-5p	MIMAT0004748	GJB3	2707	NM_024009	1	1	0	1	1	0	4
hsa-miR-423-5p	MIMAT0004748	GNAL	2774	NM_182978	1	1	0	1	1	0	4
hsa-miR-423-5p	MIMAT0004748	GNAO1	2775	NM_138736	1	1	0	1	1	0	4
hsa-miR-423-5p	MIMAT0004748	GRB7	2886	NM_005310	1	1	0	1	1	0	4
hsa-miR-423-5p	MIMAT0004748	GRM7	2917	NM_181874	1	1	0	1	1	0	4
hsa-miR-423-5p	MIMAT0004748	GSTM3	2947	NM_000849	1	1	0	1	1	0	4
hsa-miR-423-5p	MIMAT0004748	GYPC	2995	NM_001256584	1	1	0	1	1	0	4
hsa-miR-423-5p	MIMAT0004748	HCRTR1	3061	XM_005270789	1	1	0	1	1	0	4
hsa-miR-423-5p	MIMAT0004748	HGFAC	3083	XM_005247966	1	1	0	1	1	0	4
hsa-miR-423-5p	MIMAT0004748	HMGA1	3159	NM_145901	1	1	0	1	1	0	4
hsa-miR-423-5p	MIMAT0004748	HNRNPK	3190	NM_002140	1	1	0	1	1	0	4
hsa-miR-423-5p	MIMAT0004748	HPN	3249	NM_182983	1	1	0	1	1	0	4
hsa-miR-423-5p	MIMAT0004748	HYAL1	3373	NM_153281	1	1	0	1	1	0	4
hsa-miR-423-5p	MIMAT0004748	IARS	3376	NM_013417	1	1	0	1	1	0	4
hsa-miR-423-5p	MIMAT0004748	IGF2	3481	NM_000612	1	1	0	1	1	0	4
hsa-miR-423-5p	MIMAT0004748	IL1RAP	3556	NM_001167928	1	1	0	1	1	0	4
hsa-miR-423-5p	MIMAT0004748	ISLR	3671	NM_005545	1	1	0	1	1	0	4
hsa-miR-423-5p	MIMAT0004748	KCNA2	3737	XM_005270842	1	1	0	1	1	0	4
hsa-miR-423-5p	MIMAT0004748	KCNC3	3748	NM_004977	1	1	0	1	1	0	4
hsa-miR-423-5p	MIMAT0004748	KCNN4	3783	XM_005258883	1	1	0	1	1	0	4
hsa-miR-423-5p	MIMAT0004748	KIFC3	3801	XM_005255945	1	1	0	1	1	0	4
hsa-miR-423-5p	MIMAT0004748	KIFC3	3801	XM_005277768	1	1	0	1	1	0	4
hsa-miR-423-5p	MIMAT0004748	KRT17	3872	XM_005257349	1	1	0	1	1	0	4
hsa-miR-423-5p	MIMAT0004748	LCAT	3931	XM_005255954	1	1	0	1	1	0	4
hsa-miR-423-5p	MIMAT0004748	LHX1	3975	NM_005568	1	1	0	1	1	0	4
hsa-miR-423-5p	MIMAT0004748	MDK	4192	NM_001270550	1	1	0	1	1	0	4
hsa-miR-423-5p	MIMAT0004748	MECP2	4204	XM_005274683	1	1	0	1	1	0	4
hsa-miR-423-5p	MIMAT0004748	MECP2	4204	XM_005277853	1	1	0	1	1	0	4
hsa-miR-423-5p	MIMAT0004748	NR3C2	4306	NM_000901	1	1	0	1	1	0	4
hsa-miR-423-5p	MIMAT0004748	MPO	4353	NM_000250	1	1	0	1	1	0	4
hsa-miR-423-5p	MIMAT0004748	MTHFR	4524	XM_005263459	1	1	0	1	1	0	4
hsa-miR-423-5p	MIMAT0004748	MYO1A	4640	NM_001256041	1	1	0	1	1	0	4
hsa-miR-423-5p	MIMAT0004748	NEK3	4752	NM_152720	1	1	0	1	1	0	4
hsa-miR-423-5p	MIMAT0004748	NFIB	4781	XM_005251467	1	1	0	1	1	0	4
hsa-miR-423-5p	MIMAT0004748	NFKB2	4791	XM_005269863	1	1	0	1	1	0	4
hsa-miR-423-5p	MIMAT0004748	NOVA1	4857	XM_005267707	1	1	0	1	1	0	4
hsa-miR-423-5p	MIMAT0004748	NUP98	4928	XM_005252950	1	1	0	1	1	0	4
hsa-miR-423-5p	MIMAT0004748	ODF2	4957	NM_002540	1	1	0	1	1	0	4
hsa-miR-423-5p	MIMAT0004748	PAFAH1B3	5050	NM_001145939	1	1	0	1	1	0	4
hsa-miR-423-5p	MIMAT0004748	PAH	5053	NM_000277	1	1	0	1	1	0	4
hsa-miR-423-5p	MIMAT0004748	PAK1	5058	NM_001128620	1	1	0	1	1	0	4
hsa-miR-423-5p	MIMAT0004748	PDE1C	5137	XM_005249767	1	1	0	1	1	0	4
hsa-miR-423-5p	MIMAT0004748	PDE4D	5144	XM_005248538	1	1	0	1	1	0	4
hsa-miR-423-5p	MIMAT0004748	PDK4	5166	NM_002612	1	1	0	1	1	0	4
hsa-miR-423-5p	MIMAT0004748	PGF	5228	NM_002632	1	1	0	1	1	0	4
hsa-miR-423-5p	MIMAT0004748	SERPINA1	5265	NM_001127701	1	1	0	1	1	0	4
hsa-miR-423-5p	MIMAT0004748	PITX2	5308	NM_001204397	1	1	0	1	1	0	4
hsa-miR-423-5p	MIMAT0004748	PLCD1	5333	NM_001130964	1	1	0	1	1	0	4
hsa-miR-423-5p	MIMAT0004748	POLR2H	5437	XM_005247541	1	1	0	1	1	0	4
hsa-miR-423-5p	MIMAT0004748	POLR2I	5438	NM_006233	1	1	0	1	1	0	4
hsa-miR-423-5p	MIMAT0004748	PPP3CB	5532	XM_005269942	1	1	0	1	1	0	4
hsa-miR-423-5p	MIMAT0004748	PRKCG	5582	NM_002739	1	1	0	1	1	0	4
hsa-miR-423-5p	MIMAT0004748	MAPK1	5594	NM_002745	1	1	0	1	1	0	4
hsa-miR-423-5p	MIMAT0004748	MAP2K2	5605	NM_030662	1	1	0	1	1	0	4
hsa-miR-423-5p	MIMAT0004748	MASP1	5648	NM_001879	1	1	0	1	1	0	4
hsa-miR-423-5p	MIMAT0004748	KLK10	5655	NM_002776	1	1	0	1	1	0	4
hsa-miR-423-5p	MIMAT0004748	PTPRN	5798	NM_002846	1	1	0	1	1	0	4
hsa-miR-423-5p	MIMAT0004748	RAB1A	5861	NM_004161	1	1	0	1	1	0	4
hsa-miR-423-5p	MIMAT0004748	RAB2A	5862	NM_002865	1	1	0	1	1	0	4
hsa-miR-423-5p	MIMAT0004748	RNF2	6045	NM_007212	1	1	0	1	1	0	4
hsa-miR-423-5p	MIMAT0004748	ROCK1	6093	NM_005406	1	1	0	1	1	0	4
hsa-miR-423-5p	MIMAT0004748	RPS6KA3	6197	XM_005274574	1	1	0	1	1	0	4
hsa-miR-423-5p	MIMAT0004748	RREB1	6239	XM_005249274	1	1	0	1	1	0	4
hsa-miR-423-5p	MIMAT0004748	SCNN1A	6337	XM_005253728	1	1	0	1	1	0	4
hsa-miR-423-5p	MIMAT0004748	SEC14L1	6397	NM_001204410	1	1	0	1	1	0	4
hsa-miR-423-5p	MIMAT0004748	ST3GAL1	6482	XM_005251023	1	1	0	1	1	0	4
hsa-miR-423-5p	MIMAT0004748	ST3GAL2	6483	NM_006927	1	1	0	1	1	0	4
hsa-miR-423-5p	MIMAT0004748	SIX3	6496	NM_005413	1	1	0	1	1	0	4
hsa-miR-423-5p	MIMAT0004748	SKIV2L	6499	NM_006929	1	1	0	1	1	0	4
hsa-miR-423-5p	MIMAT0004748	SLC8A3	6547	NM_183002	1	1	0	1	1	0	4
hsa-miR-423-5p	MIMAT0004748	SMARCA2	6595	XM_005251558	1	1	0	1	1	0	4
hsa-miR-423-5p	MIMAT0004748	SNCA	6622	NM_000345	1	1	0	1	1	0	4
hsa-miR-423-5p	MIMAT0004748	SOS1	6654	XM_005264515	1	1	0	1	1	0	4
hsa-miR-423-5p	MIMAT0004748	SPTAN1	6709	XM_005252145	1	1	0	1	1	0	4
hsa-miR-423-5p	MIMAT0004748	SRP54	6729	XM_005268024	1	1	0	1	1	0	4
hsa-miR-423-5p	MIMAT0004748	TROVE2	6738	NM_001173524	1	1	0	1	1	0	4
hsa-miR-423-5p	MIMAT0004748	TAGLN	6876	NM_001001522	1	1	0	1	1	0	4
hsa-miR-423-5p	MIMAT0004748	TARBP2	6895	XM_005269120	1	1	0	1	1	0	4
hsa-miR-423-5p	MIMAT0004748	TCEA3	6920	XM_005245980	1	1	0	1	1	0	4
hsa-miR-423-5p	MIMAT0004748	TGFB2	7042	NM_001135599	1	1	0	1	1	0	4
hsa-miR-423-5p	MIMAT0004748	KLF10	7071	NM_001032282	1	1	0	1	1	0	4
hsa-miR-423-5p	MIMAT0004748	TLE4	7091	NM_007005	1	1	0	1	1	0	4
hsa-miR-423-5p	MIMAT0004748	CLDN5	7122	XM_005261272	1	1	0	1	1	0	4
hsa-miR-423-5p	MIMAT0004748	TNNI1	7135	NM_003281	1	1	0	1	1	0	4
hsa-miR-423-5p	MIMAT0004748	TPD52	7163	NM_001025252	1	1	0	1	1	0	4
hsa-miR-423-5p	MIMAT0004748	UBA1	7317	XM_005272648	1	1	0	1	1	0	4
hsa-miR-423-5p	MIMAT0004748	UBA1	7317	XM_005278311	1	1	0	1	1	0	4
hsa-miR-423-5p	MIMAT0004748	UBE2D2	7322	NM_181838	1	1	0	1	1	0	4
hsa-miR-423-5p	MIMAT0004748	UBE3A	7337	XM_005268267	1	1	0	1	1	0	4
hsa-miR-423-5p	MIMAT0004748	NR1H2	7376	NM_007121	1	1	0	1	1	0	4
hsa-miR-423-5p	MIMAT0004748	WNT2B	7482	NM_024494	1	1	0	1	1	0	4
hsa-miR-423-5p	MIMAT0004748	ZFY	7544	XM_005262570	1	1	0	1	1	0	4
hsa-miR-423-5p	MIMAT0004748	ZNF7	7553	XM_005272335	1	1	0	1	1	0	4
hsa-miR-423-5p	MIMAT0004748	ZNF23	7571	NM_145911	1	1	0	1	1	0	4
hsa-miR-423-5p	MIMAT0004748	ZNF74	7625	NM_003426	1	1	0	1	1	0	4
hsa-miR-423-5p	MIMAT0004748	RNF103	7844	NM_005667	1	1	0	1	1	0	4
hsa-miR-423-5p	MIMAT0004748	NR4A3	8013	NM_173200	1	1	0	1	1	0	4
hsa-miR-423-5p	MIMAT0004748	IFT88	8100	XM_005266546	1	1	0	1	1	0	4
hsa-miR-423-5p	MIMAT0004748	AXIN2	8313	XM_005257717	1	1	0	1	1	0	4
hsa-miR-423-5p	MIMAT0004748	CDC7	8317	XM_005271242	1	1	0	1	1	0	4
hsa-miR-423-5p	MIMAT0004748	PIP5K1B	8395	NM_003558	1	1	0	1	1	0	4
hsa-miR-423-5p	MIMAT0004748	RAD54L	8438	NM_003579	1	1	0	1	1	0	4
hsa-miR-423-5p	MIMAT0004748	CUL1	8454	XM_005250060	1	1	0	1	1	0	4
hsa-miR-423-5p	MIMAT0004748	CHRD	8646	NM_003741	1	1	0	1	1	0	4
hsa-miR-423-5p	MIMAT0004748	TNFRSF14	8764	XM_005244813	1	1	0	1	1	0	4
hsa-miR-423-5p	MIMAT0004748	SOCS2	8835	NM_001270470	1	1	0	1	1	0	4
hsa-miR-423-5p	MIMAT0004748	PROM1	8842	XM_005248194	1	1	0	1	1	0	4
hsa-miR-423-5p	MIMAT0004748	ARHGEF7	8874	NM_001113511	1	1	0	1	1	0	4
hsa-miR-423-5p	MIMAT0004748	AP1S2	8905	NM_001272071	1	1	0	1	1	0	4
hsa-miR-423-5p	MIMAT0004748	FOXH1	8928	NM_003923	1	1	0	1	1	0	4
hsa-miR-423-5p	MIMAT0004748	ARTN	9048	NM_057090	1	1	0	1	1	0	4
hsa-miR-423-5p	MIMAT0004748	DIRAS3	9077	XM_005271312	1	1	0	1	1	0	4
hsa-miR-423-5p	MIMAT0004748	CLDN9	9080	NM_020982	1	1	0	1	1	0	4
hsa-miR-423-5p	MIMAT0004748	LRRFIP2	9209	XM_005265539	1	1	0	1	1	0	4
hsa-miR-423-5p	MIMAT0004748	IL32	9235	NM_001012631	1	1	0	1	1	0	4
hsa-miR-423-5p	MIMAT0004748	TAOK2	9344	XM_005255697	1	1	0	1	1	0	4
hsa-miR-423-5p	MIMAT0004748	NRXN3	9369	XM_005268218	1	1	0	1	1	0	4
hsa-miR-423-5p	MIMAT0004748	PPT2	9374	NM_005155	1	1	0	1	1	0	4
hsa-miR-423-5p	MIMAT0004748	MED23	9439	XM_005267223	1	1	0	1	1	0	4
hsa-miR-423-5p	MIMAT0004748	QKI	9444	NM_206855	1	1	0	1	1	0	4
hsa-miR-423-5p	MIMAT0004748	CHST3	9469	NM_004273	1	1	0	1	1	0	4
hsa-miR-423-5p	MIMAT0004748	BAG2	9532	NM_004282	1	1	0	1	1	0	4
hsa-miR-423-5p	MIMAT0004748	WTAP	9589	NM_004906	1	1	0	1	1	0	4
hsa-miR-423-5p	MIMAT0004748	IPO13	9670	XM_003846624	1	1	0	1	1	0	4
hsa-miR-423-5p	MIMAT0004748	ULK2	9706	NM_014683	1	1	0	1	1	0	4
hsa-miR-423-5p	MIMAT0004748	LZTS3	9762	XM_005260892	1	1	0	1	1	0	4
hsa-miR-423-5p	MIMAT0004748	KIAA0232	9778	NM_014743	1	1	0	1	1	0	4
hsa-miR-423-5p	MIMAT0004748	DLGAP5	9787	NM_001146015	1	1	0	1	1	0	4
hsa-miR-423-5p	MIMAT0004748	SERTAD2	9792	XM_005264669	1	1	0	1	1	0	4
hsa-miR-423-5p	MIMAT0004748	TSC22D2	9819	XM_005247920	1	1	0	1	1	0	4
hsa-miR-423-5p	MIMAT0004748	MELK	9833	XM_005251633	1	1	0	1	1	0	4
hsa-miR-423-5p	MIMAT0004748	TOMM70A	9868	NM_014820	1	1	0	1	1	0	4
hsa-miR-423-5p	MIMAT0004748	FCHSD2	9873	XM_005274413	1	1	0	1	1	0	4
hsa-miR-423-5p	MIMAT0004748	RHOBTB1	9886	NM_001242359	1	1	0	1	1	0	4
hsa-miR-423-5p	MIMAT0004748	NUAK1	9891	NM_014840	1	1	0	1	1	0	4
hsa-miR-423-5p	MIMAT0004748	PPP4R1	9989	NM_001042388	1	1	0	1	1	0	4
hsa-miR-423-5p	MIMAT0004748	KCNK7	10089	NM_005714	1	1	0	1	1	0	4
hsa-miR-423-5p	MIMAT0004748	NUBP2	10101	XM_005255027	1	1	0	1	1	0	4
hsa-miR-423-5p	MIMAT0004748	PDIA6	10130	NM_005742	1	1	0	1	1	0	4
hsa-miR-423-5p	MIMAT0004748	TRIB1	10221	NM_025195	1	1	0	1	1	0	4
hsa-miR-423-5p	MIMAT0004748	RAMP2	10266	XM_005256932	1	1	0	1	1	0	4
hsa-miR-423-5p	MIMAT0004748	AKR1A1	10327	NM_006066	1	1	0	1	1	0	4
hsa-miR-423-5p	MIMAT0004748	PGRMC2	10424	NM_006320	1	1	0	1	1	0	4
hsa-miR-423-5p	MIMAT0004748	PFDN6	10471	NM_001185181	1	1	0	1	1	0	4
hsa-miR-423-5p	MIMAT0004748	TADA3	10474	NM_133480	1	1	0	1	1	0	4
hsa-miR-423-5p	MIMAT0004748	UBE2E3	10477	NM_006357	1	1	0	1	1	0	4
hsa-miR-423-5p	MIMAT0004748	CAP2	10486	XM_005248801	1	1	0	1	1	0	4
hsa-miR-423-5p	MIMAT0004748	FBLN5	10516	NM_006329	1	1	0	1	1	0	4
hsa-miR-423-5p	MIMAT0004748	PROCR	10544	NM_006404	1	1	0	1	1	0	4
hsa-miR-423-5p	MIMAT0004748	TRIM3	10612	XM_005252751	1	1	0	1	1	0	4
hsa-miR-423-5p	MIMAT0004748	HEXIM1	10614	NM_006460	1	1	0	1	1	0	4
hsa-miR-423-5p	MIMAT0004748	IVNS1ABP	10625	XM_005244843	1	1	0	1	1	0	4
hsa-miR-423-5p	MIMAT0004748	NPRL2	10641	NM_006545	1	1	0	1	1	0	4
hsa-miR-423-5p	MIMAT0004748	GNB5	10681	XM_005254131	1	1	0	1	1	0	4
hsa-miR-423-5p	MIMAT0004748	RAB10	10890	NM_016131	1	1	0	1	1	0	4
hsa-miR-423-5p	MIMAT0004748	YWHAQ	10971	NM_006826	1	1	0	1	1	0	4
hsa-miR-423-5p	MIMAT0004748	CNTRL	11064	XM_005251679	1	1	0	1	1	0	4
hsa-miR-423-5p	MIMAT0004748	STK38	11329	NM_007271	1	1	0	1	1	0	4
hsa-miR-423-5p	MIMAT0004748	SCAF8	22828	NM_014892	1	1	0	1	1	0	4
hsa-miR-423-5p	MIMAT0004748	NLRP1	22861	NM_033004	1	1	0	1	1	0	4
hsa-miR-423-5p	MIMAT0004748	SLITRK3	22865	XM_005247230	1	1	0	1	1	0	4
hsa-miR-423-5p	MIMAT0004748	ENPP4	22875	NM_014936	1	1	0	1	1	0	4
hsa-miR-423-5p	MIMAT0004748	USP33	23032	NM_015017	1	1	0	1	1	0	4
hsa-miR-423-5p	MIMAT0004748	ZNF423	23090	XM_005255855	1	1	0	1	1	0	4
hsa-miR-423-5p	MIMAT0004748	COLGALT2	23127	NM_015101	1	1	0	1	1	0	4
hsa-miR-423-5p	MIMAT0004748	PHF8	23133	NM_015107	1	1	0	1	1	0	4
hsa-miR-423-5p	MIMAT0004748	ISCU	23479	XM_005268760	1	1	0	1	1	0	4
hsa-miR-423-5p	MIMAT0004748	PRAME	23532	NM_206953	1	1	0	1	1	0	4
hsa-miR-423-5p	MIMAT0004748	KLHDC2	23588	NM_014315	1	1	0	1	1	0	4
hsa-miR-423-5p	MIMAT0004748	SH3BP4	23677	NM_014521	1	1	0	1	1	0	4
hsa-miR-423-5p	MIMAT0004748	SGK3	23678	NM_001033578	1	1	0	1	1	0	4
hsa-miR-423-5p	MIMAT0004748	APOL2	23780	XM_005261475	1	1	0	1	1	0	4
hsa-miR-423-5p	MIMAT0004748	CLDN15	24146	NM_001185080	1	1	0	1	1	0	4
hsa-miR-423-5p	MIMAT0004748	FBXO7	25793	NM_012179	1	1	0	1	1	0	4
hsa-miR-423-5p	MIMAT0004748	FSCN2	25794	XM_005257195	1	1	0	1	1	0	4
hsa-miR-423-5p	MIMAT0004748	SPDEF	25803	NM_012391	1	1	0	1	1	0	4
hsa-miR-423-5p	MIMAT0004748	PAMR1	25891	NM_015430	1	1	0	1	1	0	4
hsa-miR-423-5p	MIMAT0004748	OLFML2B	25903	XM_005245075	1	1	0	1	1	0	4
hsa-miR-423-5p	MIMAT0004748	THUMPD3	25917	XM_005265022	1	1	0	1	1	0	4
hsa-miR-423-5p	MIMAT0004748	CNRIP1	25927	NM_015463	1	1	0	1	1	0	4
hsa-miR-423-5p	MIMAT0004748	AAR2	25980	NM_015511	1	1	0	1	1	0	4
hsa-miR-423-5p	MIMAT0004748	SENP6	26054	XM_005248709	1	1	0	1	1	0	4
hsa-miR-423-5p	MIMAT0004748	GGA1	26088	NM_001172688	1	1	0	1	1	0	4
hsa-miR-423-5p	MIMAT0004748	CHTOP	26097	NM_001206612	1	1	0	1	1	0	4
hsa-miR-423-5p	MIMAT0004748	FBXO2	26232	NM_012168	1	1	0	1	1	0	4
hsa-miR-423-5p	MIMAT0004748	FBXO9	26268	NM_033480	1	1	0	1	1	0	4
hsa-miR-423-5p	MIMAT0004748	AK5	26289	NM_012093	1	1	0	1	1	0	4
hsa-miR-423-5p	MIMAT0004748	IL36RN	26525	NM_012275	1	1	0	1	1	0	4
hsa-miR-423-5p	MIMAT0004748	BSCL2	26580	NM_001122955	1	1	0	1	1	0	4
hsa-miR-423-5p	MIMAT0004748	LAMP3	27074	NM_014398	1	1	0	1	1	0	4
hsa-miR-423-5p	MIMAT0004748	CPNE7	27132	NM_014427	1	1	0	1	1	0	4
hsa-miR-423-5p	MIMAT0004748	TJP3	27134	NM_001267560	1	1	0	1	1	0	4
hsa-miR-423-5p	MIMAT0004748	CIDEB	27141	NM_014430	1	1	0	1	1	0	4
hsa-miR-423-5p	MIMAT0004748	BRPF3	27154	XM_005249010	1	1	0	1	1	0	4
hsa-miR-423-5p	MIMAT0004748	TMEM97	27346	NM_014573	1	1	0	1	1	0	4
hsa-miR-423-5p	MIMAT0004748	NKIRAS2	28511	XM_005257251	1	1	0	1	1	0	4
hsa-miR-423-5p	MIMAT0004748	NKIRAS2	28511	XM_005277010	1	1	0	1	1	0	4
hsa-miR-423-5p	MIMAT0004748	TRIB2	28951	NM_021643	1	1	0	1	1	0	4
hsa-miR-423-5p	MIMAT0004748	TMEM176B	28959	XM_005249983	1	1	0	1	1	0	4
hsa-miR-423-5p	MIMAT0004748	ZBTB44	29068	XM_005271521	1	1	0	1	1	0	4
hsa-miR-423-5p	MIMAT0004748	UBN1	29855	XM_005255281	1	1	0	1	1	0	4
hsa-miR-423-5p	MIMAT0004748	ST8SIA5	29906	XM_005258250	1	1	0	1	1	0	4
hsa-miR-423-5p	MIMAT0004748	CERS2	29956	NM_181746	1	1	0	1	1	0	4
hsa-miR-423-5p	MIMAT0004748	PIK3R4	30849	NM_014602	1	1	0	1	1	0	4
hsa-miR-423-5p	MIMAT0004748	KCNK4	50801	NM_033310	1	1	0	1	1	0	4
hsa-miR-423-5p	MIMAT0004748	SLC35C2	51006	NM_001281460	1	1	0	1	1	0	4
hsa-miR-423-5p	MIMAT0004748	TMED7	51014	NM_181836	1	1	0	1	1	0	4
hsa-miR-423-5p	MIMAT0004748	SIDT2	51092	XM_005271587	1	1	0	1	1	0	4
hsa-miR-423-5p	MIMAT0004748	PLEKHO1	51177	NM_016274	1	1	0	1	1	0	4
hsa-miR-423-5p	MIMAT0004748	IER5	51278	NM_016545	1	1	0	1	1	0	4
hsa-miR-423-5p	MIMAT0004748	UBR5	51366	NM_015902	1	1	0	1	1	0	4
hsa-miR-423-5p	MIMAT0004748	ATP6V1H	51606	XM_005251258	1	1	0	1	1	0	4
hsa-miR-423-5p	MIMAT0004748	RASD1	51655	NM_016084	1	1	0	1	1	0	4
hsa-miR-423-5p	MIMAT0004748	TMEM8B	51754	NM_001042590	1	1	0	1	1	0	4
hsa-miR-423-5p	MIMAT0004748	LRP1B	53353	NM_018557	1	1	0	1	1	0	4
hsa-miR-423-5p	MIMAT0004748	FXYD5	53827	NM_144779	1	1	0	1	1	0	4
hsa-miR-423-5p	MIMAT0004748	EGLN1	54583	NM_022051	1	1	0	1	1	0	4
hsa-miR-423-5p	MIMAT0004748	FBXL12	54850	XM_005259966	1	1	0	1	1	0	4
hsa-miR-423-5p	MIMAT0004748	ALKBH5	54890	NM_017758	1	1	0	1	1	0	4
hsa-miR-423-5p	MIMAT0004748	LAX1	54900	NM_017773	1	1	0	1	1	0	4
hsa-miR-423-5p	MIMAT0004748	CPSF3L	54973	NM_001256456	1	1	0	1	1	0	4
hsa-miR-423-5p	MIMAT0004748	2019-03-01	55016	XM_005263085	1	1	0	1	1	0	4
hsa-miR-423-5p	MIMAT0004748	PID1	55022	NM_017933	1	1	0	1	1	0	4
hsa-miR-423-5p	MIMAT0004748	AKIRIN2	55122	NM_018064	1	1	0	1	1	0	4
hsa-miR-423-5p	MIMAT0004748	BBS7	55212	NM_176824	1	1	0	1	1	0	4
hsa-miR-423-5p	MIMAT0004748	TRIM62	55223	NM_018207	1	1	0	1	1	0	4
hsa-miR-423-5p	MIMAT0004748	CAMK2N1	55450	NM_018584	1	1	0	1	1	0	4
hsa-miR-423-5p	MIMAT0004748	CNOT11	55571	NM_017546	1	1	0	1	1	0	4
hsa-miR-423-5p	MIMAT0004748	ZNF446	55663	XM_005259052	1	1	0	1	1	0	4
hsa-miR-423-5p	MIMAT0004748	LIMS2	55679	NM_001161404	1	1	0	1	1	0	4
hsa-miR-423-5p	MIMAT0004748	TRMU	55687	NM_018006	1	1	0	1	1	0	4
hsa-miR-423-5p	MIMAT0004748	LUC7L	55692	XM_005255428	1	1	0	1	1	0	4
hsa-miR-423-5p	MIMAT0004748	CCDC88A	55704	NM_001135597	1	1	0	1	1	0	4
hsa-miR-423-5p	MIMAT0004748	DNAJC11	55735	NM_018198	1	1	0	1	1	0	4
hsa-miR-423-5p	MIMAT0004748	FAM63A	55793	XM_005245321	1	1	0	1	1	0	4
hsa-miR-423-5p	MIMAT0004748	FOXJ2	55810	NM_018416	1	1	0	1	1	0	4
hsa-miR-423-5p	MIMAT0004748	ACSS2	55902	XM_005260455	1	1	0	1	1	0	4
hsa-miR-423-5p	MIMAT0004748	CCBL2	56267	NM_001008661	1	1	0	1	1	0	4
hsa-miR-423-5p	MIMAT0004748	EIF4ENIF1	56478	XM_005261689	1	1	0	1	1	0	4
hsa-miR-423-5p	MIMAT0004748	CLDND1	56650	NM_001040199	1	1	0	1	1	0	4
hsa-miR-423-5p	MIMAT0004748	TRIM39	56658	XM_005249228	1	1	0	1	1	0	4
hsa-miR-423-5p	MIMAT0004748	SAR1A	56681	NM_001142648	1	1	0	1	1	0	4
hsa-miR-423-5p	MIMAT0004748	GPR137	56834	XM_005274101	1	1	0	1	1	0	4
hsa-miR-423-5p	MIMAT0004748	STARD7	56910	NM_020151	1	1	0	1	1	0	4
hsa-miR-423-5p	MIMAT0004748	MAP3K7CL	56911	XM_005261009	1	1	0	1	1	0	4
hsa-miR-423-5p	MIMAT0004748	SHD	56961	NM_020209	1	1	0	1	1	0	4
hsa-miR-423-5p	MIMAT0004748	ACN9	57001	NM_020186	1	1	0	1	1	0	4
hsa-miR-423-5p	MIMAT0004748	RTN4	57142	NM_020532	1	1	0	1	1	0	4
hsa-miR-423-5p	MIMAT0004748	RHOJ	57381	NM_020663	1	1	0	1	1	0	4
hsa-miR-423-5p	MIMAT0004748	NDRG3	57446	NM_032013	1	1	0	1	1	0	4
hsa-miR-423-5p	MIMAT0004748	PCDH19	57526	NM_001184880	1	1	0	1	1	0	4
hsa-miR-423-5p	MIMAT0004748	LRRC7	57554	XM_005271060	1	1	0	1	1	0	4
hsa-miR-423-5p	MIMAT0004748	CARNS1	57571	XM_005274125	1	1	0	1	1	0	4
hsa-miR-423-5p	MIMAT0004748	2019-03-04	57574	NM_020814	1	1	0	1	1	0	4
hsa-miR-423-5p	MIMAT0004748	MIER1	57708	NM_001146110	1	1	0	1	1	0	4
hsa-miR-423-5p	MIMAT0004748	WDR19	57728	NM_025132	1	1	0	1	1	0	4
hsa-miR-423-5p	MIMAT0004748	MID1IP1	58526	NM_021242	1	1	0	1	1	0	4
hsa-miR-423-5p	MIMAT0004748	CACNG6	59285	NM_145814	1	1	0	1	1	0	4
hsa-miR-423-5p	MIMAT0004748	GPBP1L1	60313	NM_021639	1	1	0	1	1	0	4
hsa-miR-423-5p	MIMAT0004748	CCDC81	60494	NM_001156474	1	1	0	1	1	0	4
hsa-miR-423-5p	MIMAT0004748	CELF6	60677	NM_052840	1	1	0	1	1	0	4
hsa-miR-423-5p	MIMAT0004748	PIEZO2	63895	NM_022068	1	1	0	1	1	0	4
hsa-miR-423-5p	MIMAT0004748	DPEP2	64174	XM_005256090	1	1	0	1	1	0	4
hsa-miR-423-5p	MIMAT0004748	CCDC136	64753	NM_022742	1	1	0	1	1	0	4
hsa-miR-423-5p	MIMAT0004748	SMYD3	64754	NM_001167740	1	1	0	1	1	0	4
hsa-miR-423-5p	MIMAT0004748	EFCAB6	64800	XM_005261704	1	1	0	1	1	0	4
hsa-miR-423-5p	MIMAT0004748	SPATA20	64847	NM_001258373	1	1	0	1	1	0	4
hsa-miR-423-5p	MIMAT0004748	WNK1	65125	XM_005253733	1	1	0	1	1	0	4
hsa-miR-423-5p	MIMAT0004748	STK33	65975	XM_005253068	1	1	0	1	1	0	4
hsa-miR-423-5p	MIMAT0004748	C7orf25	79020	XM_005249844	1	1	0	1	1	0	4
hsa-miR-423-5p	MIMAT0004748	LRRC2	79442	NM_024512	1	1	0	1	1	0	4
hsa-miR-423-5p	MIMAT0004748	GALNT14	79623	NM_001253826	1	1	0	1	1	0	4
hsa-miR-423-5p	MIMAT0004748	AKIRIN1	79647	NM_024595	1	1	0	1	1	0	4
hsa-miR-423-5p	MIMAT0004748	GAL3ST4	79690	NM_024637	1	1	0	1	1	0	4
hsa-miR-423-5p	MIMAT0004748	GSDMD	79792	XM_005251068	1	1	0	1	1	0	4
hsa-miR-423-5p	MIMAT0004748	WWC2	80014	NM_024949	1	1	0	1	1	0	4
hsa-miR-423-5p	MIMAT0004748	SEMA6D	80031	XM_005254685	1	1	0	1	1	0	4
hsa-miR-423-5p	MIMAT0004748	BAIAP2L2	80115	XM_005261751	1	1	0	1	1	0	4
hsa-miR-423-5p	MIMAT0004748	MYO19	80179	NM_001163735	1	1	0	1	1	0	4
hsa-miR-423-5p	MIMAT0004748	PROSER1	80209	NM_025138	1	1	0	1	1	0	4
hsa-miR-423-5p	MIMAT0004748	REEP4	80346	NM_025232	1	1	0	1	1	0	4
hsa-miR-423-5p	MIMAT0004748	MAP1LC3B	81631	XM_005256184	1	1	0	1	1	0	4
hsa-miR-423-5p	MIMAT0004748	PPP1R14C	81706	NM_030949	1	1	0	1	1	0	4
hsa-miR-423-5p	MIMAT0004748	TIGD6	81789	NM_030953	1	1	0	1	1	0	4
hsa-miR-423-5p	MIMAT0004748	RNF170	81790	NM_001160223	1	1	0	1	1	0	4
hsa-miR-423-5p	MIMAT0004748	YPEL3	83719	NM_031477	1	1	0	1	1	0	4
hsa-miR-423-5p	MIMAT0004748	STARD3NL	83930	XM_005249880	1	1	0	1	1	0	4
hsa-miR-423-5p	MIMAT0004748	WDR24	84219	NM_032259	1	1	0	1	1	0	4
hsa-miR-423-5p	MIMAT0004748	EIF1AD	84285	NM_001242481	1	1	0	1	1	0	4
hsa-miR-423-5p	MIMAT0004748	CARD11	84433	NM_032415	1	1	0	1	1	0	4
hsa-miR-423-5p	MIMAT0004748	SLITRK2	84631	XM_005262343	1	1	0	1	1	0	4
hsa-miR-423-5p	MIMAT0004748	SLITRK2	84631	XM_005278201	1	1	0	1	1	0	4
hsa-miR-423-5p	MIMAT0004748	PLEKHA8	84725	NM_001197026	1	1	0	1	1	0	4
hsa-miR-423-5p	MIMAT0004748	TMEM87B	84910	NM_032824	1	1	0	1	1	0	4
hsa-miR-423-5p	MIMAT0004748	MEDAG	84935	NM_032849	1	1	0	1	1	0	4
hsa-miR-423-5p	MIMAT0004748	RBM17	84991	NM_001145547	1	1	0	1	1	0	4
hsa-miR-423-5p	MIMAT0004748	MYLK2	85366	NM_033118	1	1	0	1	1	0	4
hsa-miR-423-5p	MIMAT0004748	SCIN	85477	NM_001112706	1	1	0	1	1	0	4
hsa-miR-423-5p	MIMAT0004748	ATP6V1E2	90423	XM_005264633	1	1	0	1	1	0	4
hsa-miR-423-5p	MIMAT0004748	LRRC46	90506	NM_033413	1	1	0	1	1	0	4
hsa-miR-423-5p	MIMAT0004748	MCU	90550	NM_001270680	1	1	0	1	1	0	4
hsa-miR-423-5p	MIMAT0004748	ISX	91464	NM_001008494	1	1	0	1	1	0	4
hsa-miR-423-5p	MIMAT0004748	ACPL2	92370	XM_005247902	1	1	0	1	1	0	4
hsa-miR-423-5p	MIMAT0004748	UBE2Q2	92912	NM_173469	1	1	0	1	1	0	4
hsa-miR-423-5p	MIMAT0004748	NAPRT1	93100	XM_005251101	1	1	0	1	1	0	4
hsa-miR-423-5p	MIMAT0004748	CGB7	94027	XM_005259426	1	1	0	1	1	0	4
hsa-miR-423-5p	MIMAT0004748	CCDC85A	114800	NM_001080433	1	1	0	1	1	0	4
hsa-miR-423-5p	MIMAT0004748	SCAND3	114821	NM_052923	1	1	0	1	1	0	4
hsa-miR-423-5p	MIMAT0004748	C1QTNF5	114902	NM_015645	1	1	0	1	1	0	4
hsa-miR-423-5p	MIMAT0004748	SMIM19	114926	NM_001135674	1	1	0	1	1	0	4
hsa-miR-423-5p	MIMAT0004748	SLC25A26	115286	NM_173471	1	1	0	1	1	0	4
hsa-miR-423-5p	MIMAT0004748	DHRS1	115817	NM_001136050	1	1	0	1	1	0	4
hsa-miR-423-5p	MIMAT0004748	C8orf34	116328	NM_001195639	1	1	0	1	1	0	4
hsa-miR-423-5p	MIMAT0004748	MRGPRF	116535	NM_001098515	1	1	0	1	1	0	4
hsa-miR-423-5p	MIMAT0004748	ART5	116969	NM_053017	1	1	0	1	1	0	4
hsa-miR-423-5p	MIMAT0004748	GSTO2	119391	XM_005269520	1	1	0	1	1	0	4
hsa-miR-423-5p	MIMAT0004748	TPH2	121278	NM_173353	1	1	0	1	1	0	4
hsa-miR-423-5p	MIMAT0004748	PRR20A	122183	NM_198441	1	1	0	1	1	0	4
hsa-miR-423-5p	MIMAT0004748	ZNF720	124411	XM_005255122	1	1	0	1	1	0	4
hsa-miR-423-5p	MIMAT0004748	ZNF428	126299	XM_005258517	1	1	0	1	1	0	4
hsa-miR-423-5p	MIMAT0004748	SIRPD	128646	XM_005260662	1	1	0	1	1	0	4
hsa-miR-423-5p	MIMAT0004748	GALM	130589	NM_138801	1	1	0	1	1	0	4
hsa-miR-423-5p	MIMAT0004748	GRPEL2	134266	XM_005268374	1	1	0	1	1	0	4
hsa-miR-423-5p	MIMAT0004748	PTRH1	138428	XM_005251710	1	1	0	1	1	0	4
hsa-miR-423-5p	MIMAT0004748	C20orf112	140688	XM_005260283	1	1	0	1	1	0	4
hsa-miR-423-5p	MIMAT0004748	ZNF280B	140883	NM_080764	1	1	0	1	1	0	4
hsa-miR-423-5p	MIMAT0004748	LAYN	143903	NM_001258390	1	1	0	1	1	0	4
hsa-miR-423-5p	MIMAT0004748	LYPD4	147719	XM_005278385	1	1	0	1	1	0	4
hsa-miR-423-5p	MIMAT0004748	SAMD13	148418	NM_001010971	1	1	0	1	1	0	4
hsa-miR-423-5p	MIMAT0004748	LSM14B	149986	NM_144703	1	1	0	1	1	0	4
hsa-miR-423-5p	MIMAT0004748	ZNF385B	151126	NM_152520	1	1	0	1	1	0	4
hsa-miR-423-5p	MIMAT0004748	LRRC34	151827	NM_001172780	1	1	0	1	1	0	4
hsa-miR-423-5p	MIMAT0004748	PRUNE2	158471	XM_005251745	1	1	0	1	1	0	4
hsa-miR-423-5p	MIMAT0004748	RIBC1	158787	NM_144968	1	1	0	1	1	0	4
hsa-miR-423-5p	MIMAT0004748	CCDC60	160777	NM_178499	1	1	0	1	1	0	4
hsa-miR-423-5p	MIMAT0004748	SPRED1	161742	NM_152594	1	1	0	1	1	0	4
hsa-miR-423-5p	MIMAT0004748	EXD1	161829	NM_152596	1	1	0	1	1	0	4
hsa-miR-423-5p	MIMAT0004748	ZNF836	162962	NM_001102657	1	1	0	1	1	0	4
hsa-miR-423-5p	MIMAT0004748	ZNF846	162993	XM_005259773	1	1	0	1	1	0	4
hsa-miR-423-5p	MIMAT0004748	DNAJB8	165721	NM_153330	1	1	0	1	1	0	4
hsa-miR-423-5p	MIMAT0004748	BBS12	166379	NM_001178007	1	1	0	1	1	0	4
hsa-miR-423-5p	MIMAT0004748	NIM1	167359	NM_153361	1	1	0	1	1	0	4
hsa-miR-423-5p	MIMAT0004748	ZNF800	168850	XM_005250181	1	1	0	1	1	0	4
hsa-miR-423-5p	MIMAT0004748	GLIS3	169792	NM_001042413	1	1	0	1	1	0	4
hsa-miR-423-5p	MIMAT0004748	PPP1R18	170954	NM_133471	1	1	0	1	1	0	4
hsa-miR-423-5p	MIMAT0004748	ZNF384	171017	XM_005253671	1	1	0	1	1	0	4
hsa-miR-423-5p	MIMAT0004748	ASXL1	171023	NM_015338	1	1	0	1	1	0	4
hsa-miR-423-5p	MIMAT0004748	SLFNL1	200172	XM_005270596	1	1	0	1	1	0	4
hsa-miR-423-5p	MIMAT0004748	ZNF584	201514	XM_005258630	1	1	0	1	1	0	4
hsa-miR-423-5p	MIMAT0004748	YPEL4	219539	XM_005273820	1	1	0	1	1	0	4
hsa-miR-423-5p	MIMAT0004748	RASGEF1A	221002	XM_005271808	1	1	0	1	1	0	4
hsa-miR-423-5p	MIMAT0004748	GPR114	221188	NM_153837	1	1	0	1	1	0	4
hsa-miR-423-5p	MIMAT0004748	JAZF1	221895	NM_175061	1	1	0	1	1	0	4
hsa-miR-423-5p	MIMAT0004748	BRAT1	221927	XM_005249643	1	1	0	1	1	0	4
hsa-miR-423-5p	MIMAT0004748	NEIL2	252969	NM_145043	1	1	0	1	1	0	4
hsa-miR-423-5p	MIMAT0004748	TMEM86B	255043	NM_173804	1	1	0	1	1	0	4
hsa-miR-423-5p	MIMAT0004748	C9orf43	257169	NM_152786	1	1	0	1	1	0	4
hsa-miR-423-5p	MIMAT0004748	CYP4X1	260293	NM_178033	1	1	0	1	1	0	4
hsa-miR-423-5p	MIMAT0004748	RGL4	266747	XM_005261530	1	1	0	1	1	0	4
hsa-miR-423-5p	MIMAT0004748	C17orf104	284071	NM_001145080	1	1	0	1	1	0	4
hsa-miR-423-5p	MIMAT0004748	SLC13A5	284111	NM_177550	1	1	0	1	1	0	4
hsa-miR-423-5p	MIMAT0004748	TMEM105	284186	NM_178520	1	1	0	1	1	0	4
hsa-miR-423-5p	MIMAT0004748	EOGT	285203	XM_005264743	1	1	0	1	1	0	4
hsa-miR-423-5p	MIMAT0004748	C2orf53	339779	NM_178553	1	1	0	1	1	0	4
hsa-miR-423-5p	MIMAT0004748	TMEM249	340393	NM_001280561	1	1	0	1	1	0	4
hsa-miR-423-5p	MIMAT0004748	RD3	343035	NM_183059	1	1	0	1	1	0	4
hsa-miR-423-5p	MIMAT0004748	TCTEX1D4	343521	XM_005270819	1	1	0	1	1	0	4
hsa-miR-423-5p	MIMAT0004748	IRGM	345611	NM_001145805	1	1	0	1	1	0	4
hsa-miR-423-5p	MIMAT0004748	CCDC37	348807	XM_005247431	1	1	0	1	1	0	4
hsa-miR-423-5p	MIMAT0004748	KAAG1	353219	NM_181337	1	1	0	1	1	0	4
hsa-miR-423-5p	MIMAT0004748	SPATA12	353324	NM_181727	1	1	0	1	1	0	4
hsa-miR-423-5p	MIMAT0004748	SPATA21	374955	NM_198546	1	1	0	1	1	0	4
hsa-miR-423-5p	MIMAT0004748	C9orf169	375791	XM_005266083	1	1	0	1	1	0	4
hsa-miR-423-5p	MIMAT0004748	CA13	377677	NM_198584	1	1	0	1	1	0	4
hsa-miR-423-5p	MIMAT0004748	C12orf68	387856	NM_001013635	1	1	0	1	1	0	4
hsa-miR-423-5p	MIMAT0004748	INCA1	388324	NM_001167986	1	1	0	1	1	0	4
hsa-miR-423-5p	MIMAT0004748	XKRX	402415	XM_005262130	1	1	0	1	1	0	4
hsa-miR-423-5p	MIMAT0004748	RBMXL1	494115	NM_001162536	1	1	0	1	1	0	4
hsa-miR-423-5p	MIMAT0004748	CXorf40B	541578	XM_005274700	1	1	0	1	1	0	4
hsa-miR-423-5p	MIMAT0004748	CXorf40B	541578	XM_005278188	1	1	0	1	1	0	4
hsa-miR-423-5p	MIMAT0004748	BOLA2	552900	XM_005255415	1	1	0	1	1	0	4
hsa-miR-423-5p	MIMAT0004748	HEPN1	641654	NM_001037558	1	1	0	1	1	0	4
hsa-miR-423-5p	MIMAT0004748	CBLN3	643866	NM_001039771	1	1	0	1	1	0	4
hsa-miR-423-5p	MIMAT0004748	KIAA0895L	653319	NM_001040715	1	1	0	1	1	0	4
hsa-miR-423-5p	MIMAT0004748	BOLA2B	654483	NM_001039182	1	1	0	1	1	0	4
hsa-miR-423-5p	MIMAT0004748	RSPH10B2	728194	XM_005249830	1	1	0	1	1	0	4
hsa-miR-423-5p	MIMAT0004748	PRR20B	729233	NM_001130404	1	1	0	1	1	0	4
hsa-miR-423-5p	MIMAT0004748	PRR20E	729250	NM_001130407	1	1	0	1	1	0	4
hsa-miR-423-5p	MIMAT0004748	SHISA9	729993	NM_001145204	1	1	0	1	1	0	4
hsa-miR-423-5p	MIMAT0004748	CEMP1	752014	NM_001048212	1	1	0	1	1	0	4
hsa-miR-423-5p	MIMAT0004748	ZSCAN30	100101467	NM_001166012	1	1	0	1	1	0	4
hsa-miR-423-5p	MIMAT0004748	TMED7-TICAM2	100302736	NM_001164469	1	1	0	1	1	0	4

## Sheet: previously reported miRNA-mRNA
Table 6. Previously reported miRNA-mRNA target based on significantly differentially expressed miRNAs and mRNAs in our nine HCC dataset.
miRTarBase.ID	miRNA	Species..miRNA.	Target.Gene	Target.Gene..Entrez.Gene.ID.	Species..Target.Gene.	Experiments	Support.Type	References..PMID.
466	MIRT000347	hsa-miR-125b-5p	Homo sapiens	EIF4EBP1	1978	Homo sapiens	Microarray//qRT-PCR	Functional MTI (Weak)	17891175
467	MIRT000347	hsa-miR-125b-5p	Homo sapiens	EIF4EBP1	1978	Homo sapiens	Immunoblot//Immunohistochemistry//In situ hybridization//Luciferase reporter assay//Microarray//qRT-PCR	Functional MTI	22071331
468	MIRT000347	hsa-miR-125b-5p	Homo sapiens	EIF4EBP1	1978	Homo sapiens	Luciferase reporter assay//qRT-PCR//Western blot	Functional MTI	26646586
469	MIRT000348	hsa-miR-125b-5p	Homo sapiens	HMGA2	8091	Homo sapiens	Luciferase reporter assay	Functional MTI	17563749
470	MIRT000349	hsa-miR-125b-5p	Homo sapiens	HMGA1	3159	Homo sapiens	Luciferase reporter assay	Functional MTI	17563749
495	MIRT000381	hsa-miR-101-3p	Homo sapiens	EZH2	2146	Homo sapiens	Luciferase reporter assay//Western blot	Functional MTI	19258506
496	MIRT000381	hsa-miR-101-3p	Homo sapiens	EZH2	2146	Homo sapiens	Luciferase reporter assay//Reporter assay	Functional MTI	14697198
497	MIRT000381	hsa-miR-101-3p	Homo sapiens	EZH2	2146	Homo sapiens	Luciferase reporter assay//qRT-PCR//Western blot	Functional MTI	19008416
498	MIRT000381	hsa-miR-101-3p	Homo sapiens	EZH2	2146	Homo sapiens	Luciferase reporter assay	Functional MTI	19625769
499	MIRT000381	hsa-miR-101-3p	Homo sapiens	EZH2	2146	Homo sapiens	Luciferase reporter assay	Functional MTI	19043531
500	MIRT000381	hsa-miR-101-3p	Homo sapiens	EZH2	2146	Homo sapiens	qRT-PCR	Functional MTI (Weak)	20712078
501	MIRT000381	hsa-miR-101-3p	Homo sapiens	EZH2	2146	Homo sapiens	Luciferase reporter assay//qRT-PCR//Western blot	Functional MTI	20478051
502	MIRT000381	hsa-miR-101-3p	Homo sapiens	EZH2	2146	Homo sapiens	Northern blot	Non-Functional MTI (Weak)	19818710
503	MIRT000381	hsa-miR-101-3p	Homo sapiens	EZH2	2146	Homo sapiens	Immunoblot//Immunohistochemistry//Luciferase reporter assay//Microarray//qRT-PCR	Functional MTI	21368858
504	MIRT000381	hsa-miR-101-3p	Homo sapiens	EZH2	2146	Homo sapiens	Flow//Immunohistochemistry//Microarray//qRT-PCR//Western blot	Functional MTI	22450781
505	MIRT000381	hsa-miR-101-3p	Homo sapiens	EZH2	2146	Homo sapiens	qRT-PCR//Western blot	Functional MTI	21932133
506	MIRT000381	hsa-miR-101-3p	Homo sapiens	EZH2	2146	Homo sapiens	Microarray//QRTPCR//Western blot	Functional MTI	23557329
507	MIRT000381	hsa-miR-101-3p	Homo sapiens	EZH2	2146	Homo sapiens	Luciferase reporter assay//qRT-PCR	Functional MTI	24211736
508	MIRT000381	hsa-miR-101-3p	Homo sapiens	EZH2	2146	Homo sapiens	Luciferase reporter assay//qRT-PCR//Western blot	Functional MTI	23962556
509	MIRT000381	hsa-miR-101-3p	Homo sapiens	EZH2	2146	Homo sapiens	qRT-PCR	Functional MTI (Weak)	25614281
510	MIRT000381	hsa-miR-101-3p	Homo sapiens	EZH2	2146	Homo sapiens	Immunohistochemistry//Luciferase reporter assay//qRT-PCR//Western blot	Functional MTI	27620004
511	MIRT000381	hsa-miR-101-3p	Homo sapiens	EZH2	2146	Homo sapiens	Luciferase reporter assay//qRT-PCR//Western blot	Functional MTI	27966775
512	MIRT000381	hsa-miR-101-3p	Homo sapiens	EZH2	2146	Homo sapiens	Luciferase reporter assay//qRT-PCR//Western blot	Functional MTI	26718325
1016	MIRT000783	hsa-miR-199a-3p	Homo sapiens	JUNB	3726	Homo sapiens	Microarray//Northern blot	Functional MTI (Weak)	16331254
1504	MIRT001219	hsa-miR-101-3p	Homo sapiens	FOS	2353	Homo sapiens	Western blot	Non-Functional MTI	19008416
1505	MIRT001219	hsa-miR-101-3p	Homo sapiens	FOS	2353	Homo sapiens	qRT-PCR//Luciferase reporter assay//Western blot	Functional MTI	19133651
1506	MIRT001219	hsa-miR-101-3p	Homo sapiens	FOS	2353	Homo sapiens	qRT-PCR	Functional MTI (Weak)	20712078
1507	MIRT001219	hsa-miR-101-3p	Homo sapiens	FOS	2353	Homo sapiens	Luciferase reporter assay	Functional MTI	27073439
1575	MIRT001328	hsa-miR-1-3p	Homo sapiens	THBS1	7057	Homo sapiens	pSILAC//Proteomics;Other	Functional MTI (Weak)	18668040
1576	MIRT001329	hsa-miR-1-3p	Homo sapiens	SYNE1	23345	Homo sapiens	pSILAC//Proteomics;Other	Functional MTI (Weak)	18668040
1632	MIRT001363	hsa-miR-1-3p	Homo sapiens	IQGAP3	128239	Homo sapiens	pSILAC//Proteomics;Other	Functional MTI (Weak)	18668040
1643	MIRT001373	hsa-miR-1-3p	Homo sapiens	CSRP1	1465	Homo sapiens	pSILAC//Proteomics	Functional MTI (Weak)	18668040
1644	MIRT001373	hsa-miR-1-3p	Homo sapiens	CSRP1	1465	Homo sapiens	Proteomics;Microarray	Non-Functional MTI (Weak)	18668037
2292	MIRT001843	hsa-miR-1-3p	Homo sapiens	HAND2	9464	Homo sapiens	qRT-PCR	Functional MTI (Weak)	21169019
2293	MIRT001843	hsa-miR-1-3p	Homo sapiens	HAND2	9464	Homo sapiens	Reporter assay;Other	Functional MTI	15951802
3080	MIRT002758	hsa-miR-1-3p	Homo sapiens	AXL	558	Homo sapiens	Microarray//Microarray;Other	Functional MTI (Weak)	15685193
3081	MIRT002758	hsa-miR-1-3p	Homo sapiens	AXL	558	Homo sapiens	pSILAC//Proteomics	Functional MTI (Weak)	18668040
3097	MIRT002779	hsa-miR-1-3p	Homo sapiens	ANKRD29	147463	Homo sapiens	Microarray//Microarray;Other	Functional MTI (Weak)	15685193
3732	MIRT003417	hsa-miR-100-5p	Homo sapiens	EGR2	1959	Homo sapiens	Microarray//qRT-PCR	Functional MTI (Weak)	19396866
3733	MIRT003418	hsa-miR-100-5p	Homo sapiens	ID1	3397	Homo sapiens	Microarray//qRT-PCR	Functional MTI (Weak)	19396866
3981	MIRT003809	hsa-miR-199a-5p	Homo sapiens	EZH2	2146	Homo sapiens	Luciferase reporter assay//Northern blot	Non-Functional MTI	19818710
4651	MIRT004391	hsa-miR-199a-5p	Homo sapiens	JUNB	3726	Homo sapiens	Microarray//Northern blot	Functional MTI (Weak)	16331254
4652	MIRT004391	hsa-miR-199a-5p	Homo sapiens	JUNB	3726	Homo sapiens	Luciferase reporter assay//Microarray//qRT-PCR//Western blot	Functional MTI	25938468
4653	MIRT004391	hsa-miR-199a-5p	Homo sapiens	JUNB	3726	Homo sapiens	PAR-CLIP	Functional MTI (Weak)	26701625
4764	MIRT004485	hsa-miR-222-3p	Homo sapiens	FOS	2353	Homo sapiens	qRT-PCR//Luciferase reporter assay//Western blot//Northern blot	Functional MTI	20299489
4765	MIRT004485	hsa-miR-222-3p	Homo sapiens	FOS	2353	Homo sapiens	Luciferase reporter assay	Functional MTI	23400877
4766	MIRT004485	hsa-miR-222-3p	Homo sapiens	FOS	2353	Homo sapiens	PAR-CLIP	Functional MTI (Weak)	23592263
5494	MIRT005876	hsa-miR-101-3p	Homo sapiens	DUSP1	1843	Homo sapiens	Luciferase reporter assay//qRT-PCR//Western blot	Functional MTI	21068409
5603	MIRT006019	hsa-miR-222-3p	Homo sapiens	DIRAS3	9077	Homo sapiens	Immunohistochemistry//Luciferase reporter assay//qRT-PCR//Western blot	Functional MTI	21071579
5658	MIRT006064	hsa-miR-222-3p	Homo sapiens	ETS1	2113	Homo sapiens	Luciferase reporter assay//Northern blot//qRT-PCR//Western blot	Functional MTI	21310411
5659	MIRT006064	hsa-miR-222-3p	Homo sapiens	ETS1	2113	Homo sapiens	Luciferase reporter assay//qRT-PCR	Functional MTI	23522449
5660	MIRT006064	hsa-miR-222-3p	Homo sapiens	ETS1	2113	Homo sapiens	Luciferase reporter assay//qRT-PCR//Western blot	Functional MTI	21711453
5661	MIRT006064	hsa-miR-222-3p	Homo sapiens	ETS1	2113	Homo sapiens	Luciferase reporter assay//Microarray//Next Generation Sequencing (NGS)//qRT-PCR	Functional MTI	25236949
5795	MIRT006149	hsa-miR-101-3p	Homo sapiens	STMN1	3925	Homo sapiens	Luciferase reporter assay//Microarray//qRT-PCR//Western blot	Functional MTI	21915098
5796	MIRT006149	hsa-miR-101-3p	Homo sapiens	STMN1	3925	Homo sapiens	Luciferase reporter assay	Functional MTI	23071542
6128	MIRT006387	hsa-miR-125b-5p	Homo sapiens	ETS1	2113	Homo sapiens	Immunoblot//Luciferase reporter assay	Functional MTI	21444677
6129	MIRT006387	hsa-miR-125b-5p	Homo sapiens	ETS1	2113	Homo sapiens	Western blot//qRT-PCR	Functional MTI	24486760
6779	MIRT006945	hsa-miR-125b-5p	Homo sapiens	HK2	3099	Homo sapiens	Luciferase reporter assay//qRT-PCR	Functional MTI	22593586
9335	MIRT247370	hsa-miR-195-5p	Homo sapiens	GABARAPL1	23710	Homo sapiens	PAR-CLIP	Functional MTI (Weak)	23446348
9336	MIRT247370	hsa-miR-195-5p	Homo sapiens	GABARAPL1	23710	Homo sapiens	PAR-CLIP	Functional MTI (Weak)	21572407
9337	MIRT247370	hsa-miR-195-5p	Homo sapiens	GABARAPL1	23710	Homo sapiens	PAR-CLIP	Functional MTI (Weak)	20371350
18800	MIRT446135	hsa-miR-15b-3p	Homo sapiens	ST6GAL2	84620	Homo sapiens	PAR-CLIP	Functional MTI (Weak)	22100165
18832	MIRT446165	hsa-miR-1-3p	Homo sapiens	C8A	731	Homo sapiens	PAR-CLIP	Functional MTI (Weak)	22100165
30277	MIRT454761	hsa-miR-423-5p	Homo sapiens	PFKFB3	5209	Homo sapiens	PAR-CLIP	Functional MTI (Weak)	23592263
30278	MIRT454761	hsa-miR-423-5p	Homo sapiens	PFKFB3	5209	Homo sapiens	PAR-CLIP	Functional MTI (Weak)	26701625
36295	MIRT458330	hsa-miR-1-3p	Homo sapiens	SALL2	6297	Homo sapiens	PAR-CLIP	Functional MTI (Weak)	23592263
51498	MIRT467410	hsa-miR-30a-5p	Homo sapiens	SOCS3	9021	Homo sapiens	PAR-CLIP	Functional MTI (Weak)	23592263
52498	MIRT468056	hsa-miR-195-5p	Homo sapiens	SIK1	150094	Homo sapiens	HITS-CLIP	Functional MTI (Weak)	22473208
52499	MIRT468056	hsa-miR-195-5p	Homo sapiens	SIK1	150094	Homo sapiens	PAR-CLIP	Functional MTI (Weak)	23592263
53742	MIRT468832	hsa-miR-101-3p	Homo sapiens	RRM2	6241	Homo sapiens	PAR-CLIP	Functional MTI (Weak)	23592263
62776	MIRT474317	hsa-miR-195-5p	Homo sapiens	LAMC1	3915	Homo sapiens	PAR-CLIP	Functional MTI (Weak)	23592263
62823	MIRT474333	hsa-miR-222-3p	Homo sapiens	KPNA2	3838	Homo sapiens	PAR-CLIP	Functional MTI (Weak)	23592263
62824	MIRT474333	hsa-miR-222-3p	Homo sapiens	KPNA2	3838	Homo sapiens	PAR-CLIP	Functional MTI (Weak)	24398324
62825	MIRT474333	hsa-miR-222-3p	Homo sapiens	KPNA2	3838	Homo sapiens	PAR-CLIP	Functional MTI (Weak)	22012620
62826	MIRT474333	hsa-miR-222-3p	Homo sapiens	KPNA2	3838	Homo sapiens	PAR-CLIP	Functional MTI (Weak)	21572407
62827	MIRT474333	hsa-miR-222-3p	Homo sapiens	KPNA2	3838	Homo sapiens	PAR-CLIP	Functional MTI (Weak)	20371350
62828	MIRT474333	hsa-miR-222-3p	Homo sapiens	KPNA2	3838	Homo sapiens	PAR-CLIP	Functional MTI (Weak)	27292025
73372	MIRT480283	hsa-miR-101-3p	Homo sapiens	C8orf4	56892	Homo sapiens	PAR-CLIP	Functional MTI (Weak)	23592263
95243	MIRT491504	hsa-miR-423-5p	Homo sapiens	HLA-DOA	3111	Homo sapiens	PAR-CLIP	Functional MTI (Weak)	23592263
96411	MIRT492189	hsa-miR-423-5p	Homo sapiens	SOX12	6666	Homo sapiens	PAR-CLIP	Functional MTI (Weak)	23592263
96508	MIRT492263	hsa-miR-130b-3p	Homo sapiens	SIK1	150094	Homo sapiens	PAR-CLIP	Functional MTI (Weak)	23592263
96509	MIRT492263	hsa-miR-130b-3p	Homo sapiens	SIK1	150094	Homo sapiens	PAR-CLIP	Functional MTI (Weak)	23446348
96510	MIRT492263	hsa-miR-130b-3p	Homo sapiens	SIK1	150094	Homo sapiens	PAR-CLIP	Functional MTI (Weak)	21572407
102890	MIRT496595	hsa-miR-423-5p	Homo sapiens	TAGLN	6876	Homo sapiens	PAR-CLIP	Functional MTI (Weak)	22291592
116893	MIRT502917	hsa-miR-195-5p	Homo sapiens	CDCA4	55038	Homo sapiens	HITS-CLIP	Functional MTI (Weak)	22473208
116894	MIRT502917	hsa-miR-195-5p	Homo sapiens	CDCA4	55038	Homo sapiens	PAR-CLIP	Functional MTI (Weak)	24398324
116895	MIRT502917	hsa-miR-195-5p	Homo sapiens	CDCA4	55038	Homo sapiens	PAR-CLIP	Functional MTI (Weak)	23446348
116896	MIRT502917	hsa-miR-195-5p	Homo sapiens	CDCA4	55038	Homo sapiens	PAR-CLIP	Functional MTI (Weak)	21572407
116897	MIRT502917	hsa-miR-195-5p	Homo sapiens	CDCA4	55038	Homo sapiens	PAR-CLIP	Functional MTI (Weak)	20371350
127733	MIRT507480	hsa-miR-223-5p	Homo sapiens	E2F8	79733	Homo sapiens	PAR-CLIP	Functional MTI (Weak)	23446348
127734	MIRT507480	hsa-miR-223-5p	Homo sapiens	E2F8	79733	Homo sapiens	PAR-CLIP//HITS-CLIP	Functional MTI (Weak)	21572407
127735	MIRT507480	hsa-miR-223-5p	Homo sapiens	E2F8	79733	Homo sapiens	PAR-CLIP	Functional MTI (Weak)	20371350
127736	MIRT507480	hsa-miR-223-5p	Homo sapiens	E2F8	79733	Homo sapiens	HITS-CLIP	Functional MTI (Weak)	27418678
128905	MIRT508038	hsa-miR-195-5p	Homo sapiens	AXIN2	8313	Homo sapiens	PAR-CLIP	Functional MTI (Weak)	23446348
128906	MIRT508038	hsa-miR-195-5p	Homo sapiens	AXIN2	8313	Homo sapiens	PAR-CLIP//HITS-CLIP	Functional MTI (Weak)	21572407
128907	MIRT508038	hsa-miR-195-5p	Homo sapiens	AXIN2	8313	Homo sapiens	PAR-CLIP	Functional MTI (Weak)	20371350
132781	MIRT509691	hsa-miR-195-5p	Homo sapiens	ATAD5	79915	Homo sapiens	PAR-CLIP	Functional MTI (Weak)	23446348
132782	MIRT509691	hsa-miR-195-5p	Homo sapiens	ATAD5	79915	Homo sapiens	PAR-CLIP	Functional MTI (Weak)	20371350
133533	MIRT510044	hsa-miR-195-5p	Homo sapiens	AKR1B10	57016	Homo sapiens	PAR-CLIP	Functional MTI (Weak)	23446348
133534	MIRT510044	hsa-miR-195-5p	Homo sapiens	AKR1B10	57016	Homo sapiens	PAR-CLIP	Functional MTI (Weak)	20371350
139702	MIRT512643	hsa-miR-195-5p	Homo sapiens	CPEB3	22849	Homo sapiens	HITS-CLIP	Functional MTI (Weak)	22473208
139703	MIRT512643	hsa-miR-195-5p	Homo sapiens	CPEB3	22849	Homo sapiens	PAR-CLIP	Functional MTI (Weak)	23446348
139704	MIRT512643	hsa-miR-195-5p	Homo sapiens	CPEB3	22849	Homo sapiens	PAR-CLIP	Functional MTI (Weak)	20371350
153158	MIRT520907	hsa-miR-222-3p	Homo sapiens	STMN1	3925	Homo sapiens	PAR-CLIP	Functional MTI (Weak)	23446348
153159	MIRT520907	hsa-miR-222-3p	Homo sapiens	STMN1	3925	Homo sapiens	PAR-CLIP	Functional MTI (Weak)	20371350
153811	MIRT521312	hsa-miR-130b-3p	Homo sapiens	RRAGD	58528	Homo sapiens	PAR-CLIP	Functional MTI (Weak)	23446348
153812	MIRT521312	hsa-miR-130b-3p	Homo sapiens	RRAGD	58528	Homo sapiens	PAR-CLIP	Functional MTI (Weak)	20371350
156698	MIRT522760	hsa-miR-223-5p	Homo sapiens	LDLR	3949	Homo sapiens	PAR-CLIP	Functional MTI (Weak)	23446348
156699	MIRT522760	hsa-miR-223-5p	Homo sapiens	LDLR	3949	Homo sapiens	PAR-CLIP//HITS-CLIP	Functional MTI (Weak)	21572407
156700	MIRT522760	hsa-miR-223-5p	Homo sapiens	LDLR	3949	Homo sapiens	PAR-CLIP	Functional MTI (Weak)	20371350
172267	MIRT534604	hsa-miR-101-3p	Homo sapiens	RORA	6095	Homo sapiens	PAR-CLIP	Functional MTI (Weak)	22012620
179808	MIRT540235	hsa-miR-1306-5p	Homo sapiens	SAMD5	389432	Homo sapiens	PAR-CLIP	Functional MTI (Weak)	21572407
182327	MIRT541937	hsa-miR-10a-5p	Homo sapiens	ORC1	4998	Homo sapiens	PAR-CLIP	Functional MTI (Weak)	21572407
182328	MIRT541937	hsa-miR-10a-5p	Homo sapiens	ORC1	4998	Homo sapiens	HITS-CLIP	Functional MTI (Weak)	23313552
188516	MIRT546563	hsa-miR-130b-3p	Homo sapiens	SATB2	23314	Homo sapiens	PAR-CLIP	Functional MTI (Weak)	21572407
188708	MIRT546705	hsa-miR-10a-5p	Homo sapiens	RORA	6095	Homo sapiens	PAR-CLIP	Functional MTI (Weak)	21572407
188709	MIRT546705	hsa-miR-10a-5p	Homo sapiens	RORA	6095	Homo sapiens	PAR-CLIP	Functional MTI (Weak)	20371350
192343	MIRT549459	hsa-miR-130b-3p	Homo sapiens	ACSL4	2182	Homo sapiens	PAR-CLIP//HITS-CLIP	Functional MTI (Weak)	21572407
192815	MIRT549834	hsa-miR-223-5p	Homo sapiens	RGS4	5999	Homo sapiens	PAR-CLIP//HITS-CLIP	Functional MTI (Weak)	21572407
192816	MIRT549834	hsa-miR-223-5p	Homo sapiens	RGS4	5999	Homo sapiens	HITS-CLIP	Functional MTI (Weak)	23313552
193753	MIRT550561	hsa-miR-223-5p	Homo sapiens	CYP4V2	285440	Homo sapiens	PAR-CLIP//HITS-CLIP	Functional MTI (Weak)	21572407
193754	MIRT550561	hsa-miR-223-5p	Homo sapiens	CYP4V2	285440	Homo sapiens	HITS-CLIP	Functional MTI (Weak)	24906430
193755	MIRT550561	hsa-miR-223-5p	Homo sapiens	CYP4V2	285440	Homo sapiens	HITS-CLIP	Functional MTI (Weak)	22927820
193756	MIRT550561	hsa-miR-223-5p	Homo sapiens	CYP4V2	285440	Homo sapiens	HITS-CLIP	Functional MTI (Weak)	27418678
195548	MIRT551870	hsa-miR-223-5p	Homo sapiens	TMEM47	83604	Homo sapiens	PAR-CLIP//HITS-CLIP	Functional MTI (Weak)	21572407
199514	MIRT554963	hsa-miR-195-5p	Homo sapiens	RACGAP1	29127	Homo sapiens	PAR-CLIP	Functional MTI (Weak)	21572407
200193	MIRT555566	hsa-miR-223-5p	Homo sapiens	PLCB1	23236	Homo sapiens	PAR-CLIP	Functional MTI (Weak)	21572407
201026	MIRT556204	hsa-miR-223-5p	Homo sapiens	MBNL2	10150	Homo sapiens	PAR-CLIP	Functional MTI (Weak)	21572407
201220	MIRT556384	hsa-miR-195-5p	Homo sapiens	LURAP1L	286343	Homo sapiens	PAR-CLIP	Functional MTI (Weak)	21572407
201418	MIRT556565	hsa-miR-223-5p	Homo sapiens	LIFR	3977	Homo sapiens	PAR-CLIP	Functional MTI (Weak)	21572407
201426	MIRT556573	hsa-miR-30a-5p	Homo sapiens	LIFR	3977	Homo sapiens	PAR-CLIP	Functional MTI (Weak)	21572407
202022	MIRT557027	hsa-miR-130b-3p	Homo sapiens	HOXD11	3237	Homo sapiens	PAR-CLIP	Functional MTI (Weak)	21572407
204111	MIRT558730	hsa-miR-223-5p	Homo sapiens	CHORDC1	26973	Homo sapiens	PAR-CLIP//HITS-CLIP	Functional MTI (Weak)	21572407
204114	MIRT558732	hsa-miR-222-3p	Homo sapiens	CHORDC1	26973	Homo sapiens	PAR-CLIP//HITS-CLIP	Functional MTI (Weak)	21572407
210563	MIRT564553	hsa-miR-195-5p	Homo sapiens	CCDC80	151887	Homo sapiens	PAR-CLIP	Functional MTI (Weak)	20371350
212292	MIRT566156	hsa-miR-130b-3p	Homo sapiens	RACGAP1	29127	Homo sapiens	PAR-CLIP	Functional MTI (Weak)	20371350
215862	MIRT569435	hsa-miR-223-5p	Homo sapiens	FLVCR1	28982	Homo sapiens	PAR-CLIP	Functional MTI (Weak)	20371350
252085	MIRT628241	hsa-miR-1306-5p	Homo sapiens	FADS1	3992	Homo sapiens	HITS-CLIP	Functional MTI (Weak)	23824327
254486	MIRT630355	hsa-miR-130b-3p	Homo sapiens	NKAP	79576	Homo sapiens	HITS-CLIP	Functional MTI (Weak)	23824327
255214	MIRT630954	hsa-miR-125b-5p	Homo sapiens	PANK1	53354	Homo sapiens	HITS-CLIP	Functional MTI (Weak)	23824327
258123	MIRT633668	hsa-miR-1306-5p	Homo sapiens	MYO1F	4542	Homo sapiens	HITS-CLIP	Functional MTI (Weak)	23824327
259082	MIRT634518	hsa-miR-1306-5p	Homo sapiens	NKAP	79576	Homo sapiens	HITS-CLIP	Functional MTI (Weak)	23824327
278110	MIRT652027	hsa-miR-10a-5p	Homo sapiens	TTYH3	80727	Homo sapiens	HITS-CLIP	Functional MTI (Weak)	23824327
280405	MIRT654231	hsa-miR-423-5p	Homo sapiens	RNF165	494470	Homo sapiens	HITS-CLIP	Functional MTI (Weak)	23824327
282075	MIRT655874	hsa-miR-423-5p	Homo sapiens	NFASC	23114	Homo sapiens	HITS-CLIP	Functional MTI (Weak)	23824327
285677	MIRT659349	hsa-miR-1306-5p	Homo sapiens	CSRP1	1465	Homo sapiens	HITS-CLIP	Functional MTI (Weak)	23824327
294012	MIRT666872	hsa-miR-10a-5p	Homo sapiens	POU2F2	5452	Homo sapiens	HITS-CLIP	Functional MTI (Weak)	23824327
307475	MIRT678694	hsa-miR-1306-5p	Homo sapiens	RNF157	114804	Homo sapiens	HITS-CLIP	Functional MTI (Weak)	23824327
325932	MIRT695511	hsa-miR-1-3p	Homo sapiens	ALPI	248	Homo sapiens	HITS-CLIP	Functional MTI (Weak)	23313552
327521	MIRT696977	hsa-miR-199a-3p	Homo sapiens	CCDC80	151887	Homo sapiens	HITS-CLIP	Functional MTI (Weak)	23313552
331877	MIRT701145	hsa-miR-101-3p	Homo sapiens	PANK1	53354	Homo sapiens	HITS-CLIP	Functional MTI (Weak)	23313552
338108	MIRT707093	hsa-miR-10a-5p	Homo sapiens	TIMM50	92609	Homo sapiens	HITS-CLIP	Functional MTI (Weak)	21572407
338548	MIRT707503	hsa-miR-10a-5p	Homo sapiens	AXL	558	Homo sapiens	HITS-CLIP	Functional MTI (Weak)	21572407
341649	MIRT710594	hsa-miR-130b-3p	Homo sapiens	CDCA4	55038	Homo sapiens	HITS-CLIP	Functional MTI (Weak)	19536157
346365	MIRT715277	hsa-miR-130b-3p	Homo sapiens	RNF125	54941	Homo sapiens	HITS-CLIP	Functional MTI (Weak)	19536157
350130	MIRT719020	hsa-miR-30a-5p	Homo sapiens	SHROOM3	57619	Homo sapiens	HITS-CLIP	Functional MTI (Weak)	19536157
353204	MIRT722076	hsa-miR-222-3p	Homo sapiens	SMC2	10592	Homo sapiens	HITS-CLIP	Functional MTI (Weak)	19536157
353801	MIRT722673	hsa-miR-423-5p	Homo sapiens	RRM2	6241	Homo sapiens	HITS-CLIP	Functional MTI (Weak)	19536157
357287	MIRT726469	hsa-miR-30a-5p	Homo sapiens	SOX12	6666	Homo sapiens	HITS-CLIP	Functional MTI (Weak)	22473208
357846	MIRT727019	hsa-miR-195-5p	Homo sapiens	PANK1	53354	Homo sapiens	HITS-CLIP	Functional MTI (Weak)	22473208
359026	MIRT728192	hsa-miR-195-5p	Homo sapiens	BSG	682	Homo sapiens	HITS-CLIP	Functional MTI (Weak)	22473208
359387	MIRT731381	hsa-miR-199a-5p	Homo sapiens	HK2	3099	Homo sapiens	Luciferase reporter assay//qRT-PCR//Western blot	Functional MTI	26054020
359681	MIRT731995	hsa-miR-199a-5p	Homo sapiens	ETS1	2113	Homo sapiens	Luciferase reporter assay	Functional MTI	27094578
359919	MIRT732494	hsa-miR-125b-5p	Homo sapiens	LIFR	3977	Homo sapiens	Microarray//qRT-PCR	Functional MTI (Weak)	25472924
359920	MIRT732494	hsa-miR-125b-5p	Homo sapiens	LIFR	3977	Homo sapiens	Microarray//Western blot	Functional MTI	25915540
360462	MIRT733237	hsa-miR-199a-5p	Homo sapiens	LDLR	3949	Homo sapiens	Luciferase reporter assay//qRT-PCR//Western blot	Functional MTI	26163491
370719	MIRT743260	hsa-miR-423-5p	Homo sapiens	MCM5	4174	Homo sapiens	PAR-CLIP	Functional MTI (Weak)	26701625
390283	MIRT761074	hsa-miR-101-3p	Homo sapiens	NKAP	79576	Homo sapiens	PAR-CLIP	Functional MTI (Weak)	27292025
390352	MIRT761143	hsa-miR-10a-5p	Homo sapiens	FOXRED2	80020	Homo sapiens	PAR-CLIP	Functional MTI (Weak)	27292025
391741	MIRT762504	hsa-miR-130b-3p	Homo sapiens	ORC1	4998	Homo sapiens	PAR-CLIP	Functional MTI (Weak)	27292025
391745	MIRT762508	hsa-miR-130b-3p	Homo sapiens	TIMM50	92609	Homo sapiens	PAR-CLIP	Functional MTI (Weak)	27292025

## Sheet: MLMI.network
Table 7. MLMI network underlying our nine HCC dataset.
mRNA	lncRNA	miRNA
SHBG	MEG3	hsa-miR-10
SHBG	MIR22HG	hsa-miR-10
TIMM50	MEG3	hsa-miR-10
TIMM50	MIR22HG	hsa-miR-10
SF3B4	MEG3	hsa-miR-10
SF3B4	MIR22HG	hsa-miR-10
AXL	MEG3	hsa-miR-10
AXL	MIR22HG	hsa-miR-10
COL6A2	MEG3	hsa-miR-10
COL6A2	MIR22HG	hsa-miR-10
ETS1	MEG3	hsa-miR-10
ETS1	MIR22HG	hsa-miR-10
IGSF1	MEG3	hsa-miR-10
IGSF1	MIR22HG	hsa-miR-10
LAMC1	MEG3	hsa-miR-10
LAMC1	MIR22HG	hsa-miR-10
ORC1	MEG3	hsa-miR-10
ORC1	MIR22HG	hsa-miR-10
POU2F2	MEG3	hsa-miR-10
POU2F2	MIR22HG	hsa-miR-10
RORA	MEG3	hsa-miR-10
RORA	MIR22HG	hsa-miR-10
TTYH3	MEG3	hsa-miR-10
TTYH3	MIR22HG	hsa-miR-10
SORD	MEG3	hsa-miR-10
SORD	MIR22HG	hsa-miR-10
RNASEH2A	MEG3	hsa-miR-125
RNASEH2A	MIR22HG	hsa-miR-125
SMC2	MEG3	hsa-miR-125
SMC2	MIR22HG	hsa-miR-125
PDZD11	MEG3	hsa-miR-125
PDZD11	MIR22HG	hsa-miR-125
ARID3A	MEG3	hsa-miR-125
ARID3A	MIR22HG	hsa-miR-125
EIF4EBP1	MEG3	hsa-miR-125
EIF4EBP1	MIR22HG	hsa-miR-125
ETS1	MEG3	hsa-miR-125
ETS1	MIR22HG	hsa-miR-125
HK2	MEG3	hsa-miR-125
HK2	MIR22HG	hsa-miR-125
HMGA1	MEG3	hsa-miR-125
HMGA1	MIR22HG	hsa-miR-125
HMGA2	MEG3	hsa-miR-125
HMGA2	MIR22HG	hsa-miR-125
HMGN1	MEG3	hsa-miR-125
HMGN1	MIR22HG	hsa-miR-125
PANK1	MEG3	hsa-miR-125
PANK1	MIR22HG	hsa-miR-125
SNRPB	MEG3	hsa-miR-125
SNRPB	MIR22HG	hsa-miR-125
NKAP	MEG3	hsa-miR-1306
NKAP	MIR22HG	hsa-miR-1306
CSRP1	MEG3	hsa-miR-1306
CSRP1	MIR22HG	hsa-miR-1306
FADS1	MEG3	hsa-miR-1306
FADS1	MIR22HG	hsa-miR-1306
RNF157	MEG3	hsa-miR-1306
RNF157	MIR22HG	hsa-miR-1306
SAMD5	MEG3	hsa-miR-1306
SAMD5	MIR22HG	hsa-miR-1306
MYO1F	MEG3	hsa-miR-1306
MYO1F	MIR22HG	hsa-miR-1306
CDCA4	LINC01093	hsa-miR-130
CDCA4	MIR22HG	hsa-miR-130
MAN1C1	LINC01093	hsa-miR-130
MAN1C1	MIR22HG	hsa-miR-130
EGR2	LINC01093	hsa-miR-130
EGR2	MIR22HG	hsa-miR-130
HOXD11	LINC01093	hsa-miR-130
HOXD11	MIR22HG	hsa-miR-130
RRAGD	LINC01093	hsa-miR-130
RRAGD	MIR22HG	hsa-miR-130
SATB2	LINC01093	hsa-miR-130
SATB2	MIR22HG	hsa-miR-130
SIK1	LINC01093	hsa-miR-130
SIK1	MIR22HG	hsa-miR-130
SOX4	LINC01093	hsa-miR-130
SOX4	MIR22HG	hsa-miR-130
SPG20	LINC01093	hsa-miR-130
SPG20	MIR22HG	hsa-miR-130
LDLR	LINC01093	hsa-miR-130
LDLR	MIR22HG	hsa-miR-130
RACGAP1	LINC01093	hsa-miR-130
RACGAP1	MIR22HG	hsa-miR-130
MID1IP1	LINC01093	hsa-miR-130
MID1IP1	MIR22HG	hsa-miR-130
NKAP	LINC01093	hsa-miR-130
NKAP	MIR22HG	hsa-miR-130
PDZD11	LINC01093	hsa-miR-130
PDZD11	MIR22HG	hsa-miR-130
ANKRD29	LINC01093	hsa-miR-130
ANKRD29	MIR22HG	hsa-miR-130
RNF125	LINC01093	hsa-miR-130
RNF125	MIR22HG	hsa-miR-130
RPRD2	LINC01093	hsa-miR-130
RPRD2	MIR22HG	hsa-miR-130
ACSL4	LINC01093	hsa-miR-130
ACSL4	MIR22HG	hsa-miR-130
ATP6V1C1	LINC01093	hsa-miR-130
ATP6V1C1	MIR22HG	hsa-miR-130
AKR1B10	MEG3	hsa-miR-195
AKR1B10	MIR22HG	hsa-miR-195
IER2	MEG3	hsa-miR-195
IER2	MIR22HG	hsa-miR-195
ITGA2	MEG3	hsa-miR-195
ITGA2	MIR22HG	hsa-miR-195
LAMC1	MEG3	hsa-miR-195
LAMC1	MIR22HG	hsa-miR-195
LURAP1L	MEG3	hsa-miR-195
LURAP1L	MIR22HG	hsa-miR-195
ATAD5	MEG3	hsa-miR-195
ATAD5	MIR22HG	hsa-miR-195
AXIN2	MEG3	hsa-miR-195
AXIN2	MIR22HG	hsa-miR-195
BHLHE40	MEG3	hsa-miR-195
BHLHE40	MIR22HG	hsa-miR-195
BSG	MEG3	hsa-miR-195
BSG	MIR22HG	hsa-miR-195
CCDC80	MEG3	hsa-miR-195
CCDC80	MIR22HG	hsa-miR-195
CDCA4	MEG3	hsa-miR-195
CDCA4	MIR22HG	hsa-miR-195
CPEB3	MEG3	hsa-miR-195
CPEB3	MIR22HG	hsa-miR-195
GABARAPL1	MEG3	hsa-miR-195
GABARAPL1	MIR22HG	hsa-miR-195
HMGA1	MEG3	hsa-miR-195
HMGA1	MIR22HG	hsa-miR-195
RASGEF1B	MEG3	hsa-miR-195
RASGEF1B	MIR22HG	hsa-miR-195
PANK1	MEG3	hsa-miR-195
PANK1	MIR22HG	hsa-miR-195
PPAP2B	MEG3	hsa-miR-195
PPAP2B	MIR22HG	hsa-miR-195
RACGAP1	MEG3	hsa-miR-195
RACGAP1	MIR22HG	hsa-miR-195
RPRD2	MEG3	hsa-miR-195
RPRD2	MIR22HG	hsa-miR-195
SIK1	MEG3	hsa-miR-195
SIK1	MIR22HG	hsa-miR-195
ZNRF3	MEG3	hsa-miR-195
ZNRF3	MIR22HG	hsa-miR-195
JUNB	MIR22HG	hsa-miR-199
CCDC80	MIR22HG	hsa-miR-199
UCK2	MIR22HG	hsa-miR-199
HGF	MIR22HG	hsa-miR-199
EZH2	MIR22HG	hsa-miR-199
JUNB	MIR22HG	hsa-miR-199
CABYR	LINC01093	hsa-miR-222
CABYR	MEG3	hsa-miR-222
MCM3	LINC01093	hsa-miR-222
MCM3	MEG3	hsa-miR-222
SMC2	LINC01093	hsa-miR-222
SMC2	MEG3	hsa-miR-222
SPTBN2	LINC01093	hsa-miR-222
SPTBN2	MEG3	hsa-miR-222
STMN1	LINC01093	hsa-miR-222
STMN1	MEG3	hsa-miR-222
CHORDC1	LINC01093	hsa-miR-222
CHORDC1	MEG3	hsa-miR-222
CKAP2	LINC01093	hsa-miR-222
CKAP2	MEG3	hsa-miR-222
DARS2	LINC01093	hsa-miR-222
DARS2	MEG3	hsa-miR-222
DIRAS3	LINC01093	hsa-miR-222
DIRAS3	MEG3	hsa-miR-222
ETS1	LINC01093	hsa-miR-222
ETS1	MEG3	hsa-miR-222
FOS	LINC01093	hsa-miR-222
FOS	MEG3	hsa-miR-222
HMGA1	LINC01093	hsa-miR-222
HMGA1	MEG3	hsa-miR-222
IRAK1	LINC01093	hsa-miR-222
IRAK1	MEG3	hsa-miR-222
KPNA2	LINC01093	hsa-miR-222
KPNA2	MEG3	hsa-miR-222
TIMM50	LINC01093	hsa-miR-222
TIMM50	MEG3	hsa-miR-222
ZEB2	LINC01093	hsa-miR-222
ZEB2	MEG3	hsa-miR-222
ZNF714	LINC01093	hsa-miR-222
ZNF714	MEG3	hsa-miR-222
TMEM47	MEG3	hsa-miR-223
MBNL2	MEG3	hsa-miR-223
PLCB1	MEG3	hsa-miR-223
RGS4	MEG3	hsa-miR-223
CHORDC1	MEG3	hsa-miR-223
CYP4V2	MEG3	hsa-miR-223
E2F8	MEG3	hsa-miR-223
FLVCR1	MEG3	hsa-miR-223
LDLR	MEG3	hsa-miR-223
LIFR	MEG3	hsa-miR-223
ABCA8	MEG3	hsa-miR-222
ADAMTS1	MEG3	hsa-miR-222
ADAMTS4	MEG3	hsa-miR-222
AXIN2	MEG3	hsa-miR-222
BCHE	MEG3	hsa-miR-222
C1QA	MEG3	hsa-miR-222
C7	MEG3	hsa-miR-222
CCDC3	MEG3	hsa-miR-222
CCDC80	MEG3	hsa-miR-222
CCL2	MEG3	hsa-miR-222
CCR1	MEG3	hsa-miR-222
CD3E	MEG3	hsa-miR-222
CFD	MEG3	hsa-miR-222
CHKA	MEG3	hsa-miR-222
CLEC4G	MEG3	hsa-miR-222
COL14A1	MEG3	hsa-miR-222
COL1A1	MEG3	hsa-miR-222
COL1A2	MEG3	hsa-miR-222
COL25A1	MEG3	hsa-miR-222
COL3A1	MEG3	hsa-miR-222
COLEC11	MEG3	hsa-miR-222
CPXM2	MEG3	hsa-miR-222
CSRNP1	MEG3	hsa-miR-222
CXCL12	MEG3	hsa-miR-222
CYBRD1	MEG3	hsa-miR-222
CYR61	MEG3	hsa-miR-222
DCN	MEG3	hsa-miR-222
DIRAS3	MEG3	hsa-miR-222
DMGDH	MEG3	hsa-miR-222
DSEL	MEG3	hsa-miR-222
EDNRB	MEG3	hsa-miR-222
EGR1	MEG3	hsa-miR-222
EGR2	MEG3	hsa-miR-222
EGR3	MEG3	hsa-miR-222
EMILIN1	MEG3	hsa-miR-222
ENPP6	MEG3	hsa-miR-222
FBLN5	MEG3	hsa-miR-222
FCGR2B	MEG3	hsa-miR-222
FNDC4	MEG3	hsa-miR-222
FOS	MEG3	hsa-miR-222
FTCD	MEG3	hsa-miR-222
GAS6	MEG3	hsa-miR-222
GHR	MEG3	hsa-miR-222
HMOX1	MEG3	hsa-miR-222
IRAK1	MEG3	hsa-miR-222
ITGA6	MEG3	hsa-miR-222
JAK3	MEG3	hsa-miR-222
JUN	MEG3	hsa-miR-222
KIF20A	MEG3	hsa-miR-222
KLKB1	MEG3	hsa-miR-222
LAMC3	MEG3	hsa-miR-222
LEP	MEG3	hsa-miR-222
LST1	MEG3	hsa-miR-222
MAN1C1	MEG3	hsa-miR-222
MASP1	MEG3	hsa-miR-222
MCM5	MEG3	hsa-miR-222
MGP	MEG3	hsa-miR-222
MRGPRF	MEG3	hsa-miR-222
MXRA8	MEG3	hsa-miR-222
MYOM2	MEG3	hsa-miR-222
NCAM1	MEG3	hsa-miR-222
NFASC	MEG3	hsa-miR-222
NPW	MEG3	hsa-miR-222
NR4A1	MEG3	hsa-miR-222
NR4A2	MEG3	hsa-miR-222
NRG1	MEG3	hsa-miR-222
NUPR1	MEG3	hsa-miR-222
OLFM1	MEG3	hsa-miR-222
OTC	MEG3	hsa-miR-222
PAMR1	MEG3	hsa-miR-222
PODN	MEG3	hsa-miR-222
PPAP2B	MEG3	hsa-miR-222
PPP1R12B	MEG3	hsa-miR-222
PROS1	MEG3	hsa-miR-222
RCAN1	MEG3	hsa-miR-222
RGL1	MEG3	hsa-miR-222
RSPO3	MEG3	hsa-miR-222
RUVBL2	MEG3	hsa-miR-222
SCGN	MEG3	hsa-miR-222
SDC3	MEG3	hsa-miR-222
SGOL2	MEG3	hsa-miR-222
SIGLEC1	MEG3	hsa-miR-222
SLC22A3	MEG3	hsa-miR-222
SPN	MEG3	hsa-miR-222
SRPX	MEG3	hsa-miR-222
STEAP4	MEG3	hsa-miR-222
THBS1	MEG3	hsa-miR-222
TIMM50	MEG3	hsa-miR-222
TIMP2	MEG3	hsa-miR-222
UGT2B15	MEG3	hsa-miR-222
VPS72	MEG3	hsa-miR-222
ZEB2	MEG3	hsa-miR-222
ABCA8	MEG3	hsa-miR-15
ADAMTS1	MEG3	hsa-miR-15
ADAMTS4	MEG3	hsa-miR-15
AXIN2	MEG3	hsa-miR-15
BCHE	MEG3	hsa-miR-15
C1QA	MEG3	hsa-miR-15
C7	MEG3	hsa-miR-15
CCDC3	MEG3	hsa-miR-15
CCDC80	MEG3	hsa-miR-15
CCL2	MEG3	hsa-miR-15
CCR1	MEG3	hsa-miR-15
CD3E	MEG3	hsa-miR-15
CFD	MEG3	hsa-miR-15
CHKA	MEG3	hsa-miR-15
CLEC4G	MEG3	hsa-miR-15
COL14A1	MEG3	hsa-miR-15
COL1A1	MEG3	hsa-miR-15
COL1A2	MEG3	hsa-miR-15
COL25A1	MEG3	hsa-miR-15
COL3A1	MEG3	hsa-miR-15
COLEC11	MEG3	hsa-miR-15
CPXM2	MEG3	hsa-miR-15
CSRNP1	MEG3	hsa-miR-15
CXCL12	MEG3	hsa-miR-15
CYBRD1	MEG3	hsa-miR-15
CYR61	MEG3	hsa-miR-15
DCN	MEG3	hsa-miR-15
DIRAS3	MEG3	hsa-miR-15
DMGDH	MEG3	hsa-miR-15
DSEL	MEG3	hsa-miR-15
EDNRB	MEG3	hsa-miR-15
EGR1	MEG3	hsa-miR-15
EGR2	MEG3	hsa-miR-15
EGR3	MEG3	hsa-miR-15
EMILIN1	MEG3	hsa-miR-15
ENPP6	MEG3	hsa-miR-15
FBLN5	MEG3	hsa-miR-15
FCGR2B	MEG3	hsa-miR-15
FNDC4	MEG3	hsa-miR-15
FOS	MEG3	hsa-miR-15
FTCD	MEG3	hsa-miR-15
GAS6	MEG3	hsa-miR-15
GHR	MEG3	hsa-miR-15
HMOX1	MEG3	hsa-miR-15
IRAK1	MEG3	hsa-miR-15
ITGA6	MEG3	hsa-miR-15
JAK3	MEG3	hsa-miR-15
JUN	MEG3	hsa-miR-15
KIF20A	MEG3	hsa-miR-15
KLKB1	MEG3	hsa-miR-15
LAMC3	MEG3	hsa-miR-15
LEP	MEG3	hsa-miR-15
LST1	MEG3	hsa-miR-15
MAN1C1	MEG3	hsa-miR-15
MASP1	MEG3	hsa-miR-15
MCM5	MEG3	hsa-miR-15
MGP	MEG3	hsa-miR-15
MRGPRF	MEG3	hsa-miR-15
MXRA8	MEG3	hsa-miR-15
MYOM2	MEG3	hsa-miR-15
NCAM1	MEG3	hsa-miR-15
NFASC	MEG3	hsa-miR-15
NPW	MEG3	hsa-miR-15
NR4A1	MEG3	hsa-miR-15
NR4A2	MEG3	hsa-miR-15
NRG1	MEG3	hsa-miR-15
NUPR1	MEG3	hsa-miR-15
OLFM1	MEG3	hsa-miR-15
OTC	MEG3	hsa-miR-15
PAMR1	MEG3	hsa-miR-15
PODN	MEG3	hsa-miR-15
PPAP2B	MEG3	hsa-miR-15
PPP1R12B	MEG3	hsa-miR-15
PROS1	MEG3	hsa-miR-15
RCAN1	MEG3	hsa-miR-15
RGL1	MEG3	hsa-miR-15
RSPO3	MEG3	hsa-miR-15
RUVBL2	MEG3	hsa-miR-15
SCGN	MEG3	hsa-miR-15
SDC3	MEG3	hsa-miR-15
SGOL2	MEG3	hsa-miR-15
SIGLEC1	MEG3	hsa-miR-15
SLC22A3	MEG3	hsa-miR-15
SPN	MEG3	hsa-miR-15
SRPX	MEG3	hsa-miR-15
STEAP4	MEG3	hsa-miR-15
THBS1	MEG3	hsa-miR-15
TIMM50	MEG3	hsa-miR-15
TIMP2	MEG3	hsa-miR-15
UGT2B15	MEG3	hsa-miR-15
VPS72	MEG3	hsa-miR-15
ZEB2	MEG3	hsa-miR-15
ABCA8	MEG3	hsa-miR-10
ADAMTS1	MEG3	hsa-miR-10
ADAMTS4	MEG3	hsa-miR-10
AXIN2	MEG3	hsa-miR-10
BCHE	MEG3	hsa-miR-10
C1QA	MEG3	hsa-miR-10
C7	MEG3	hsa-miR-10
CCDC3	MEG3	hsa-miR-10
CCDC80	MEG3	hsa-miR-10
CCL2	MEG3	hsa-miR-10
CCR1	MEG3	hsa-miR-10
CD3E	MEG3	hsa-miR-10
CFD	MEG3	hsa-miR-10
CHKA	MEG3	hsa-miR-10
CLEC4G	MEG3	hsa-miR-10
COL14A1	MEG3	hsa-miR-10
COL1A1	MEG3	hsa-miR-10
COL1A2	MEG3	hsa-miR-10
COL25A1	MEG3	hsa-miR-10
COL3A1	MEG3	hsa-miR-10
COLEC11	MEG3	hsa-miR-10
CPXM2	MEG3	hsa-miR-10
CSRNP1	MEG3	hsa-miR-10
CXCL12	MEG3	hsa-miR-10
CYBRD1	MEG3	hsa-miR-10
CYR61	MEG3	hsa-miR-10
DCN	MEG3	hsa-miR-10
DIRAS3	MEG3	hsa-miR-10
DMGDH	MEG3	hsa-miR-10
DSEL	MEG3	hsa-miR-10
EDNRB	MEG3	hsa-miR-10
EGR1	MEG3	hsa-miR-10
EGR2	MEG3	hsa-miR-10
EGR3	MEG3	hsa-miR-10
EMILIN1	MEG3	hsa-miR-10
ENPP6	MEG3	hsa-miR-10
FBLN5	MEG3	hsa-miR-10
FCGR2B	MEG3	hsa-miR-10
FNDC4	MEG3	hsa-miR-10
FOS	MEG3	hsa-miR-10
FTCD	MEG3	hsa-miR-10
GAS6	MEG3	hsa-miR-10
GHR	MEG3	hsa-miR-10
HMOX1	MEG3	hsa-miR-10
IRAK1	MEG3	hsa-miR-10
ITGA6	MEG3	hsa-miR-10
JAK3	MEG3	hsa-miR-10
JUN	MEG3	hsa-miR-10
KIF20A	MEG3	hsa-miR-10
KLKB1	MEG3	hsa-miR-10
LAMC3	MEG3	hsa-miR-10
LEP	MEG3	hsa-miR-10
LST1	MEG3	hsa-miR-10
MAN1C1	MEG3	hsa-miR-10
MASP1	MEG3	hsa-miR-10
MCM5	MEG3	hsa-miR-10
MGP	MEG3	hsa-miR-10
MRGPRF	MEG3	hsa-miR-10
MXRA8	MEG3	hsa-miR-10
MYOM2	MEG3	hsa-miR-10
NCAM1	MEG3	hsa-miR-10
NFASC	MEG3	hsa-miR-10
NPW	MEG3	hsa-miR-10
NR4A1	MEG3	hsa-miR-10
NR4A2	MEG3	hsa-miR-10
NRG1	MEG3	hsa-miR-10
NUPR1	MEG3	hsa-miR-10
OLFM1	MEG3	hsa-miR-10
OTC	MEG3	hsa-miR-10
PAMR1	MEG3	hsa-miR-10
PODN	MEG3	hsa-miR-10
PPAP2B	MEG3	hsa-miR-10
PPP1R12B	MEG3	hsa-miR-10
PROS1	MEG3	hsa-miR-10
RCAN1	MEG3	hsa-miR-10
RGL1	MEG3	hsa-miR-10
RSPO3	MEG3	hsa-miR-10
RUVBL2	MEG3	hsa-miR-10
SCGN	MEG3	hsa-miR-10
SDC3	MEG3	hsa-miR-10
SGOL2	MEG3	hsa-miR-10
SIGLEC1	MEG3	hsa-miR-10
SLC22A3	MEG3	hsa-miR-10
SPN	MEG3	hsa-miR-10
SRPX	MEG3	hsa-miR-10
STEAP4	MEG3	hsa-miR-10
THBS1	MEG3	hsa-miR-10
TIMM50	MEG3	hsa-miR-10
TIMP2	MEG3	hsa-miR-10
UGT2B15	MEG3	hsa-miR-10
VPS72	MEG3	hsa-miR-10
ZEB2	MEG3	hsa-miR-10
ABCA8	MEG3	hsa-miR-1
ADAMTS1	MEG3	hsa-miR-1
ADAMTS4	MEG3	hsa-miR-1
AXIN2	MEG3	hsa-miR-1
BCHE	MEG3	hsa-miR-1
C1QA	MEG3	hsa-miR-1
C7	MEG3	hsa-miR-1
CCDC3	MEG3	hsa-miR-1
CCDC80	MEG3	hsa-miR-1
CCL2	MEG3	hsa-miR-1
CCR1	MEG3	hsa-miR-1
CD3E	MEG3	hsa-miR-1
CFD	MEG3	hsa-miR-1
CHKA	MEG3	hsa-miR-1
CLEC4G	MEG3	hsa-miR-1
COL14A1	MEG3	hsa-miR-1
COL1A1	MEG3	hsa-miR-1
COL1A2	MEG3	hsa-miR-1
COL25A1	MEG3	hsa-miR-1
COL3A1	MEG3	hsa-miR-1
COLEC11	MEG3	hsa-miR-1
CPXM2	MEG3	hsa-miR-1
CSRNP1	MEG3	hsa-miR-1
CXCL12	MEG3	hsa-miR-1
CYBRD1	MEG3	hsa-miR-1
CYR61	MEG3	hsa-miR-1
DCN	MEG3	hsa-miR-1
DIRAS3	MEG3	hsa-miR-1
DMGDH	MEG3	hsa-miR-1
DSEL	MEG3	hsa-miR-1
EDNRB	MEG3	hsa-miR-1
EGR1	MEG3	hsa-miR-1
EGR2	MEG3	hsa-miR-1
EGR3	MEG3	hsa-miR-1
EMILIN1	MEG3	hsa-miR-1
ENPP6	MEG3	hsa-miR-1
FBLN5	MEG3	hsa-miR-1
FCGR2B	MEG3	hsa-miR-1
FNDC4	MEG3	hsa-miR-1
FOS	MEG3	hsa-miR-1
FTCD	MEG3	hsa-miR-1
GAS6	MEG3	hsa-miR-1
GHR	MEG3	hsa-miR-1
HMOX1	MEG3	hsa-miR-1
IRAK1	MEG3	hsa-miR-1
ITGA6	MEG3	hsa-miR-1
JAK3	MEG3	hsa-miR-1
JUN	MEG3	hsa-miR-1
KIF20A	MEG3	hsa-miR-1
KLKB1	MEG3	hsa-miR-1
LAMC3	MEG3	hsa-miR-1
LEP	MEG3	hsa-miR-1
LST1	MEG3	hsa-miR-1
MAN1C1	MEG3	hsa-miR-1
MASP1	MEG3	hsa-miR-1
MCM5	MEG3	hsa-miR-1
MGP	MEG3	hsa-miR-1
MRGPRF	MEG3	hsa-miR-1
MXRA8	MEG3	hsa-miR-1
MYOM2	MEG3	hsa-miR-1
NCAM1	MEG3	hsa-miR-1
NFASC	MEG3	hsa-miR-1
NPW	MEG3	hsa-miR-1
NR4A1	MEG3	hsa-miR-1
NR4A2	MEG3	hsa-miR-1
NRG1	MEG3	hsa-miR-1
NUPR1	MEG3	hsa-miR-1
OLFM1	MEG3	hsa-miR-1
OTC	MEG3	hsa-miR-1
PAMR1	MEG3	hsa-miR-1
PODN	MEG3	hsa-miR-1
PPAP2B	MEG3	hsa-miR-1
PPP1R12B	MEG3	hsa-miR-1
PROS1	MEG3	hsa-miR-1
RCAN1	MEG3	hsa-miR-1
RGL1	MEG3	hsa-miR-1
RSPO3	MEG3	hsa-miR-1
RUVBL2	MEG3	hsa-miR-1
SCGN	MEG3	hsa-miR-1
SDC3	MEG3	hsa-miR-1
SGOL2	MEG3	hsa-miR-1
SIGLEC1	MEG3	hsa-miR-1
SLC22A3	MEG3	hsa-miR-1
SPN	MEG3	hsa-miR-1
SRPX	MEG3	hsa-miR-1
STEAP4	MEG3	hsa-miR-1
THBS1	MEG3	hsa-miR-1
TIMM50	MEG3	hsa-miR-1
TIMP2	MEG3	hsa-miR-1
UGT2B15	MEG3	hsa-miR-1
VPS72	MEG3	hsa-miR-1
ZEB2	MEG3	hsa-miR-1
ABCA8	MEG3	hsa-miR-1306
ADAMTS1	MEG3	hsa-miR-1306
ADAMTS4	MEG3	hsa-miR-1306
AXIN2	MEG3	hsa-miR-1306
BCHE	MEG3	hsa-miR-1306
C1QA	MEG3	hsa-miR-1306
C7	MEG3	hsa-miR-1306
CCDC3	MEG3	hsa-miR-1306
CCDC80	MEG3	hsa-miR-1306
CCL2	MEG3	hsa-miR-1306
CCR1	MEG3	hsa-miR-1306
CD3E	MEG3	hsa-miR-1306
CFD	MEG3	hsa-miR-1306
CHKA	MEG3	hsa-miR-1306
CLEC4G	MEG3	hsa-miR-1306
COL14A1	MEG3	hsa-miR-1306
COL1A1	MEG3	hsa-miR-1306
COL1A2	MEG3	hsa-miR-1306
COL25A1	MEG3	hsa-miR-1306
COL3A1	MEG3	hsa-miR-1306
COLEC11	MEG3	hsa-miR-1306
CPXM2	MEG3	hsa-miR-1306
CSRNP1	MEG3	hsa-miR-1306
CXCL12	MEG3	hsa-miR-1306
CYBRD1	MEG3	hsa-miR-1306
CYR61	MEG3	hsa-miR-1306
DCN	MEG3	hsa-miR-1306
DIRAS3	MEG3	hsa-miR-1306
DMGDH	MEG3	hsa-miR-1306
DSEL	MEG3	hsa-miR-1306
EDNRB	MEG3	hsa-miR-1306
EGR1	MEG3	hsa-miR-1306
EGR2	MEG3	hsa-miR-1306
EGR3	MEG3	hsa-miR-1306
EMILIN1	MEG3	hsa-miR-1306
ENPP6	MEG3	hsa-miR-1306
FBLN5	MEG3	hsa-miR-1306
FCGR2B	MEG3	hsa-miR-1306
FNDC4	MEG3	hsa-miR-1306
FOS	MEG3	hsa-miR-1306
FTCD	MEG3	hsa-miR-1306
GAS6	MEG3	hsa-miR-1306
GHR	MEG3	hsa-miR-1306
HMOX1	MEG3	hsa-miR-1306
IRAK1	MEG3	hsa-miR-1306
ITGA6	MEG3	hsa-miR-1306
JAK3	MEG3	hsa-miR-1306
JUN	MEG3	hsa-miR-1306
KIF20A	MEG3	hsa-miR-1306
KLKB1	MEG3	hsa-miR-1306
LAMC3	MEG3	hsa-miR-1306
LEP	MEG3	hsa-miR-1306
LST1	MEG3	hsa-miR-1306
MAN1C1	MEG3	hsa-miR-1306
MASP1	MEG3	hsa-miR-1306
MCM5	MEG3	hsa-miR-1306
MGP	MEG3	hsa-miR-1306
MRGPRF	MEG3	hsa-miR-1306
MXRA8	MEG3	hsa-miR-1306
MYOM2	MEG3	hsa-miR-1306
NCAM1	MEG3	hsa-miR-1306
NFASC	MEG3	hsa-miR-1306
NPW	MEG3	hsa-miR-1306
NR4A1	MEG3	hsa-miR-1306
NR4A2	MEG3	hsa-miR-1306
NRG1	MEG3	hsa-miR-1306
NUPR1	MEG3	hsa-miR-1306
OLFM1	MEG3	hsa-miR-1306
OTC	MEG3	hsa-miR-1306
PAMR1	MEG3	hsa-miR-1306
PODN	MEG3	hsa-miR-1306
PPAP2B	MEG3	hsa-miR-1306
PPP1R12B	MEG3	hsa-miR-1306
PROS1	MEG3	hsa-miR-1306
RCAN1	MEG3	hsa-miR-1306
RGL1	MEG3	hsa-miR-1306
RSPO3	MEG3	hsa-miR-1306
RUVBL2	MEG3	hsa-miR-1306
SCGN	MEG3	hsa-miR-1306
SDC3	MEG3	hsa-miR-1306
SGOL2	MEG3	hsa-miR-1306
SIGLEC1	MEG3	hsa-miR-1306
SLC22A3	MEG3	hsa-miR-1306
SPN	MEG3	hsa-miR-1306
SRPX	MEG3	hsa-miR-1306
STEAP4	MEG3	hsa-miR-1306
THBS1	MEG3	hsa-miR-1306
TIMM50	MEG3	hsa-miR-1306
TIMP2	MEG3	hsa-miR-1306
UGT2B15	MEG3	hsa-miR-1306
VPS72	MEG3	hsa-miR-1306
ZEB2	MEG3	hsa-miR-1306
ABCA8	MEG3	hsa-miR-125
ADAMTS1	MEG3	hsa-miR-125
ADAMTS4	MEG3	hsa-miR-125
AXIN2	MEG3	hsa-miR-125
BCHE	MEG3	hsa-miR-125
C1QA	MEG3	hsa-miR-125
C7	MEG3	hsa-miR-125
CCDC3	MEG3	hsa-miR-125
CCDC80	MEG3	hsa-miR-125
CCL2	MEG3	hsa-miR-125
CCR1	MEG3	hsa-miR-125
CD3E	MEG3	hsa-miR-125
CFD	MEG3	hsa-miR-125
CHKA	MEG3	hsa-miR-125
CLEC4G	MEG3	hsa-miR-125
COL14A1	MEG3	hsa-miR-125
COL1A1	MEG3	hsa-miR-125
COL1A2	MEG3	hsa-miR-125
COL25A1	MEG3	hsa-miR-125
COL3A1	MEG3	hsa-miR-125
COLEC11	MEG3	hsa-miR-125
CPXM2	MEG3	hsa-miR-125
CSRNP1	MEG3	hsa-miR-125
CXCL12	MEG3	hsa-miR-125
CYBRD1	MEG3	hsa-miR-125
CYR61	MEG3	hsa-miR-125
DCN	MEG3	hsa-miR-125
DIRAS3	MEG3	hsa-miR-125
DMGDH	MEG3	hsa-miR-125
DSEL	MEG3	hsa-miR-125
EDNRB	MEG3	hsa-miR-125
EGR1	MEG3	hsa-miR-125
EGR2	MEG3	hsa-miR-125
EGR3	MEG3	hsa-miR-125
EMILIN1	MEG3	hsa-miR-125
ENPP6	MEG3	hsa-miR-125
FBLN5	MEG3	hsa-miR-125
FCGR2B	MEG3	hsa-miR-125
FNDC4	MEG3	hsa-miR-125
FOS	MEG3	hsa-miR-125
FTCD	MEG3	hsa-miR-125
GAS6	MEG3	hsa-miR-125
GHR	MEG3	hsa-miR-125
HMOX1	MEG3	hsa-miR-125
IRAK1	MEG3	hsa-miR-125
ITGA6	MEG3	hsa-miR-125
JAK3	MEG3	hsa-miR-125
JUN	MEG3	hsa-miR-125
KIF20A	MEG3	hsa-miR-125
KLKB1	MEG3	hsa-miR-125
LAMC3	MEG3	hsa-miR-125
LEP	MEG3	hsa-miR-125
LST1	MEG3	hsa-miR-125
MAN1C1	MEG3	hsa-miR-125
MASP1	MEG3	hsa-miR-125
MCM5	MEG3	hsa-miR-125
MGP	MEG3	hsa-miR-125
MRGPRF	MEG3	hsa-miR-125
MXRA8	MEG3	hsa-miR-125
MYOM2	MEG3	hsa-miR-125
NCAM1	MEG3	hsa-miR-125
NFASC	MEG3	hsa-miR-125
NPW	MEG3	hsa-miR-125
NR4A1	MEG3	hsa-miR-125
NR4A2	MEG3	hsa-miR-125
NRG1	MEG3	hsa-miR-125
NUPR1	MEG3	hsa-miR-125
OLFM1	MEG3	hsa-miR-125
OTC	MEG3	hsa-miR-125
PAMR1	MEG3	hsa-miR-125
PODN	MEG3	hsa-miR-125
PPAP2B	MEG3	hsa-miR-125
PPP1R12B	MEG3	hsa-miR-125
PROS1	MEG3	hsa-miR-125
RCAN1	MEG3	hsa-miR-125
RGL1	MEG3	hsa-miR-125
RSPO3	MEG3	hsa-miR-125
RUVBL2	MEG3	hsa-miR-125
SCGN	MEG3	hsa-miR-125
SDC3	MEG3	hsa-miR-125
SGOL2	MEG3	hsa-miR-125
SIGLEC1	MEG3	hsa-miR-125
SLC22A3	MEG3	hsa-miR-125
SPN	MEG3	hsa-miR-125
SRPX	MEG3	hsa-miR-125
STEAP4	MEG3	hsa-miR-125
THBS1	MEG3	hsa-miR-125
TIMM50	MEG3	hsa-miR-125
TIMP2	MEG3	hsa-miR-125
UGT2B15	MEG3	hsa-miR-125
VPS72	MEG3	hsa-miR-125
ZEB2	MEG3	hsa-miR-125
ABCA8	MEG3	hsa-miR-223
ADAMTS1	MEG3	hsa-miR-223
ADAMTS4	MEG3	hsa-miR-223
AXIN2	MEG3	hsa-miR-223
BCHE	MEG3	hsa-miR-223
C1QA	MEG3	hsa-miR-223
C7	MEG3	hsa-miR-223
CCDC3	MEG3	hsa-miR-223
CCDC80	MEG3	hsa-miR-223
CCL2	MEG3	hsa-miR-223
CCR1	MEG3	hsa-miR-223
CD3E	MEG3	hsa-miR-223
CFD	MEG3	hsa-miR-223
CHKA	MEG3	hsa-miR-223
CLEC4G	MEG3	hsa-miR-223
COL14A1	MEG3	hsa-miR-223
COL1A1	MEG3	hsa-miR-223
COL1A2	MEG3	hsa-miR-223
COL25A1	MEG3	hsa-miR-223
COL3A1	MEG3	hsa-miR-223
COLEC11	MEG3	hsa-miR-223
CPXM2	MEG3	hsa-miR-223
CSRNP1	MEG3	hsa-miR-223
CXCL12	MEG3	hsa-miR-223
CYBRD1	MEG3	hsa-miR-223
CYR61	MEG3	hsa-miR-223
DCN	MEG3	hsa-miR-223
DIRAS3	MEG3	hsa-miR-223
DMGDH	MEG3	hsa-miR-223
DSEL	MEG3	hsa-miR-223
EDNRB	MEG3	hsa-miR-223
EGR1	MEG3	hsa-miR-223
EGR2	MEG3	hsa-miR-223
EGR3	MEG3	hsa-miR-223
EMILIN1	MEG3	hsa-miR-223
ENPP6	MEG3	hsa-miR-223
FBLN5	MEG3	hsa-miR-223
FCGR2B	MEG3	hsa-miR-223
FNDC4	MEG3	hsa-miR-223
FOS	MEG3	hsa-miR-223
FTCD	MEG3	hsa-miR-223
GAS6	MEG3	hsa-miR-223
GHR	MEG3	hsa-miR-223
HMOX1	MEG3	hsa-miR-223
IRAK1	MEG3	hsa-miR-223
ITGA6	MEG3	hsa-miR-223
JAK3	MEG3	hsa-miR-223
JUN	MEG3	hsa-miR-223
KIF20A	MEG3	hsa-miR-223
KLKB1	MEG3	hsa-miR-223
LAMC3	MEG3	hsa-miR-223
LEP	MEG3	hsa-miR-223
LST1	MEG3	hsa-miR-223
MAN1C1	MEG3	hsa-miR-223
MASP1	MEG3	hsa-miR-223
MCM5	MEG3	hsa-miR-223
MGP	MEG3	hsa-miR-223
MRGPRF	MEG3	hsa-miR-223
MXRA8	MEG3	hsa-miR-223
MYOM2	MEG3	hsa-miR-223
NCAM1	MEG3	hsa-miR-223
NFASC	MEG3	hsa-miR-223
NPW	MEG3	hsa-miR-223
NR4A1	MEG3	hsa-miR-223
NR4A2	MEG3	hsa-miR-223
NRG1	MEG3	hsa-miR-223
NUPR1	MEG3	hsa-miR-223
OLFM1	MEG3	hsa-miR-223
OTC	MEG3	hsa-miR-223
PAMR1	MEG3	hsa-miR-223
PODN	MEG3	hsa-miR-223
PPAP2B	MEG3	hsa-miR-223
PPP1R12B	MEG3	hsa-miR-223
PROS1	MEG3	hsa-miR-223
RCAN1	MEG3	hsa-miR-223
RGL1	MEG3	hsa-miR-223
RSPO3	MEG3	hsa-miR-223
RUVBL2	MEG3	hsa-miR-223
SCGN	MEG3	hsa-miR-223
SDC3	MEG3	hsa-miR-223
SGOL2	MEG3	hsa-miR-223
SIGLEC1	MEG3	hsa-miR-223
SLC22A3	MEG3	hsa-miR-223
SPN	MEG3	hsa-miR-223
SRPX	MEG3	hsa-miR-223
STEAP4	MEG3	hsa-miR-223
THBS1	MEG3	hsa-miR-223
TIMM50	MEG3	hsa-miR-223
TIMP2	MEG3	hsa-miR-223
UGT2B15	MEG3	hsa-miR-223
VPS72	MEG3	hsa-miR-223
ZEB2	MEG3	hsa-miR-223
ABCA8	MEG3	hsa-miR-195
ADAMTS1	MEG3	hsa-miR-195
ADAMTS4	MEG3	hsa-miR-195
AXIN2	MEG3	hsa-miR-195
BCHE	MEG3	hsa-miR-195
C1QA	MEG3	hsa-miR-195
C7	MEG3	hsa-miR-195
CCDC3	MEG3	hsa-miR-195
CCDC80	MEG3	hsa-miR-195
CCL2	MEG3	hsa-miR-195
CCR1	MEG3	hsa-miR-195
CD3E	MEG3	hsa-miR-195
CFD	MEG3	hsa-miR-195
CHKA	MEG3	hsa-miR-195
CLEC4G	MEG3	hsa-miR-195
COL14A1	MEG3	hsa-miR-195
COL1A1	MEG3	hsa-miR-195
COL1A2	MEG3	hsa-miR-195
COL25A1	MEG3	hsa-miR-195
COL3A1	MEG3	hsa-miR-195
COLEC11	MEG3	hsa-miR-195
CPXM2	MEG3	hsa-miR-195
CSRNP1	MEG3	hsa-miR-195
CXCL12	MEG3	hsa-miR-195
CYBRD1	MEG3	hsa-miR-195
CYR61	MEG3	hsa-miR-195
DCN	MEG3	hsa-miR-195
DIRAS3	MEG3	hsa-miR-195
DMGDH	MEG3	hsa-miR-195
DSEL	MEG3	hsa-miR-195
EDNRB	MEG3	hsa-miR-195
EGR1	MEG3	hsa-miR-195
EGR2	MEG3	hsa-miR-195
EGR3	MEG3	hsa-miR-195
EMILIN1	MEG3	hsa-miR-195
ENPP6	MEG3	hsa-miR-195
FBLN5	MEG3	hsa-miR-195
FCGR2B	MEG3	hsa-miR-195
FNDC4	MEG3	hsa-miR-195
FOS	MEG3	hsa-miR-195
FTCD	MEG3	hsa-miR-195
GAS6	MEG3	hsa-miR-195
GHR	MEG3	hsa-miR-195
HMOX1	MEG3	hsa-miR-195
IRAK1	MEG3	hsa-miR-195
ITGA6	MEG3	hsa-miR-195
JAK3	MEG3	hsa-miR-195
JUN	MEG3	hsa-miR-195
KIF20A	MEG3	hsa-miR-195
KLKB1	MEG3	hsa-miR-195
LAMC3	MEG3	hsa-miR-195
LEP	MEG3	hsa-miR-195
LST1	MEG3	hsa-miR-195
MAN1C1	MEG3	hsa-miR-195
MASP1	MEG3	hsa-miR-195
MCM5	MEG3	hsa-miR-195
MGP	MEG3	hsa-miR-195
MRGPRF	MEG3	hsa-miR-195
MXRA8	MEG3	hsa-miR-195
MYOM2	MEG3	hsa-miR-195
NCAM1	MEG3	hsa-miR-195
NFASC	MEG3	hsa-miR-195
NPW	MEG3	hsa-miR-195
NR4A1	MEG3	hsa-miR-195
NR4A2	MEG3	hsa-miR-195
NRG1	MEG3	hsa-miR-195
NUPR1	MEG3	hsa-miR-195
OLFM1	MEG3	hsa-miR-195
OTC	MEG3	hsa-miR-195
PAMR1	MEG3	hsa-miR-195
PODN	MEG3	hsa-miR-195
PPAP2B	MEG3	hsa-miR-195
PPP1R12B	MEG3	hsa-miR-195
PROS1	MEG3	hsa-miR-195
RCAN1	MEG3	hsa-miR-195
RGL1	MEG3	hsa-miR-195
RSPO3	MEG3	hsa-miR-195
RUVBL2	MEG3	hsa-miR-195
SCGN	MEG3	hsa-miR-195
SDC3	MEG3	hsa-miR-195
SGOL2	MEG3	hsa-miR-195
SIGLEC1	MEG3	hsa-miR-195
SLC22A3	MEG3	hsa-miR-195
SPN	MEG3	hsa-miR-195
SRPX	MEG3	hsa-miR-195
STEAP4	MEG3	hsa-miR-195
THBS1	MEG3	hsa-miR-195
TIMM50	MEG3	hsa-miR-195
TIMP2	MEG3	hsa-miR-195
UGT2B15	MEG3	hsa-miR-195
VPS72	MEG3	hsa-miR-195
ZEB2	MEG3	hsa-miR-195
BGN	MIR22HG	hsa-miR-1
C8orf4	MIR22HG	hsa-miR-1
CFHR3	MIR22HG	hsa-miR-1
DEPDC7	MIR22HG	hsa-miR-1
FANCD2	MIR22HG	hsa-miR-1
GPC3	MIR22HG	hsa-miR-1
ID3	MIR22HG	hsa-miR-1
ITGA6	MIR22HG	hsa-miR-1
KIF11	MIR22HG	hsa-miR-1
LAMA3	MIR22HG	hsa-miR-1
PSMD4	MIR22HG	hsa-miR-1
SLC1A2	MIR22HG	hsa-miR-1
BGN	MIR22HG	hsa-miR-10
C8orf4	MIR22HG	hsa-miR-10
CFHR3	MIR22HG	hsa-miR-10
DEPDC7	MIR22HG	hsa-miR-10
FANCD2	MIR22HG	hsa-miR-10
GPC3	MIR22HG	hsa-miR-10
ID3	MIR22HG	hsa-miR-10
ITGA6	MIR22HG	hsa-miR-10
KIF11	MIR22HG	hsa-miR-10
LAMA3	MIR22HG	hsa-miR-10
PSMD4	MIR22HG	hsa-miR-10
SLC1A2	MIR22HG	hsa-miR-10
BGN	MIR22HG	hsa-miR-125
C8orf4	MIR22HG	hsa-miR-125
CFHR3	MIR22HG	hsa-miR-125
DEPDC7	MIR22HG	hsa-miR-125
FANCD2	MIR22HG	hsa-miR-125
GPC3	MIR22HG	hsa-miR-125
ID3	MIR22HG	hsa-miR-125
ITGA6	MIR22HG	hsa-miR-125
KIF11	MIR22HG	hsa-miR-125
LAMA3	MIR22HG	hsa-miR-125
PSMD4	MIR22HG	hsa-miR-125
SLC1A2	MIR22HG	hsa-miR-125
BGN	MIR22HG	hsa-miR-1306
C8orf4	MIR22HG	hsa-miR-1306
CFHR3	MIR22HG	hsa-miR-1306
DEPDC7	MIR22HG	hsa-miR-1306
FANCD2	MIR22HG	hsa-miR-1306
GPC3	MIR22HG	hsa-miR-1306
ID3	MIR22HG	hsa-miR-1306
ITGA6	MIR22HG	hsa-miR-1306
KIF11	MIR22HG	hsa-miR-1306
LAMA3	MIR22HG	hsa-miR-1306
PSMD4	MIR22HG	hsa-miR-1306
SLC1A2	MIR22HG	hsa-miR-1306
BGN	MIR22HG	hsa-miR-130
C8orf4	MIR22HG	hsa-miR-130
CFHR3	MIR22HG	hsa-miR-130
DEPDC7	MIR22HG	hsa-miR-130
FANCD2	MIR22HG	hsa-miR-130
GPC3	MIR22HG	hsa-miR-130
ID3	MIR22HG	hsa-miR-130
ITGA6	MIR22HG	hsa-miR-130
KIF11	MIR22HG	hsa-miR-130
LAMA3	MIR22HG	hsa-miR-130
PSMD4	MIR22HG	hsa-miR-130
SLC1A2	MIR22HG	hsa-miR-130
BGN	MIR22HG	hsa-miR-199
C8orf4	MIR22HG	hsa-miR-199
CFHR3	MIR22HG	hsa-miR-199
DEPDC7	MIR22HG	hsa-miR-199
FANCD2	MIR22HG	hsa-miR-199
GPC3	MIR22HG	hsa-miR-199
ID3	MIR22HG	hsa-miR-199
ITGA6	MIR22HG	hsa-miR-199
KIF11	MIR22HG	hsa-miR-199
LAMA3	MIR22HG	hsa-miR-199
PSMD4	MIR22HG	hsa-miR-199
SLC1A2	MIR22HG	hsa-miR-199
BGN	MIR22HG	hsa-miR-195
C8orf4	MIR22HG	hsa-miR-195
CFHR3	MIR22HG	hsa-miR-195
DEPDC7	MIR22HG	hsa-miR-195
FANCD2	MIR22HG	hsa-miR-195
GPC3	MIR22HG	hsa-miR-195
ID3	MIR22HG	hsa-miR-195
ITGA6	MIR22HG	hsa-miR-195
KIF11	MIR22HG	hsa-miR-195
LAMA3	MIR22HG	hsa-miR-195
PSMD4	MIR22HG	hsa-miR-195
SLC1A2	MIR22HG	hsa-miR-195
BGN	MIR22HG	hsa-miR-199
C8orf4	MIR22HG	hsa-miR-199
CFHR3	MIR22HG	hsa-miR-199
DEPDC7	MIR22HG	hsa-miR-199
FANCD2	MIR22HG	hsa-miR-199
GPC3	MIR22HG	hsa-miR-199
ID3	MIR22HG	hsa-miR-199
ITGA6	MIR22HG	hsa-miR-199
KIF11	MIR22HG	hsa-miR-199
LAMA3	MIR22HG	hsa-miR-199
PSMD4	MIR22HG	hsa-miR-199
SLC1A2	MIR22HG	hsa-miR-199
