# Supplementary material for: Transcriptomic Analysis of mRNA-lncRNA-miRNA Interactions in Hepatocellular Carcinoma
Source: Sci Rep. 2019 Nov 6;9:16096. doi: 10.1038/s41598-019-52559-x (PMC6834564; doi:10.1038/s41598-019-52559-x)
Supplement: Supplementary file 3 — Additional file 3 [file 41598_2019_52559_MOESM3_ESM.xls]

## Sheet: DE.mRNA.TCGA.LIHC
Table 1. Significantly differentially expressed mRNA in TCGA LIHC dataset.
baseMean	log2FoldChange	lfcSE	stat	pvalue	padj
?|155060	246.542	2.0765	0.16973	12.2342	2.04151e-34	9.16796e-33
?|280660	2.22597	2.72351	0.69773	3.9034	9.48524e-05	0.000218164
?|340602	5.06904	3.52806	0.668062	5.28104	1.28455e-07	4.29826e-07
?|391343	1.3354	1.99833	0.567856	3.51907	0.00043306	0.000905417
?|653553	980.161	1.77944	0.171467	10.3777	3.13207e-25	6.51663e-24
AAA1|404744	5.86504	4.10401	0.515557	7.96033	1.71582e-15	1.45248e-14
AACSL|729522	3.0019	2.84106	0.656438	4.32799	1.50477e-05	3.85654e-05
AATK|9625	118.753	1.4221	0.25658	5.54253	2.98129e-08	1.08596e-07
ABCA17P|650655	7.97497	1.80643	0.322431	5.60253	2.11251e-08	7.84539e-08
ABCA3|21	356.641	1.57118	0.2192	7.1678	7.62101e-13	4.75275e-12
ABCA4|24	68.0217	1.48571	0.225616	6.58515	4.54419e-11	2.32422e-10
ABCB5|340273	18.255	4.72413	0.537557	8.78815	1.52048e-18	1.7223e-17
ABCC10|89845	516.675	1.46572	0.102213	14.3398	1.23342e-46	1.14293e-44
ABCC12|94160	1.25125	1.57764	0.573204	2.75232	0.00591755	0.0102657
ABCC4|10257	479.285	1.73187	0.230342	7.51868	5.53302e-14	3.95133e-13
ABCC8|6833	8.56239	2.42036	0.424336	5.70387	1.17115e-08	4.49074e-08
ABLIM2|84448	192.616	1.59096	0.211409	7.52551	5.25138e-14	3.75584e-13
ACAN|176	67.5908	3.78517	0.329649	11.4824	1.61708e-30	5.35157e-29
ACBD7|414149	32.9836	1.8009	0.203694	8.84119	9.47078e-19	1.09167e-17
ACCN2|41	119.994	3.46051	0.295025	11.7296	8.99282e-32	3.27256e-30
ACCN3|9311	38.562	2.56926	0.235102	10.9283	8.44165e-28	2.21488e-26
ACCN4|55515	1.36734	1.78158	0.446288	3.99201	6.55168e-05	0.000154354
ACPT|93650	6.81661	3.85898	0.546845	7.0568	1.70384e-12	1.02134e-11
ACSBG2|81616	1.21521	1.75556	0.448852	3.91123	9.18271e-05	0.000211513
ACSL4|2182	11796.6	2.11736	0.266118	7.95648	1.77001e-15	1.49569e-14
ACSL6|23305	252.906	1.54841	0.29203	5.30225	1.14387e-07	3.84786e-07
ACSM1|116285	1707.56	1.23314	0.327787	3.76202	0.000168547	0.000374514
ACTA1|58	7.07701	1.77742	0.309006	5.75206	8.81624e-09	3.42972e-08
ACTC1|70	5.2419	1.32477	0.42289	3.13265	0.00173234	0.00329076
ACTG2|72	247.913	2.01871	0.222849	9.05862	1.32116e-19	1.65327e-18
ACTL8|81569	28.6088	5.37613	0.582529	9.22894	2.73316e-20	3.63834e-19
ACTN2|88	224.283	4.0137	0.37365	10.7419	6.47163e-27	1.57609e-25
ACYP1|97	72.432	1.39018	0.129819	10.7087	9.27002e-27	2.2206e-25
ADAM11|4185	24.8263	2.21515	0.267819	8.27108	1.32751e-16	1.24715e-15
ADAM12|8038	92.345	1.78592	0.273047	6.54072	6.12242e-11	3.08574e-10
ADAM15|8751	3262.27	1.31996	0.117512	11.2326	2.82145e-29	8.43347e-28
ADAM21P1|145241	1.78516	1.50556	0.41121	3.66128	0.000250957	0.000542897
ADAM21|8747	7.75051	1.51066	0.285945	5.28305	1.27054e-07	4.25214e-07
ADAM22|53616	13.763	2.65238	0.363168	7.30345	2.80479e-13	1.8366e-12
ADAM23|8745	40.9617	3.46388	0.387838	8.93125	4.21223e-19	5.02294e-18
ADAM32|203102	2.89928	2.12085	0.478415	4.43307	9.28991e-06	2.44827e-05
ADAMDEC1|27299	54.9703	2.66043	0.341283	7.79539	6.42115e-15	5.09508e-14
ADAMTS14|140766	40.1306	1.31596	0.223299	5.89328	3.78613e-09	1.54337e-08
ADAMTS16|170690	105.712	3.73327	0.412813	9.0435	1.51732e-19	1.8888e-18
ADAMTS18|170692	10.0636	3.10335	0.402474	7.71069	1.25139e-14	9.63183e-14
ADAMTS20|80070	1.72484	2.51934	0.62219	4.04915	5.14036e-05	0.000122625
ADAMTS6|11174	27.6607	1.28294	0.225368	5.69265	1.25083e-08	4.77989e-08
ADCY2|108	1.23916	1.31384	0.457298	2.87305	0.00406527	0.00723815
ADCY6|112	1404.46	1.21924	0.0884997	13.7768	3.51596e-43	2.66092e-41
ADCY8|114	23.0718	2.29054	0.583258	3.92714	8.59602e-05	0.000198746
ADIG|149685	3.72598	2.29514	0.47054	4.87767	1.07345e-06	3.18811e-06
ADIPOQ|9370	1.55754	1.58388	0.732719	2.16165	0.0306455	0.0466647
ADM2|79924	678.276	2.15554	0.204316	10.5501	5.07657e-26	1.13854e-24
ADORA1|134	120.541	1.48538	0.304502	4.87806	1.07136e-06	3.18342e-06
ADRA1D|146	29.9181	2.13928	0.379938	5.63061	1.79575e-08	6.72822e-08
ADRA2C|152	231.14	3.24602	0.295861	10.9714	5.24338e-28	1.41081e-26
AFF2|2334	26.4526	3.37544	0.404065	8.3537	6.616e-17	6.38281e-16
AFP|174	12238.3	5.82056	0.432778	13.4493	3.10772e-41	2.1467e-39
AGPAT4|56895	173.505	1.43477	0.205546	6.98027	2.94612e-12	1.71934e-11
AGR2|10551	291.994	2.6922	0.557713	4.82721	1.38456e-06	4.0557e-06
AGRP|181	2.9498	1.24612	0.43778	2.84647	0.00442075	0.00782926
AHNAK2|113146	235.026	1.4801	0.300996	4.91733	8.7731e-07	2.63609e-06
AHSA2|130872	591.831	1.40634	0.126907	11.0816	1.54055e-28	4.37689e-27
AIFM3|150209	69.986	1.34283	0.216796	6.19396	5.8672e-10	2.62676e-09
AIM1L|55057	92.9278	2.96047	0.24812	11.9316	8.10304e-33	3.19347e-31
AIRE|326	1.52612	2.03449	0.539068	3.77408	0.000160597	0.000357854
AKAP14|158798	1.13831	1.87006	0.508555	3.6772	0.000235811	0.000511998
AKR1B10|57016	26956.7	3.46819	0.360356	9.62436	6.30979e-22	9.77658e-21
AKR1B15|441282	135.484	3.64717	0.439548	8.29753	1.06294e-16	1.00858e-15
AKR1C3|8644	17377.1	1.55494	0.142247	10.9313	8.16951e-28	2.14645e-26
ALDH3A1|218	3685.61	4.43742	0.432269	10.2654	1.0089e-24	1.99636e-23
ALDH3B2|222	7.6069	1.37755	0.438355	3.14254	0.00167487	0.00319243
ALG1L|200810	329.575	3.53191	0.27132	13.0175	9.72805e-39	5.77481e-37
ALOX15B|247	64.14	3.04257	0.3603	8.44455	3.05211e-17	3.0579e-16
ALOX15|246	6.52632	1.28097	0.292892	4.37353	1.22254e-05	3.16955e-05
ALPI|248	68.7506	5.46804	0.564288	9.69015	3.32049e-22	5.26951e-21
ALPK3|57538	719.747	2.07771	0.224404	9.25878	2.06789e-20	2.79188e-19
ALPP|250	1.20321	1.73572	0.635739	2.73024	0.00632874	0.0109272
ALS2CL|259173	998.589	1.31417	0.17392	7.55619	4.15061e-14	3.00935e-13
ALX1|8092	2.63086	2.56008	0.798676	3.20541	0.0013487	0.00260498
ALX3|257	34.6739	2.45193	0.248575	9.86396	5.96503e-23	1.01081e-21
AMBN|258	4.21788	3.4898	0.692723	5.0378	4.70921e-07	1.46457e-06
AMH|268	12.4498	2.31291	0.351788	6.57472	4.87459e-11	2.48384e-10
AMIGO3|386724	244.937	2.09212	0.120233	17.4006	8.16422e-68	2.06783e-65
ANKFN1|162282	51.6605	4.30385	0.784848	5.48367	4.16595e-08	1.48613e-07
ANKRD13B|124930	80.0489	1.98711	0.189004	10.5135	7.48254e-26	1.65277e-24
ANKRD19|138649	161.252	1.21103	0.186822	6.48225	9.03654e-11	4.45749e-10
ANKRD1|27063	109.975	1.88004	0.339552	5.53684	3.07971e-08	1.12009e-07
ANKRD20B|729171	10.0662	1.23576	0.243766	5.06943	3.99015e-07	1.25288e-06
ANKRD26P1|124149	7.88657	2.81012	0.768366	3.65726	0.000254921	0.000550846
ANKRD29|147463	193.129	1.62716	0.213881	7.60776	2.78889e-14	2.05979e-13
ANKRD2|26287	9.10188	1.87021	0.367329	5.09138	3.55472e-07	1.12393e-06
ANKRD33|341405	19.0237	3.94387	0.526053	7.4971	6.52473e-14	4.6196e-13
ANKRD34B|340120	2.91261	2.14363	0.580149	3.69497	0.000219913	0.000479342
ANKRD34C|390616	0.910608	1.39918	0.5649	2.47687	0.0132541	0.0215414
ANKRD36B|57730	8.79805	1.24329	0.237689	5.23075	1.6882e-07	5.5782e-07
ANKRD43|134548	534.186	1.83176	0.195773	9.35658	8.23614e-21	1.1504e-19
ANKRD45|339416	12.6136	1.7017	0.295386	5.76093	8.36507e-09	3.26222e-08
ANKRD52|283373	1271.01	1.4761	0.10159	14.53	7.82524e-48	7.82359e-46
ANKRD7|56311	1.14107	1.77341	0.586518	3.02362	0.0024977	0.00461586
ANKS1B|56899	39.7786	2.96062	0.343713	8.61364	7.07774e-18	7.49435e-17
ANKS6|203286	433.836	1.51045	0.218364	6.91712	4.6092e-12	2.63327e-11
ANLN|54443	443.026	3.88202	0.211047	18.3941	1.46549e-75	5.79968e-73
ANO2|57101	31.1457	3.19713	0.329049	9.71627	2.57032e-22	4.10301e-21
ANO4|121601	7.50794	2.11622	0.351926	6.01325	1.81845e-09	7.7157e-09
ANO9|338440	118.784	1.77451	0.292834	6.05978	1.36305e-09	5.83952e-09
ANXA2P3|305	4.69314	1.26013	0.265389	4.74823	2.05208e-06	5.87421e-06
AP1M2|10053	698.351	3.08955	0.397837	7.76586	8.10911e-15	6.38114e-14
AP3B2|8120	5.20912	1.81098	0.478477	3.78488	0.000153781	0.000343715
APC2|10297	19.5312	2.07227	0.210195	9.85882	6.27842e-23	1.06107e-21
APLN|8862	332.124	3.889	0.218662	17.7854	9.16557e-71	2.80821e-68
APLP1|333	132.594	3.23758	0.328431	9.85769	6.34915e-23	1.07207e-21
APOBEC3B|9582	212.821	2.00488	0.25418	7.88763	3.07972e-15	2.53366e-14
AQP10|89872	17.8929	3.64729	0.526059	6.93323	4.11325e-12	2.3613e-11
AQP5|362	4.90106	1.81752	0.352208	5.16036	2.4648e-07	7.96283e-07
AQP6|363	59.889	1.67149	0.420898	3.97124	7.14987e-05	0.000167616
AQP8|343	124.543	3.91875	0.397756	9.85215	6.70959e-23	1.12892e-21
AQPEP|206338	6.79533	2.33045	0.366981	6.35031	2.14879e-10	1.01261e-09
ARHGAP11A|9824	319.669	2.6262	0.171072	15.3515	3.46157e-53	4.4732e-51
ARHGAP11B|89839	14.998	2.40997	0.265248	9.08571	1.03026e-19	1.29952e-18
ARHGAP22|58504	56.8459	1.52204	0.185937	8.18578	2.70548e-16	2.46846e-15
ARHGAP28|79822	46.6418	1.27416	0.241627	5.27327	1.34017e-07	4.47258e-07
ARHGAP33|115703	205.66	1.73098	0.144421	11.9856	4.22693e-33	1.71204e-31
ARHGAP39|80728	163.067	1.67198	0.151531	11.0339	2.62339e-28	7.29632e-27
ARHGDIG|398	1.71002	2.12752	0.582536	3.65217	0.000260035	0.000561065
ARHGEF37|389337	369.591	1.48912	0.203622	7.31315	2.60947e-13	1.72057e-12
ARHGEF38|54848	4.2715	2.0543	0.551275	3.72645	0.000194199	0.000427314
ARID3A|1820	258.233	2.44975	0.240027	10.2061	1.86156e-24	3.60839e-23
ARL16|339231	860.147	1.22952	0.116971	10.5113	7.66169e-26	1.68646e-24
ARMC3|219681	1.1712	1.30808	0.547044	2.39118	0.0167944	0.0267392
ARMC9|80210	90.5645	1.49401	0.183309	8.15024	3.63212e-16	3.26067e-15
ARTN|9048	14.2404	1.85194	0.246982	7.49829	6.46571e-14	4.57951e-13
ARX|170302	1.7352	2.03218	0.606081	3.35299	0.000799448	0.00160075
ASB15|142685	1.19014	2.03572	0.534777	3.80666	0.000140854	0.000316449
ASB16|92591	23.7297	2.32843	0.211346	11.0172	3.15855e-28	8.69564e-27
ASF1B|55723	367.494	3.0362	0.188445	16.1119	2.10482e-58	3.3044e-56
ASFMR1|100126270	1.72871	1.62482	0.34131	4.76054	1.93071e-06	5.54853e-06
ASNS|440	393.036	1.82472	0.25089	7.27296	3.51694e-13	2.2778e-12
ASPHD1|253982	232.163	2.78523	0.337005	8.26468	1.40073e-16	1.3114e-15
ASPM|259266	767.333	3.8696	0.198785	19.4662	2.12439e-84	1.39155e-81
ASRGL1|80150	366.393	1.29249	0.214606	6.0226	1.71633e-09	7.29382e-09
ATAD2|29028	1910.99	1.70272	0.15105	11.2726	1.792e-29	5.44653e-28
ATAD5|79915	77.4869	1.89343	0.179137	10.5697	4.11726e-26	9.28878e-25
ATHL1|80162	2170.38	1.58141	0.221934	7.12558	1.03643e-12	6.37153e-12
ATP10A|57194	129.325	1.54498	0.266599	5.79515	6.82612e-09	2.68688e-08
ATP1A2|477	87.555	1.32752	0.283458	4.6833	2.82289e-06	7.96429e-06
ATP2A1|487	18.4544	1.86137	0.23845	7.80613	5.89721e-15	4.70264e-14
ATP4A|495	3.06799	2.48172	0.647514	3.83269	0.000126751	0.00028678
ATP6V0D2|245972	35.6409	2.69431	0.339025	7.94724	1.90716e-15	1.60587e-14
ATP6V1B1|525	18.2597	2.23361	0.331905	6.72968	1.70035e-11	9.096e-11
ATP8A2|51761	3.16119	2.00311	0.405025	4.94564	7.58929e-07	2.29747e-06
ATP8B3|148229	89.2354	1.23036	0.19165	6.41984	1.36416e-10	6.56539e-10
AURKAPS1|6791	15.338	1.39523	0.182068	7.66324	1.81302e-14	1.36397e-13
AURKA|6790	743.402	2.77526	0.160389	17.3033	4.44067e-67	1.05444e-64
AURKB|9212	293.485	3.84368	0.217346	17.6846	5.51121e-70	1.61063e-67
AVIL|10677	80.4221	1.37647	0.233344	5.8989	3.65936e-09	1.4933e-08
AVPR2|554	9.58834	1.90084	0.272775	6.96851	3.20307e-12	1.86186e-11
AXIN2|8313	522.214	1.95426	0.305952	6.38748	1.68646e-10	8.02705e-10
AZI1|22994	541.107	2.02732	0.120884	16.7708	3.99057e-63	7.89634e-61
B3GALT1|8708	2.9616	2.69517	0.577203	4.66936	3.02138e-06	8.49905e-06
B3GNT3|10331	601.575	1.82605	0.314728	5.802	6.55276e-09	2.58142e-08
B3GNT4|79369	8.22254	2.58673	0.35841	7.21722	5.30594e-13	3.36964e-12
B3GNTL1|146712	217.118	1.6371	0.158168	10.3504	4.1673e-25	8.57661e-24
B4GALNT1|2583	251.745	4.46025	0.293025	15.2214	2.55063e-52	3.14622e-50
B4GALNT2|124872	61.3824	6.54534	0.617838	10.5939	3.17894e-26	7.24066e-25
B4GALNT4|338707	87.9736	3.79277	0.464395	8.16712	3.15837e-16	2.8529e-15
BAGE2|85319	7.86133	2.08014	0.396299	5.2489	1.53008e-07	5.07603e-07
BAGE|574	12.03	4.78489	0.662059	7.22729	4.92734e-13	3.14093e-12
BAI1|575	16.1883	1.35053	0.305869	4.4154	1.00825e-05	2.64649e-05
BAI2|576	22.1429	2.44677	0.309262	7.91164	2.54011e-15	2.11168e-14
BAIAP2L2|80115	472.089	3.23987	0.269012	12.0436	2.0965e-33	8.65763e-32
BANF2|140836	4.68384	3.99581	0.490212	8.15119	3.60355e-16	3.24115e-15
BARD1|580	31.9555	1.31619	0.246828	5.33242	9.69115e-08	3.29208e-07
BARX1|56033	15.0797	1.31112	0.41834	3.13409	0.00172387	0.00327663
BCAN|63827	107.336	4.75998	0.336372	14.1509	1.84298e-45	1.58413e-43
BCAS1|8537	118.616	2.58245	0.340461	7.58517	3.32051e-14	2.42695e-13
BCAT1|586	230.081	1.45908	0.186916	7.80608	5.89934e-15	4.70264e-14
BCAT2|587	1197.2	1.87536	0.159537	11.755	6.65233e-32	2.44898e-30
BCL9|607	799.422	1.35806	0.131675	10.3138	6.10593e-25	1.2313e-23
BDKRB1|623	30.2633	2.34178	0.264708	8.84664	9.01962e-19	1.04537e-17
BDKRB2|624	276.999	1.40004	0.24108	5.80736	6.34664e-09	2.50438e-08
BEGAIN|57596	43.019	1.50173	0.328135	4.57657	4.72664e-06	1.29657e-05
BEND6|221336	7.66376	1.3279	0.342223	3.88022	0.00010436	0.000238818
BEST3|144453	2.21856	1.29341	0.571372	2.26369	0.0235932	0.0366188
BEST4|266675	11.8056	2.43027	0.277085	8.77086	1.77312e-18	1.99591e-17
BEX2|84707	319.86	2.54183	0.349017	7.28283	3.26896e-13	2.12443e-12
BFSP1|631	45.2958	1.59359	0.167553	9.51094	1.88947e-21	2.79971e-20
BFSP2|8419	7.84089	3.20591	0.405745	7.90129	2.76033e-15	2.28377e-14
BIK|638	59.5276	2.22433	0.296806	7.49421	6.6697e-14	4.7117e-13
BIRC5|332	444.97	4.72501	0.23989	19.6966	2.30803e-86	1.90623e-83
BLM|641	117.446	2.80473	0.206973	13.5512	7.79666e-42	5.56787e-40
BLVRA|644	799.013	1.29107	0.164622	7.84265	4.41139e-15	3.56287e-14
BMP4|652	454.698	1.68714	0.248129	6.79947	1.05007e-11	5.76176e-11
BMP7|655	20.8504	3.68988	0.547239	6.74271	1.55456e-11	8.35608e-11
BMP8A|353500	82.5533	1.87795	0.20656	9.09152	9.76604e-20	1.23677e-18
BMP8B|656	65.7495	1.39182	0.288771	4.8198	1.43706e-06	4.20168e-06
BNIPL|149428	14.6423	1.54336	0.204933	7.53105	5.03327e-14	3.60528e-13
BOC|91653	95.7469	1.25522	0.188367	6.66371	2.66997e-11	1.40107e-10
BOLA2|552900	2378.19	1.34664	0.136335	9.87747	5.21336e-23	8.87392e-22
BOP1|23246	938.58	1.72566	0.200109	8.62361	6.48736e-18	6.88842e-17
BPESC1|60467	1.20974	2.14623	0.51592	4.16001	3.18227e-05	7.82529e-05
BPIL1|80341	239.68	3.53679	0.484342	7.30225	2.83001e-13	1.8512e-12
BRCA2|675	74.3308	1.28886	0.201302	6.40263	1.52724e-10	7.30582e-10
BRDT|676	3.97318	2.53735	0.854935	2.96789	0.00299855	0.00546174
BREA2|286076	3.13749	1.33592	0.264098	5.05843	4.22722e-07	1.32421e-06
BRIP1|83990	89.5821	1.42871	0.219629	6.5051	7.76409e-11	3.87206e-10
BRSK1|84446	36.6397	2.12739	0.212464	10.013	1.337e-23	2.39827e-22
BRSK2|9024	27.72	3.98501	0.444906	8.95698	3.33687e-19	4.01948e-18
BSND|7809	3.24048	3.23092	0.541218	5.96972	2.37664e-09	9.94639e-09
BSN|8927	155.667	1.42968	0.211098	6.77258	1.26504e-11	6.86199e-11
BSPRY|54836	136.576	1.26285	0.284231	4.44304	8.86958e-06	2.34172e-05
BTNL3|10917	16.5227	1.86226	0.576631	3.22956	0.00123983	0.0024121
BTNL8|79908	205.315	3.50616	0.396929	8.83322	1.01708e-18	1.1681e-17
BUB1B|701	242.908	3.89155	0.217266	17.9115	9.59536e-72	3.14264e-69
BUB1|699	276.624	4.09995	0.210699	19.4588	2.45334e-84	1.55346e-81
C10orf129|142827	1.40808	1.54525	0.459299	3.36436	0.000767212	0.00153994
C10orf55|414236	2.76002	1.34917	0.285499	4.72565	2.29375e-06	6.53256e-06
C10orf68|79741	5.31617	1.20587	0.244568	4.93061	8.19745e-07	2.47229e-06
C10orf79|80217	20.7469	1.30435	0.224125	5.81975	5.8937e-09	2.33974e-08
C10orf81|79949	13.1572	2.08098	0.382391	5.44202	5.26798e-08	1.85556e-07
C10orf91|170393	4.23697	3.08086	0.579593	5.31556	1.06327e-07	3.5901e-07
C10orf95|79946	4.80475	1.26009	0.21793	5.78206	7.3793e-09	2.89742e-08
C11orf20|25858	5.73039	3.6078	0.45073	8.00435	1.20103e-15	1.03001e-14
C11orf80|79703	193.896	1.46858	0.169413	8.66866	4.37244e-18	4.71122e-17
C11orf82|220042	89.2686	1.59108	0.149663	10.6311	2.1365e-26	4.99815e-25
C11orf84|144097	332.7	1.23822	0.131933	9.38523	6.27812e-21	8.84713e-20
C11orf88|399949	0.824269	1.21192	0.425462	2.84848	0.0043928	0.0077812
C11orf92|399948	98.0965	1.77813	0.238622	7.45165	9.21782e-14	6.39758e-13
C11orf93|120376	87.6056	3.00721	0.246632	12.1931	3.38289e-34	1.48753e-32
C12orf27|283460	159.602	1.59739	0.177669	8.99082	2.45391e-19	2.99772e-18
C12orf34|84915	585.579	1.73651	0.154796	11.218	3.32588e-29	9.85624e-28
C12orf36|283422	7.26869	1.8708	0.535972	3.49048	0.000482151	0.00100054
C12orf39|80763	17.7368	4.09318	0.369596	11.0747	1.66401e-28	4.69682e-27
C12orf48|55010	132.582	2.8298	0.174599	16.2075	4.46698e-59	7.25254e-57
C12orf56|115749	16.5223	4.39119	0.657522	6.67839	2.41578e-11	1.27261e-10
C12orf59|120939	8.16389	1.67855	0.372515	4.50601	6.60595e-06	1.77819e-05
C12orf70|341346	3.64739	1.41061	0.337738	4.17664	2.95846e-05	7.30899e-05
C12orf75|387882	480.587	2.20321	0.26198	8.40984	4.10563e-17	4.06624e-16
C13orf29|283487	98.3536	1.716	0.232637	7.37631	1.62738e-13	1.09896e-12
C13orf38|728591	1.17468	1.56803	0.667898	2.34771	0.0188894	0.0297605
C14orf176|643382	24.7161	1.68335	0.174674	9.63708	5.57514e-22	8.65947e-21
C14orf184|650662	1.43756	1.6532	0.512551	3.22543	0.00125784	0.00244389
C14orf34|645687	0.948302	1.35208	0.51154	2.64314	0.00821401	0.0138913
C14orf72|145200	7.90775	1.71823	0.355382	4.83489	1.33219e-06	3.91556e-06
C15orf27|123591	44.8059	3.18081	0.277878	11.4468	2.44113e-30	7.89978e-29
C15orf28|80035	2.63712	1.45165	0.302185	4.80383	1.55657e-06	4.52465e-06
C15orf34|80072	16.5536	1.46342	0.187564	7.80225	6.0814e-15	4.83964e-14
C15orf42|90381	95.5237	3.69154	0.222088	16.622	4.8299e-62	9.08405e-60
C15orf48|84419	266.952	2.40525	0.314568	7.64621	2.06991e-14	1.55048e-13
C15orf50|414926	1.62484	1.69746	0.474333	3.57863	0.0003454	0.00073228
C15orf59|388135	26.5371	1.5343	0.301073	5.09612	3.4668e-07	1.0985e-06
C16orf59|80178	183.564	3.02973	0.193179	15.6835	1.96045e-55	2.82127e-53
C16orf75|116028	275.619	1.94541	0.187739	10.3624	3.67777e-25	7.5938e-24
C16orf79|283870	44.5127	1.8145	0.196654	9.22685	2.78698e-20	3.70479e-19
C17orf53|78995	111.19	2.09425	0.171241	12.2298	2.15448e-34	9.62977e-33
C17orf55|284185	213.542	1.78552	0.193034	9.24976	2.24989e-20	3.02256e-19
C17orf64|124773	1.50801	1.23023	0.440636	2.79195	0.00523917	0.00916336
C17orf82|388407	24.0234	2.97538	0.22984	12.9454	2.49301e-38	1.43943e-36
C17orf93|360205	1.39697	2.06425	0.705565	2.92567	0.00343718	0.00619123
C17orf99|100141515	1.66404	2.09684	0.464349	4.51566	6.31193e-06	1.70387e-05
C18orf2|56651	31.7255	1.70009	0.396594	4.28673	1.81319e-05	4.60656e-05
C18orf54|162681	52.094	1.42851	0.171233	8.34248	7.27498e-17	7.00434e-16
C18orf56|494514	105.107	1.30227	0.191582	6.79744	1.06494e-11	5.83993e-11
C19orf21|126353	271.42	2.66626	0.453935	5.87366	4.26274e-09	1.72434e-08
C19orf33|64073	44.8724	1.59422	0.419085	3.80406	0.000142344	0.000319428
C19orf40|91442	44.7914	1.47219	0.13405	10.9824	4.64359e-28	1.26014e-26
C19orf45|374877	3.68111	2.42878	0.405718	5.98637	2.1457e-09	9.01164e-09
C19orf48|84798	2143.32	1.34417	0.143899	9.34104	9.53884e-21	1.32553e-19
C19orf57|79173	83.2474	1.40732	0.178449	7.88639	3.11061e-15	2.55576e-14
C19orf69|100170765	2.55491	3.10942	0.507738	6.12405	9.1224e-10	3.98691e-09
C1QL1|10882	329.832	3.85867	0.341202	11.309	1.18399e-29	3.65114e-28
C1QL4|338761	13.7528	3.92352	0.423599	9.26235	1.99982e-20	2.70767e-19
C1QTNF3|114899	613.875	2.82917	0.282842	10.0027	1.4837e-23	2.6489e-22
C1QTNF6|114904	717.378	1.2081	0.147472	8.19204	2.56839e-16	2.34902e-15
C1orf104|284618	118.712	1.7653	0.158708	11.123	9.70002e-29	2.79608e-27
C1orf105|92346	12.6368	1.34879	0.254176	5.30652	1.1174e-07	3.76281e-07
C1orf106|55765	618.972	2.63804	0.314786	8.38041	5.27456e-17	5.15409e-16
C1orf113|79729	53.3576	1.4803	0.186464	7.93879	2.04164e-15	1.7153e-14
C1orf125|126859	3.01661	2.34904	0.396165	5.92946	3.03925e-09	1.2529e-08
C1orf133|574036	13.3171	2.67592	0.311758	8.58333	9.21677e-18	9.71596e-17
C1orf158|93190	1.83012	2.4162	0.713541	3.38621	0.000708642	0.00143221
C1orf170|84808	30.5814	1.55506	0.263322	5.90554	3.51494e-09	1.43932e-08
C1orf182|128229	30.7141	1.82086	0.208514	8.73255	2.48998e-18	2.76606e-17
C1orf186|440712	35.1546	1.35773	0.3486	3.8948	9.82805e-05	0.000225671
C1orf204|284677	14.7693	1.42221	0.258789	5.49564	3.89294e-08	1.39581e-07
C1orf220|400798	22.3488	1.46808	0.197188	7.44507	9.68933e-14	6.70279e-13
C1orf223|374973	1.47792	1.80761	0.37452	4.82647	1.38973e-06	4.07019e-06
C1orf227|149643	2.34511	1.72477	0.338715	5.0921	3.54122e-07	1.12003e-06
C1orf229|388759	17.0227	1.37889	0.235047	5.86645	4.45236e-09	1.79607e-08
C1orf230|284485	0.819147	1.438	0.508028	2.83055	0.00464681	0.00819903
C1orf31|388753	1234.18	1.26389	0.115269	10.9646	5.65228e-28	1.5144e-26
C1orf35|79169	672.174	1.34004	0.107191	12.5014	7.33731e-36	3.62025e-34
C1orf51|148523	293.649	1.49172	0.19073	7.82109	5.23698e-15	4.20464e-14
C1orf61|10485	10.568	2.32684	0.349505	6.65755	2.78424e-11	1.45902e-10
C1orf64|149563	55.5758	4.64823	0.532431	8.7302	2.54223e-18	2.81751e-17
C1orf65|164127	4.21697	3.29406	0.549683	5.99265	2.06443e-09	8.70111e-09
C1orf95|375057	14.6777	1.48841	0.296756	5.0156	5.28671e-07	1.63189e-06
C20orf103|24141	28.1567	1.47866	0.33962	4.35387	1.33753e-05	3.45119e-05
C20orf114|92747	9.37212	2.12503	0.622373	3.41439	0.000639243	0.00130107
C20orf117|140710	149.633	1.58155	0.145335	10.882	1.40372e-27	3.61315e-26
C20orf118|140711	93.0055	2.5082	0.226516	11.073	1.69691e-28	4.78258e-27
C20orf134|170487	31.6427	1.25201	0.213975	5.85122	4.87972e-09	1.95642e-08
C20orf152|140894	5.06702	1.28406	0.250124	5.13369	2.84111e-07	9.09966e-07
C20orf186|149954	4.79153	3.32224	0.48774	6.8115	9.65886e-12	5.31825e-11
C20orf191|149934	1.77954	2.02778	0.796093	2.54716	0.0108603	0.0179331
C20orf201|198437	1.83059	2.73986	0.507763	5.39593	6.8168e-08	2.37078e-07
C20orf26|26074	1.90023	1.95207	0.434761	4.48999	7.12268e-06	1.90674e-05
C20orf46|55321	167.856	1.38141	0.214244	6.44784	1.13459e-10	5.50796e-10
C20orf54|113278	78.97	1.72761	0.279855	6.17321	6.69188e-10	2.97424e-09
C20orf70|140683	5.63369	3.97664	0.64182	6.19588	5.79607e-10	2.59675e-09
C21orf125|284836	85.6765	1.36868	0.290693	4.70835	2.49732e-06	7.08468e-06
C21orf129|150135	7.10538	1.68489	0.309281	5.44778	5.10022e-08	1.80015e-07
C21orf29|54084	19.0028	1.54978	0.269504	5.75049	8.8987e-09	3.46109e-08
C21orf56|84221	222.55	3.06281	0.232346	13.1821	1.11242e-39	6.97408e-38
C21orf58|54058	117.526	2.55331	0.167055	15.2843	9.73276e-53	1.23256e-50
C21orf90|114043	16.7837	2.48989	0.322995	7.70875	1.27055e-14	9.7556e-14
C21orf99|149992	1.72038	2.43535	0.637235	3.82174	0.000132512	0.000299025
C22orf43|51233	2.45073	1.65157	0.34342	4.80917	1.5156e-06	4.41704e-06
C2CD4D|100191040	6.21208	1.42514	0.264055	5.39713	6.77168e-08	2.35595e-07
C2orf27A|29798	23.1018	1.55323	0.202114	7.6849	1.53121e-14	1.16441e-13
C2orf39|92749	3.06696	2.24254	0.38155	5.87745	4.16628e-09	1.68676e-08
C2orf48|348738	7.39587	2.13783	0.300284	7.11936	1.08429e-12	6.65284e-12
C2orf51|200523	3.41751	2.96474	0.777211	3.81458	0.000136413	0.000307209
C2orf55|343990	99.1759	1.37687	0.170486	8.07613	6.68572e-16	5.87428e-15
C2orf82|389084	131.288	2.09379	0.316485	6.61576	3.69651e-11	1.90916e-10
C2orf89|129293	206.684	1.50281	0.301848	4.9787	6.4012e-07	1.95588e-06
C3orf32|51066	184.558	4.27444	0.339627	12.5857	2.53052e-36	1.28873e-34
C3orf36|80111	7.05899	1.42918	0.28305	5.0492	4.43666e-07	1.38571e-06
C3orf50|93556	3.4233	2.52503	0.524021	4.81857	1.44591e-06	4.22496e-06
C3orf54|389119	59.3979	1.49886	0.152067	9.85661	6.4179e-23	1.08272e-21
C3orf55|152078	4.1339	2.46492	0.539457	4.56926	4.89447e-06	1.34048e-05
C3orf57|165679	38.9764	1.25599	0.345038	3.64015	0.000272474	0.000586175
C3orf65|646600	7.86998	3.57045	0.465155	7.67582	1.64357e-14	1.24487e-13
C3orf66|677779	12.3425	3.22429	0.499693	6.45254	1.09992e-10	5.3451e-10
C3orf72|401089	1.01559	1.51655	0.596663	2.54172	0.0110308	0.0181894
C4orf21|55345	71.3118	1.62551	0.15173	10.7132	8.82932e-27	2.12575e-25
C4orf48|401115	63.6569	2.60276	0.314672	8.27134	1.32458e-16	1.24502e-15
C4orf6|10141	11.0286	1.2527	0.42835	2.92447	0.00345044	0.00621393
C4orf7|260436	43.0862	3.24123	0.595653	5.44147	5.28421e-08	1.86093e-07
C5orf30|90355	146.338	1.68212	0.227765	7.38534	1.52066e-13	1.03166e-12
C5orf34|375444	47.6117	2.66244	0.179323	14.8472	7.25892e-50	7.97055e-48
C5orf39|389289	95.6039	1.51384	0.165274	9.15958	5.21019e-20	6.71914e-19
C5orf46|389336	23.1248	4.08462	0.358584	11.391	4.63804e-30	1.4684e-28
C5orf54|63920	119.569	1.21755	0.117405	10.3706	3.37462e-25	7.00593e-24
C5orf58|133874	23.7531	2.7416	0.380246	7.21007	5.59234e-13	3.53871e-12
C6orf126|389383	1.06614	1.76065	0.689307	2.55424	0.010642	0.017614
C6orf147|387097	2.42656	2.31381	0.490696	4.71535	2.41291e-06	6.85238e-06
C6orf167|253714	146.606	1.37408	0.159341	8.62347	6.49556e-18	6.89328e-17
C6orf168|84553	11.2807	1.87756	0.408976	4.59087	4.41403e-06	1.21626e-05
C6orf222|389384	6.9819	2.7968	0.470706	5.94172	2.82046e-09	1.16841e-08
C6orf223|221416	173.543	3.95583	0.437787	9.03596	1.62567e-19	2.01575e-18
C6orf227|401253	0.951843	1.50957	0.548804	2.75066	0.00594745	0.0103138
C6orf26|401251	103.923	1.76164	0.150935	11.6715	1.78336e-31	6.30852e-30
C6orf52|347744	13.3156	1.32802	0.293905	4.51854	6.22671e-06	1.68278e-05
C6orf97|80129	329.944	2.5258	0.267489	9.44263	3.63549e-21	5.2318e-20
C7orf4|64433	1.21589	1.83536	0.358647	5.11746	3.09682e-07	9.87201e-07
C7orf52|375607	3.94449	1.94406	0.39117	4.96986	6.70003e-07	2.04194e-06
C8ORFK29|340393	10.8311	2.15365	0.25642	8.39894	4.50545e-17	4.43678e-16
C8orf33|65265	2222.94	1.28155	0.111177	11.5271	9.62987e-31	3.24342e-29
C8orf45|157777	64.2562	1.23886	0.147289	8.4111	4.0619e-17	4.02713e-16
C8orf47|203111	1523.24	1.5232	0.27376	5.56397	2.637e-08	9.67036e-08
C8orf51|78998	33.4388	1.45664	0.18595	7.8335	4.7446e-15	3.819e-14
C8orf73|642475	389.919	1.38214	0.215479	6.41429	1.41485e-10	6.79383e-10
C8orf77|286103	13.6821	2.2944	0.208338	11.0129	3.31299e-28	9.10762e-27
C8orf84|157869	75.3488	1.65065	0.241754	6.82783	8.62072e-12	4.78129e-11
C9orf100|84904	226.23	2.75759	0.151641	18.185	6.78658e-74	2.38737e-71
C9orf117|286207	5.09902	1.22976	0.197219	6.23549	4.50364e-10	2.04179e-09
C9orf128|392307	1.6451	1.2499	0.341617	3.65879	0.00025341	0.000547954
C9orf140|89958	147.884	2.83251	0.23723	11.9399	7.32919e-33	2.90053e-31
C9orf152|401546	116.586	1.75354	0.311939	5.62141	1.89406e-08	7.07425e-08
C9orf163|158055	13.8484	1.46159	0.180694	8.08875	6.02788e-16	5.30364e-15
C9orf172|389813	22.8742	2.24831	0.242132	9.28547	1.60994e-20	2.19702e-19
C9orf173|441476	12.9338	1.57076	0.269512	5.82815	5.60466e-09	2.23106e-08
C9orf45|81571	101.28	1.45371	0.163999	8.86412	7.71081e-19	9.00827e-18
C9orf4|23732	4.62352	3.31083	0.652218	5.07626	3.84934e-07	1.21103e-06
C9orf50|375759	1.01236	1.4471	0.445517	3.24814	0.00116164	0.00226811
C9orf53|51198	1.39599	2.56826	0.378334	6.78834	1.13428e-11	6.19336e-11
C9orf57|138240	6.71099	3.07854	0.472846	6.51067	7.4815e-11	3.73701e-10
C9orf84|158401	2.82897	1.21229	0.387116	3.13159	0.00173864	0.0033014
C9orf98|158067	16.9889	2.22225	0.32427	6.85309	7.22701e-12	4.05207e-11
CA10|56934	1.47365	2.08352	0.483802	4.30656	1.65815e-05	4.23249e-05
CA12|771	985.597	2.79402	0.351584	7.94695	1.9116e-15	1.6089e-14
CA4|762	48.6377	3.66725	0.405545	9.04277	1.52753e-19	1.90026e-18
CA5B|11238	181.457	1.25779	0.187419	6.71108	1.93194e-11	1.0277e-10
CA8|767	11.4147	2.18069	0.330361	6.60094	4.08551e-11	2.09865e-10
CA9|768	375.395	2.05709	0.464568	4.42796	9.51285e-06	2.50285e-05
CABP1|9478	6.53672	2.12432	0.311968	6.80942	9.7995e-12	5.39256e-11
CABYR|26256	258.519	4.08273	0.327673	12.4598	1.23734e-35	5.99606e-34
CACNA1B|774	1.73149	2.30587	0.540379	4.26714	1.97993e-05	5.00477e-05
CACNA1C|775	109.16	1.38985	0.201632	6.893	5.46265e-12	3.09572e-11
CACNA1E|777	15.9534	4.17566	0.471477	8.85655	8.2532e-19	9.60648e-18
CACNA1F|778	3.14771	1.77991	0.373449	4.76615	1.87781e-06	5.40386e-06
CACNA1G|8913	2.91193	2.11533	0.432137	4.89506	9.82755e-07	2.93344e-06
CACNA1I|8911	22.1063	2.40604	0.384589	6.25612	3.94661e-10	1.80346e-09
CACNA1S|779	2.01279	2.72283	0.437923	6.2176	5.04813e-10	2.27453e-09
CACNA2D3|55799	11.0176	1.4675	0.309753	4.73765	2.16213e-06	6.17528e-06
CACNB3|784	105.477	1.24149	0.178444	6.95731	3.46824e-12	2.00373e-11
CACNB4|785	34.5635	3.06805	0.304461	10.077	6.98294e-24	1.2841e-22
CACNG1|786	4.36918	3.456	0.571147	6.05098	1.43964e-09	6.15238e-09
CACNG4|27092	174.589	3.47253	0.420105	8.26587	1.38681e-16	1.299e-15
CADPS|8618	15.5312	1.35378	0.442265	3.06102	0.00220584	0.00411369
CAD|790	1249.99	1.35238	0.103501	13.0664	5.12584e-39	3.13089e-37
CAGE1|285782	2.04037	2.33398	0.478262	4.88014	1.06012e-06	3.152e-06
CALB1|793	4.90789	1.52336	0.457973	3.3263	0.000880064	0.00174926
CALB2|794	4.85325	1.30812	0.418856	3.12308	0.00178968	0.00339221
CALCA|796	70.1768	2.40098	0.437694	5.48552	4.12244e-08	1.47171e-07
CALCB|797	2.12121	1.23865	0.402362	3.07845	0.00208082	0.00390047
CALML6|163688	6.57115	2.11375	0.308745	6.84627	7.58024e-12	4.23388e-11
CALY|50632	5.85226	3.56591	0.529234	6.73787	1.60722e-11	8.62453e-11
CAMK2A|815	20.04	1.35684	0.36039	3.76493	0.000166597	0.000370528
CAMK2N2|94032	198.257	2.41726	0.261516	9.24326	2.39097e-20	3.19626e-19
CAMKV|79012	2.16803	2.80616	0.551427	5.08891	3.60131e-07	1.13752e-06
CAP2|10486	1127.01	2.30373	0.162186	14.2042	8.62589e-46	7.58599e-44
CAPG|822	1208.62	1.35067	0.211661	6.38127	1.75623e-10	8.34033e-10
CAPN11|11131	13.5848	2.09739	0.209742	9.99984	1.52648e-23	2.72017e-22
CAPN12|147968	1166.76	1.46925	0.204463	7.18592	6.67572e-13	4.19213e-12
CAPN13|92291	31.0457	3.31024	0.517952	6.39102	1.64786e-10	7.85319e-10
CAPN14|440854	2.99854	2.32291	0.405852	5.72353	1.04332e-08	4.02249e-08
CAPN8|388743	16.8745	2.5167	0.360318	6.98466	2.85542e-12	1.67e-11
CAPN9|10753	7.29999	2.52189	0.448108	5.62785	1.8247e-08	6.82995e-08
CARD18|59082	2.45183	3.0495	0.564567	5.40148	6.60943e-08	2.30161e-07
CASKIN1|57524	9.47686	3.73196	0.418002	8.92809	4.3341e-19	5.15856e-18
CASP12|120329	3.15959	1.81694	0.322824	5.62826	1.82033e-08	6.81493e-08
CASQ1|844	4.52923	1.4893	0.319198	4.66576	3.07473e-06	8.63763e-06
CASQ2|845	39.392	1.37361	0.227516	6.03742	1.566e-09	6.67588e-09
CATSPER1|117144	3.00589	1.41705	0.344345	4.11521	3.86821e-05	9.39407e-05
CATSPERB|79820	11.1935	1.9438	0.426327	4.55942	5.1295e-06	1.4008e-05
CBFA2T2|9139	718.72	1.20776	0.0952358	12.6818	7.45798e-37	3.92442e-35
CBLN1|869	78.9226	1.54696	0.258146	5.99258	2.06536e-09	8.70311e-09
CBR3|874	90.6312	2.10205	0.229817	9.14665	5.87255e-20	7.5426e-19
CBX2|84733	193.763	2.71881	0.209365	12.986	1.46939e-38	8.64163e-37
CBX8|57332	391.253	1.28641	0.114673	11.2181	3.32188e-29	9.85624e-28
CCDC102B|79839	106.663	1.38497	0.176168	7.86165	3.79107e-15	3.08945e-14
CCDC108|255101	6.54987	1.63361	0.325237	5.02282	5.09171e-07	1.57502e-06
CCDC114|93233	11.673	1.45861	0.233899	6.23609	4.4864e-10	2.03543e-09
CCDC11|220136	14.7494	1.85198	0.225678	8.20627	2.28159e-16	2.1019e-15
CCDC135|84229	26.6434	1.48595	0.239252	6.21084	5.27016e-10	2.3712e-09
CCDC13|152206	28.0332	1.31406	0.275693	4.76637	1.87571e-06	5.39944e-06
CCDC144NL|339184	2.15012	2.5066	0.668628	3.74887	0.000177632	0.000393276
CCDC154|645811	14.6595	2.06047	0.256865	8.02161	1.0437e-15	9.0078e-15
CCDC155|147872	7.33188	3.33622	0.520272	6.41244	1.43205e-10	6.86777e-10
CCDC163P|126661	21.5507	1.74477	0.212427	8.21348	2.14862e-16	1.98614e-15
CCDC19|25790	12.9043	1.61814	0.29291	5.52436	3.30692e-08	1.19654e-07
CCDC28B|79140	207.464	2.78644	0.226577	12.298	9.28444e-35	4.27039e-33
CCDC34|91057	440.61	1.69779	0.143616	11.8217	3.01424e-32	1.14517e-30
CCDC36|339834	5.89431	1.56364	0.311753	5.01562	5.28637e-07	1.63189e-06
CCDC40|55036	64.6047	1.24787	0.171855	7.26119	3.83698e-13	2.47327e-12
CCDC64|92558	471.574	2.37056	0.209542	11.313	1.13111e-29	3.49376e-28
CCDC67|159989	1.11494	1.20012	0.49752	2.41222	0.0158559	0.0253748
CCDC74B|91409	9.55925	1.35614	0.311442	4.3544	1.33431e-05	3.44337e-05
CCDC78|124093	23.8092	2.4511	0.280392	8.74169	2.29651e-18	2.55862e-17
CCDC80|151887	1018.7	1.78281	0.281926	6.3237	2.5538e-10	1.19223e-09
CCDC99|54908	249.092	1.98825	0.123689	16.0745	3.85006e-58	5.94599e-56
CCHCR1|54535	1161.72	1.39348	0.115312	12.0844	1.27697e-33	5.3905e-32
CCIN|881	1.93524	1.39357	0.360435	3.86636	0.000110473	0.000251774
CCKBR|887	1.21242	1.78099	0.653565	2.72503	0.00642948	0.011082
CCL13|6357	16.0572	1.8133	0.304424	5.95649	2.57717e-09	1.07312e-08
CCL20|6364	1594.7	1.87653	0.308855	6.07576	1.23405e-09	5.31566e-09
CCL25|6370	175.059	4.63285	0.409322	11.3183	1.06462e-29	3.29909e-28
CCL26|10344	11.6441	3.57147	0.428578	8.3333	7.86189e-17	7.55409e-16
CCL28|56477	86.8614	1.23004	0.245464	5.01107	5.41287e-07	1.66823e-06
CCNA2|890	527.949	3.57587	0.213502	16.7486	5.79601e-63	1.13506e-60
CCNB1|891	844.574	3.36572	0.175546	19.1729	6.23154e-82	3.28817e-79
CCNB2|9133	380.384	4.09197	0.205808	19.8825	5.77309e-88	6.45092e-85
CCNE1|898	201.338	3.7788	0.250347	15.0942	1.76697e-51	2.07194e-49
CCNE2|9134	180.281	2.49607	0.196581	12.6974	6.10985e-37	3.22396e-35
CCNF|899	314.176	2.35062	0.154225	15.2415	1.87498e-52	2.32792e-50
CCNI2|645121	10.1954	1.63764	0.297914	5.49703	3.86237e-08	1.3859e-07
CCNO|10309	58.3102	3.29971	0.335209	9.84375	7.29397e-23	1.22359e-21
CCR3|1232	5.13752	1.85216	0.430552	4.30182	1.69398e-05	4.31757e-05
CCR8|1237	4.00993	1.42866	0.357938	3.99137	6.56915e-05	0.000154746
CD109|135228	519.992	2.56626	0.234195	10.9578	6.09615e-28	1.62873e-26
CD1B|910	7.12295	1.39243	0.361048	3.85664	0.000114958	0.000261337
CD200|4345	121.647	1.96156	0.172797	11.3518	7.26512e-30	2.26987e-28
CD24|100133941	6260.35	1.9323	0.277199	6.97083	3.15079e-12	1.83315e-11
CD34|947	1636.7	2.10704	0.123731	17.0292	4.98403e-65	1.05196e-62
CDC20B|166979	10.9436	3.63786	0.480375	7.57296	3.64814e-14	2.65721e-13
CDC20|991	712.78	4.48557	0.226354	19.8166	2.13978e-87	2.25819e-84
CDC25A|993	162.077	2.29483	0.199012	11.5311	9.19301e-31	3.1073e-29
CDC25C|995	169.277	4.90751	0.23301	21.0614	1.79715e-98	4.87695e-95
CDC45|8318	213.629	3.62071	0.215136	16.8299	1.47417e-63	2.97908e-61
CDC6|990	497.428	3.37908	0.193992	17.4187	5.95488e-68	1.54957e-65
CDC7|8317	158.292	2.18257	0.167569	13.0249	8.837e-39	5.27886e-37
CDCA2|157313	90.1675	3.4224	0.226641	15.1005	1.6066e-51	1.89559e-49
CDCA3|83461	255.069	3.77891	0.198616	19.0262	1.03461e-80	4.91336e-78
CDCA4|55038	275.205	1.43388	0.125143	11.4579	2.14726e-30	6.99645e-29
CDCA5|113130	487.805	3.53806	0.179191	19.7446	8.91816e-87	8.06711e-84
CDCA7|83879	162.346	3.79519	0.317361	11.9586	5.85593e-33	2.34682e-31
CDCA8|55143	327.665	3.33522	0.182831	18.2421	2.39212e-74	8.57374e-72
CDH10|1008	4.62862	2.94683	0.715631	4.11781	3.82495e-05	9.29258e-05
CDH11|1009	259.894	1.616	0.264518	6.10923	1.00112e-09	4.35877e-09
CDH12|1010	30.6727	2.93018	0.35728	8.20135	2.37711e-16	2.18353e-15
CDH13|1012	320.173	2.65578	0.13994	18.978	2.59256e-80	1.17258e-77
CDH16|1014	91.4085	2.75225	0.404992	6.79582	1.07697e-11	5.89909e-11
CDH17|1015	24.7015	3.0468	0.473742	6.43134	1.26485e-10	6.1091e-10
CDH18|1016	2.43484	2.56879	0.775212	3.31366	0.000920832	0.00182533
CDH22|64405	24.1581	3.19964	0.609324	5.25113	1.51169e-07	5.01942e-07
CDH24|64403	115.68	2.46045	0.175693	14.0043	1.46767e-44	1.18637e-42
CDH7|1005	0.975235	1.56785	0.68449	2.29054	0.0219902	0.0342847
CDH8|1006	3.59209	3.3754	0.412325	8.18626	2.6947e-16	2.45981e-15
CDH9|1007	9.0533	4.10134	0.743334	5.5175	3.43854e-08	1.24156e-07
CDHR4|389118	0.999541	1.58727	0.45984	3.45179	0.000556878	0.00114349
CDK1|983	581.049	3.63609	0.19107	19.0301	9.60951e-81	4.68057e-78
CDK5R1|8851	84.6923	1.23592	0.151305	8.16837	3.1259e-16	2.82491e-15
CDK5R2|8941	0.960992	1.65908	0.596015	2.78363	0.00537546	0.00938705
CDKN2A|1029	555.103	4.15472	0.232732	17.8519	2.79179e-71	8.69391e-69
CDKN2BAS|100048912	21.4508	4.03772	0.29894	13.5068	1.4267e-41	1.01125e-39
CDKN2B|1030	328.557	1.30761	0.158751	8.23686	1.76789e-16	1.64702e-15
CDKN2C|1031	702.872	2.30311	0.16084	14.3193	1.659e-46	1.51512e-44
CDKN3|1033	306.557	4.44498	0.202408	21.9605	6.88126e-107	6.53582e-103
CDRT1|374286	17.5445	3.54397	0.391098	9.06159	1.28565e-19	1.61096e-18
CDS1|1040	221.913	1.22696	0.301188	4.07373	4.62668e-05	0.000111125
CDSN|1041	8.49824	1.36776	0.359789	3.80157	0.000143784	0.000322585
CDT1|81620	489.778	3.58248	0.203064	17.6421	1.16997e-69	3.31714e-67
CDX1|1044	4.08362	1.72797	0.317515	5.44216	5.26378e-08	1.85443e-07
CDX2|1045	5.95296	3.64168	0.547119	6.6561	2.81189e-11	1.47229e-10
CEACAM16|388551	1.67855	1.53537	0.463036	3.31588	0.00091356	0.00181262
CEACAM20|125931	42.6223	4.79816	0.529814	9.05631	1.34937e-19	1.68747e-18
CEACAM5|1048	9.93995	1.26798	0.529414	2.39506	0.0166176	0.0264711
CEACAM7|1087	27.1964	2.18374	0.734247	2.97412	0.0029383	0.00536023
CECR7|100130418	16.1873	3.86318	0.493514	7.82789	4.96106e-15	3.98985e-14
CELA3A|10136	1.65245	2.3357	0.693177	3.36956	0.000752882	0.00151341
CELF3|11189	0.753206	1.62737	0.468635	3.47259	0.000515468	0.00106352
CELF4|56853	10.1904	1.27914	0.306837	4.16879	3.06221e-05	7.54568e-05
CELF5|60680	66.2487	1.80945	0.355227	5.0938	3.50965e-07	1.1106e-06
CELF6|60677	156.379	2.04856	0.221018	9.26876	1.88326e-20	2.5608e-19
CELSR3|1951	243.669	3.6592	0.212371	17.2302	1.57665e-66	3.56549e-64
CEL|1056	59.9015	3.17275	0.300762	10.549	5.13193e-26	1.1496e-24
CEND1|51286	8.43515	2.2819	0.277933	8.21026	2.20705e-16	2.03817e-15
CENPA|1058	116.761	4.30008	0.232271	18.5132	1.61687e-76	6.67697e-74
CENPE|1062	191.406	3.54733	0.201193	17.6315	1.41285e-69	3.94683e-67
CENPF|1063	932.181	3.97911	0.194109	20.4994	2.18139e-93	4.12034e-90
CENPH|64946	162.017	2.10314	0.146523	14.3537	1.01062e-46	9.45697e-45
CENPI|2491	35.828	3.56033	0.267501	13.3096	2.03658e-40	1.35744e-38
CENPJ|55835	178.377	1.36069	0.126238	10.7787	4.3379e-27	1.07998e-25
CENPK|64105	82.9095	3.00269	0.210598	14.2579	4.00203e-46	3.56913e-44
CENPL|91687	184.532	2.23841	0.13663	16.383	2.52806e-60	4.40578e-58
CENPM|79019	262.014	3.8438	0.217553	17.6683	7.35423e-70	2.11668e-67
CENPP|401541	113.75	1.55725	0.150414	10.3531	4.05044e-25	8.34513e-24
CENPW|387103	236.498	2.67052	0.173569	15.3859	2.03393e-53	2.64634e-51
CEP152|22995	76.2078	1.51089	0.156286	9.66746	4.14542e-22	6.52956e-21
CEP55|55165	146.54	3.23802	0.216219	14.9756	1.0597e-50	1.20539e-48
CEP72|55722	183.181	1.5328	0.1444	10.615	2.53918e-26	5.89649e-25
CGB7|94027	1.18707	1.35744	0.393909	3.44607	0.000568812	0.00116609
CGREF1|10669	1147.99	1.83161	0.220168	8.31917	8.8579e-17	8.46828e-16
CHAF1A|10036	666.917	1.48489	0.113548	13.0772	4.44509e-39	2.72383e-37
CHAF1B|8208	190.093	2.915	0.204556	14.2504	4.45868e-46	3.9578e-44
CHEK1|1111	217.399	1.55475	0.141901	10.9566	6.17602e-28	1.64775e-26
CHGA|1113	19.3746	5.60234	0.561099	9.98458	1.78046e-23	3.16386e-22
CHGB|1114	10.3032	2.41102	0.471729	5.11104	3.20397e-07	1.01896e-06
CHI3L1|1116	22954.4	1.20867	0.349348	3.45978	0.000540626	0.00111265
CHI3L2|1117	26.6603	1.65063	0.344332	4.7937	1.63733e-06	4.74562e-06
CHML|1122	557.419	1.69355	0.166315	10.1828	2.36664e-24	4.51372e-23
CHODL|140578	12.3884	2.62004	0.424774	6.16809	6.91215e-10	3.06211e-09
CHP2|63928	19.5898	3.93739	0.687578	5.72647	1.02543e-08	3.95595e-08
CHRDL2|25884	92.0667	1.20822	0.266362	4.536	5.73307e-06	1.55624e-05
CHRFAM7A|89832	12.5358	1.95368	0.333655	5.8554	4.75867e-09	1.91273e-08
CHRM3|1131	47.0619	1.34106	0.288991	4.64049	3.47579e-06	9.70686e-06
CHRNA1|1134	5.25767	1.44794	0.400524	3.61513	0.000300203	0.00064219
CHRNA3|1136	4.91455	2.69237	0.452507	5.94991	2.68295e-09	1.11473e-08
CHRNA5|1138	23.9471	1.64912	0.259877	6.34576	2.21332e-10	1.04095e-09
CHRNA7|1139	1.31611	1.56731	0.553053	2.83392	0.00459808	0.00812136
CHRNB2|1141	7.04362	2.04119	0.303886	6.71697	1.85544e-11	9.88944e-11
CHRNB4|1143	3.70631	2.42134	0.391402	6.18634	6.15791e-10	2.74978e-09
CHRND|1144	2.04246	2.62372	0.650381	4.03413	5.4804e-05	0.000130311
CHST10|9486	127.072	1.2798	0.211362	6.05502	1.404e-09	6.00821e-09
CHST1|8534	162.239	1.36373	0.207688	6.56624	5.16024e-11	2.61746e-10
CHST5|23563	10.3206	2.43248	0.413705	5.87975	4.10888e-09	1.66529e-08
CHST6|4166	7.5891	2.50972	0.341354	7.35225	1.94896e-13	1.30453e-12
CHTF18|63922	380.184	1.92205	0.139023	13.8254	1.7904e-43	1.39394e-41
CIB2|10518	119.243	1.78067	0.244566	7.28095	3.31478e-13	2.15274e-12
CKAP2L|150468	120.977	3.32631	0.213706	15.5649	1.26118e-54	1.74871e-52
CKAP2|26586	464.162	1.25608	0.133908	9.38015	6.58799e-21	9.26317e-20
CKB|1152	2418.95	2.05144	0.277388	7.39555	1.40828e-13	9.60215e-13
CKMT1A|548596	30.6561	4.18272	0.505375	8.27647	1.26883e-16	1.1932e-15
CKMT1B|1159	72.2308	3.7721	0.43282	8.71516	2.90357e-18	3.18822e-17
CKMT2|1160	59.8696	1.48515	0.41766	3.55587	0.00037673	0.000795407
CKS1B|1163	1560.37	1.2931	0.120725	10.7111	9.02695e-27	2.1651e-25
CKS2|1164	721.486	1.33542	0.144398	9.24821	2.28293e-20	3.06478e-19
CLCN1|1180	6.68817	2.2079	0.373966	5.90401	3.54773e-09	1.45055e-08
CLCN2|1181	195.718	1.2365	0.127167	9.72341	2.39621e-22	3.83474e-21
CLCNKA|1187	26.7333	3.11125	0.356017	8.73904	2.3509e-18	2.61768e-17
CLCNKB|1188	2.17993	1.94102	0.466402	4.16168	3.15909e-05	7.7713e-05
CLDN15|24146	1849.24	1.79575	0.206705	8.68752	3.70438e-18	4.02106e-17
CLDN18|51208	6.29636	2.92296	0.443257	6.59426	4.27375e-11	2.19239e-10
CLDN19|149461	40.2254	2.71837	0.390162	6.96728	3.23127e-12	1.87611e-11
CLDN4|1364	1564.81	1.3819	0.340629	4.05692	4.97245e-05	0.000118978
CLEC18A|348174	20.4154	1.92838	0.211385	9.12259	7.33468e-20	9.36355e-19
CLEC18B|497190	8.34911	1.40959	0.269607	5.22831	1.71065e-07	5.64745e-07
CLEC18C|283971	2.14406	1.34885	0.396902	3.39845	0.0006777	0.00137348
CLEC2L|154790	20.2729	5.05491	0.579471	8.72332	2.7017e-18	2.97861e-17
CLGN|1047	516.053	1.36207	0.285912	4.76395	1.89844e-06	5.46075e-06
CLIC3|9022	29.3059	1.21573	0.288194	4.21845	2.45987e-05	6.13788e-05
CLIC5|53405	125.831	1.29706	0.224766	5.77071	7.89379e-09	3.0873e-08
CLIP2|7461	798.787	1.26051	0.199432	6.32053	2.60675e-10	1.21546e-09
CLLU1OS|574016	1.37821	1.63568	0.617765	2.64773	0.00810339	0.0137206
CLPS|1208	3.16961	2.00733	0.888728	2.25865	0.0239049	0.0370602
CLSPN|63967	55.6098	3.12814	0.26744	11.6966	1.32686e-31	4.77367e-30
CLUL1|27098	5.7266	1.82841	0.34795	5.25482	1.48173e-07	4.92424e-07
CLVS1|157807	125.252	3.00786	0.336365	8.94224	3.81368e-19	4.56776e-18
CLVS2|134829	3.94661	2.53399	0.788283	3.21457	0.0013064	0.00253021
CMTM4|146223	518.364	1.27493	0.153253	8.3191	8.86305e-17	8.46894e-16
CN5H6.4|150384	6.59792	1.25195	0.205852	6.0818	1.18841e-09	5.12838e-09
CNFN|84518	38.8487	2.42838	0.303179	8.00972	1.14971e-15	9.88226e-15
CNGB3|54714	3.53661	2.75288	0.583397	4.71871	2.37343e-06	6.74733e-06
CNIH2|254263	18.3607	2.00457	0.245052	8.18019	2.83403e-16	2.57585e-15
CNNM1|26507	248.524	2.56032	0.345912	7.40166	1.34494e-13	9.19344e-13
CNR1|1268	44.1408	2.58484	0.353488	7.31238	2.62451e-13	1.72868e-12
CNTD2|79935	136.873	1.64706	0.285643	5.76614	8.11072e-09	3.16823e-08
CNTNAP1|8506	165.5	1.86457	0.216103	8.62815	6.23536e-18	6.63196e-17
CNTNAP3|79937	107.757	1.44996	0.278367	5.20881	1.90055e-07	6.23538e-07
CNTNAP4|85445	45.4861	5.48622	0.567645	9.66488	4.25124e-22	6.67961e-21
COCH|1690	364.252	4.51378	0.319877	14.111	3.25005e-45	2.71973e-43
COL10A1|1300	57.308	1.65297	0.399498	4.13761	3.50938e-05	8.57527e-05
COL11A1|1301	36.5537	3.16924	0.43282	7.32231	2.43733e-13	1.61322e-12
COL15A1|1306	889.659	4.32299	0.203732	21.219	6.38068e-100	2.42415e-96
COL1A1|1277	16697.7	1.76269	0.251785	7.00075	2.5459e-12	1.50006e-11
COL1A2|1278	9809.47	1.36779	0.232772	5.87607	4.20131e-09	1.70058e-08
COL21A1|81578	113.12	1.74126	0.246047	7.07696	1.47354e-12	8.88898e-12
COL22A1|169044	91.6108	4.66241	0.432827	10.772	4.66728e-27	1.15593e-25
COL24A1|255631	30.4188	4.24434	0.409939	10.3536	4.03027e-25	8.3126e-24
COL2A1|1280	226.312	6.96521	0.591049	11.7845	4.693e-32	1.75489e-30
COL4A1|1282	8367.45	1.79782	0.152642	11.778	5.0702e-32	1.8885e-30
COL4A2|1284	9188.74	1.65224	0.15521	10.6452	1.83637e-26	4.31728e-25
COL4A5|1287	302.916	2.02758	0.32504	6.23795	4.43352e-10	2.01289e-09
COL4A6|1288	17.4991	1.80496	0.370408	4.87289	1.09978e-06	3.26378e-06
COL5A3|50509	2242.85	1.32802	0.225778	5.88199	4.05368e-09	1.64503e-08
COL7A1|1294	471.156	4.56901	0.327356	13.9573	2.83815e-44	2.28447e-42
COL8A1|1295	84.5549	1.46788	0.249655	5.87962	4.1121e-09	1.66589e-08
COL9A1|1297	14.4465	4.18073	0.347073	12.0457	2.04323e-33	8.45605e-32
COL9A2|1298	127.607	2.06305	0.286119	7.21047	5.57595e-13	3.52952e-12
COLEC12|81035	110.873	2.18449	0.289157	7.55469	4.1987e-14	3.0419e-13
COMP|1311	108.473	3.99216	0.445192	8.96728	3.03934e-19	3.67507e-18
CORIN|10699	22.6903	1.63315	0.280822	5.81562	6.04082e-09	2.39414e-08
COX4I2|84701	68.7307	3.32792	0.228176	14.5849	3.50424e-48	3.55971e-46
COX6B2|125965	2.59333	1.6525	0.417332	3.95967	7.50538e-05	0.00017515
COX7B2|170712	139.885	7.46443	0.621198	12.0162	2.92193e-33	1.19366e-31
CPA1|1357	8.10083	2.97009	0.640199	4.63933	3.49541e-06	9.75879e-06
CPA2|1358	11.6069	4.07719	0.723615	5.63448	1.75587e-08	6.58658e-08
CPA4|51200	8.21554	1.31056	0.348772	3.75765	0.000171519	0.000380583
CPA5|93979	2.68823	2.13245	0.512209	4.16324	3.13758e-05	7.7224e-05
CPA6|57094	12.631	4.80532	0.528743	9.08818	1.00707e-19	1.27363e-18
CPE|1363	2401.29	1.32509	0.205449	6.44972	1.12056e-10	5.44266e-10
CPLX1|10815	421.917	1.53467	0.231361	6.63325	3.28384e-11	1.70437e-10
CPLX2|10814	2278.44	8.25451	0.504926	16.3479	4.49895e-60	7.56301e-58
CPLX3|594855	2.07911	2.23121	0.469709	4.7502	2.03218e-06	5.82165e-06
CPNE4|131034	1.1882	1.32646	0.528752	2.50866	0.012119	0.0198493
CPNE7|27132	88.3662	3.11371	0.314766	9.89214	4.503e-23	7.72012e-22
CPNE9|151835	1.86713	1.29519	0.380321	3.40552	0.000660374	0.00134079
CPXM1|56265	118.07	2.60376	0.263027	9.89923	4.19478e-23	7.20471e-22
CRABP1|1381	1.36735	2.1892	0.639265	3.42456	0.000615802	0.00125567
CREB3L1|90993	203.17	1.99206	0.285241	6.98378	2.87351e-12	1.6788e-11
CREG2|200407	1.72304	2.00512	0.392989	5.10222	3.35688e-07	1.06545e-06
CRHR2|1395	1.64105	1.60902	0.373738	4.30521	1.66828e-05	4.25698e-05
CRIP3|401262	239.325	2.10981	0.204464	10.3187	5.79807e-25	1.1717e-23
CRISP2|7180	4.71445	3.11875	0.750884	4.15343	3.27523e-05	8.02791e-05
CRLF1|9244	32.4149	2.21247	0.344996	6.41303	1.4266e-10	6.84507e-10
CRLF2|64109	3.65691	2.81668	0.596992	4.71813	2.38023e-06	6.76566e-06
CRMP1|1400	107.416	1.54718	0.204964	7.54855	4.40117e-14	3.17647e-13
CRYAB|1410	514.143	1.20781	0.274757	4.39592	1.10306e-05	2.87505e-05
CRYBA2|1412	1.9019	2.23223	0.600188	3.71922	0.000199841	0.000438509
CRYGS|1427	40.8155	1.65238	0.178773	9.24291	2.39887e-20	3.20457e-19
CSAG1|158511	134.436	5.13897	0.566801	9.06662	1.22766e-19	1.54339e-18
CSAG2|728461	47.2005	3.09519	0.744484	4.15749	3.2176e-05	7.905e-05
CSAG3|389903	141.456	2.60209	0.52996	4.90997	9.10911e-07	2.73144e-06
CSMD1|64478	86.9425	6.98308	0.535046	13.0514	6.24094e-39	3.73984e-37
CSMD2|114784	48.2395	3.36695	0.31294	10.7591	5.36971e-27	1.32128e-25
CSMD3|114788	3.79243	1.78101	0.596827	2.98412	0.00284391	0.00520251
CSN2|1447	1.92653	2.29347	0.795248	2.88397	0.00392701	0.00700841
CSPG4|1464	491.886	2.14199	0.159405	13.4374	3.65171e-41	2.51333e-39
CSPG5|10675	56.1746	2.70611	0.233089	11.6098	3.67449e-31	1.2784e-29
CST1|1469	154.799	6.359	0.558779	11.3802	5.25021e-30	1.6567e-28
CST2|1470	12.1313	3.13758	0.427574	7.33811	2.16634e-13	1.4419e-12
CST4|1472	5.0135	3.2978	0.662378	4.97873	6.40022e-07	1.95588e-06
CST5|1473	4.21657	1.68491	0.549744	3.06489	0.00217749	0.00406602
CSTL1|128817	1.68331	1.91966	0.529613	3.62464	0.000289363	0.000620119
CT45A1|541466	10.0245	3.32186	0.820924	4.04649	5.19916e-05	0.000123919
CT45A5|441521	2.71644	2.27094	0.852603	2.66354	0.00773228	0.0131403
CT47A2|728090	1.58232	1.92519	0.839308	2.29379	0.0218028	0.0340177
CT47B1|643311	5.94255	3.80016	0.705713	5.38485	7.25058e-08	2.51061e-07
CTAG1B|1485	83.5687	5.99121	0.631438	9.48819	2.3508e-21	3.44301e-20
CTAG2|30848	227.222	7.38276	0.664659	11.1076	1.15242e-28	3.30187e-27
CTHRC1|115908	304.667	4.08863	0.289155	14.1399	2.15501e-45	1.82753e-43
CTNNA2|1496	292.29	5.39162	0.537291	10.0348	1.07152e-23	1.93668e-22
CTNND2|1501	343.652	2.49319	0.458569	5.43689	5.42199e-08	1.90628e-07
CTRB2|440387	1.43646	1.81662	0.753741	2.41014	0.0159463	0.0255109
CTSE|1510	45.7735	1.33834	0.440875	3.03565	0.00240018	0.00444644
CTSL2|1515	115.976	4.20786	0.338579	12.428	1.84157e-35	8.8563e-34
CTXN1|404217	30.2326	2.04359	0.279227	7.31872	2.50343e-13	1.65582e-12
CTXN2|399697	1.08985	1.80993	0.681713	2.65497	0.00793152	0.01345
CUZD1|50624	8.79027	1.69861	0.238903	7.11002	1.16028e-12	7.09162e-12
CXCL17|284340	38.3959	3.31764	0.38698	8.57314	1.00702e-17	1.0557e-16
CXCL5|6374	136.054	1.89913	0.44651	4.25327	2.10672e-05	5.30901e-05
CXorf30|645090	2.45015	1.24207	0.491062	2.52936	0.0114271	0.0188004
CXorf36|79742	403.827	2.22957	0.121292	18.3818	1.83729e-75	7.12268e-73
CXorf48|54967	4.85785	3.3568	0.629534	5.33221	9.70255e-08	3.29536e-07
CXorf49B|100132994	1.56441	2.16332	0.725676	2.98112	0.002872	0.00524935
CXorf61|203413	3.91569	2.90815	0.80136	3.62902	0.000284497	0.00061045
CYP17A1|1586	2929.73	4.72893	0.391233	12.0873	1.2333e-33	5.22941e-32
CYP19A1|1588	27.6118	4.77678	0.484386	9.86152	6.11145e-23	1.0347e-21
CYP24A1|1591	1.9145	1.83961	0.652388	2.81981	0.00480521	0.00846045
CYP27B1|1594	40.0676	1.77732	0.239535	7.41988	1.17229e-13	8.05673e-13
CYP27C1|339761	27.2385	1.51864	0.270029	5.62398	1.86609e-08	6.9781e-08
CYP2W1|54905	7.61589	3.23713	0.382865	8.45502	2.79042e-17	2.81352e-16
CYP7A1|1581	3417.95	1.76657	0.337076	5.24086	1.59827e-07	5.29487e-07
CYTL1|54360	8.24909	1.62007	0.275075	5.88956	3.87223e-09	1.57639e-08
CYTSB|92521	254.275	1.76425	0.2384	7.40034	1.35832e-13	9.28156e-13
DACH2|117154	3.38374	3.42536	0.548829	6.24121	4.3419e-10	1.97412e-09
DAGLA|747	220.662	1.51172	0.211799	7.13749	9.50539e-13	5.85677e-12
DAND5|199699	5.27037	3.01713	0.363501	8.30019	1.03946e-16	9.86785e-16
DAPK2|23604	459.521	1.69128	0.172979	9.77734	1.4086e-22	2.31006e-21
DAPL1|92196	3.36705	2.27487	0.651235	3.49317	0.000477321	0.000991492
DBF4B|80174	145.74	1.66439	0.129332	12.8692	6.71308e-38	3.73964e-36
DBN1|1627	1054.29	1.75449	0.20343	8.62454	6.43531e-18	6.8408e-17
DBNDD1|79007	1427.55	1.57094	0.205679	7.63783	2.20915e-14	1.64762e-13
DCAF12L2|340578	0.892807	1.69753	0.636212	2.66818	0.00762634	0.0129719
DCAF4L1|285429	15.394	2.10182	0.241971	8.68622	3.74687e-18	4.06021e-17
DCAF4L2|138009	390.941	7.45322	0.629113	11.8472	2.22539e-32	8.54011e-31
DCAF8L1|139425	12.381	4.69017	0.692946	6.76845	1.30169e-11	7.05073e-11
DCAF8L2|347442	17.0875	5.30164	0.636636	8.32758	8.25134e-17	7.91229e-16
DCC|1630	2.82898	2.83295	0.584347	4.84807	1.24671e-06	3.6779e-06
DCDC1|341019	1.03747	1.32239	0.433006	3.05398	0.0022583	0.00420204
DCDC2|51473	1320.99	1.61773	0.311023	5.20132	1.97881e-07	6.47535e-07
DCLK3|85443	8.62005	1.37011	0.238764	5.73831	9.56242e-09	3.70861e-08
DCST1|149095	1.02548	1.43187	0.386003	3.70947	0.000207692	0.000454272
DCST2|127579	40.328	2.26923	0.221273	10.2553	1.12005e-24	2.20711e-23
DCX|1641	11.7693	2.18746	0.37378	5.85226	4.84946e-09	1.94511e-08
DDN|23109	6.09221	2.18296	0.369473	5.9083	3.45651e-09	1.41814e-08
DDX11|1663	483.161	1.35731	0.155527	8.72715	2.61173e-18	2.88605e-17
DDX12|440081	109.743	1.90453	0.144856	13.1477	1.75437e-39	1.08909e-37
DDX39|10212	2028.28	1.53301	0.120732	12.6976	6.09572e-37	3.22396e-35
DDX4|54514	0.806127	1.44009	0.550035	2.61817	0.0088402	0.014857
DDX53|168400	11.7485	4.78025	0.640186	7.46698	8.20561e-14	5.73487e-13
DEFB132|400830	53.3364	2.13007	0.39371	5.41024	6.294e-08	2.19579e-07
DEPDC1B|55789	208.589	3.43389	0.237684	14.4473	2.60796e-47	2.56688e-45
DEPDC1|55635	202.614	3.87162	0.222894	17.3698	1.39821e-67	3.49479e-65
DERL3|91319	371.358	1.24939	0.244545	5.10905	3.23779e-07	1.0292e-06
DFNB31|25861	305.069	1.56948	0.145162	10.8119	3.02278e-27	7.61547e-26
DGCR10|26222	3.53116	1.86766	0.362047	5.15862	2.48783e-07	8.02901e-07
DGCR9|25787	23.295	1.95083	0.272436	7.16069	8.02701e-13	4.98793e-12
DGKI|9162	2.96302	2.46357	0.350759	7.02353	2.1633e-12	1.28299e-11
DGKK|139189	1.1821	1.81776	0.738586	2.46113	0.0138499	0.0224062
DHDH|27294	14.3701	2.17518	0.317627	6.84821	7.47793e-12	4.17919e-11
DHRS2|10202	3181.43	1.38029	0.37233	3.70716	0.000209597	0.000458118
DIAPH3|81624	112.379	3.75487	0.234031	16.0443	6.26617e-58	9.59937e-56
DIO2|1734	104.909	3.73011	0.377619	9.87796	5.18805e-23	8.83876e-22
DIRAS1|148252	56.3891	3.29251	0.362335	9.08694	1.0187e-19	1.2858e-18
DIRAS2|54769	44.5413	1.29244	0.386048	3.34789	0.000814303	0.00162895
DISP2|85455	104.011	1.58261	0.239401	6.61071	3.82481e-11	1.97221e-10
DKFZP434L187|26082	2.20104	2.54349	0.627665	4.05231	5.07152e-05	0.00012112
DKFZp434L192|222029	0.8952	1.57207	0.728771	2.15716	0.0309934	0.0471303
DKFZp686A1627|266695	3.03985	2.58975	0.830279	3.11913	0.00181385	0.00343358
DKK1|22943	511.07	5.15055	0.439189	11.7274	9.22459e-32	3.35048e-30
DKK2|27123	40.6134	1.74981	0.288289	6.06965	1.28192e-09	5.50809e-09
DKK4|27121	86.9805	4.36527	0.492694	8.86	8.0015e-19	9.33066e-18
DKKL1|27120	7.93737	2.40556	0.370525	6.49229	8.45394e-11	4.19188e-10
DLG5|9231	1054.46	1.7408	0.14521	11.9881	4.09973e-33	1.66407e-31
DLGAP5|9787	216.469	4.30795	0.21942	19.6333	8.03068e-86	5.86734e-83
DLK1|8788	2014.46	4.62883	0.612987	7.55127	4.31032e-14	3.11563e-13
DLK2|65989	28.4063	3.95049	0.377444	10.4664	1.23225e-25	2.64794e-24
DLL3|10683	1.73727	2.46277	0.555032	4.43717	9.11489e-06	2.40415e-05
DLX1|1745	5.62056	3.58027	0.458731	7.80472	5.96327e-15	4.74762e-14
DLX2|1746	3.42029	3.25487	0.531538	6.12349	9.15484e-10	3.99966e-09
DLX3|1747	4.47639	2.04366	0.518568	3.94098	8.11503e-05	0.000188405
DLX4|1748	9.99729	2.67524	0.387174	6.90965	4.85864e-12	2.77245e-11
DLX5|1749	8.80232	4.34781	0.464151	9.36725	7.44491e-21	1.04372e-19
DLX6AS|285987	3.37725	3.236	0.690304	4.68779	2.76177e-06	7.80344e-06
DLX6|1750	13.3459	4.82598	0.654144	7.37755	1.61229e-13	1.09032e-12
DMBT1|1755	31.4958	3.33648	0.477651	6.98518	2.84497e-12	1.66491e-11
DMBX1|127343	7.11786	4.2527	0.542749	7.83548	4.67044e-15	3.7625e-14
DMC1|11144	11.8732	2.66751	0.333656	7.9948	1.29788e-15	1.10807e-14
DMKN|93099	329.84	2.38945	0.431466	5.53798	3.05987e-08	1.11351e-07
DMP1|1758	0.811342	1.52571	0.48481	3.14702	0.00164946	0.00314557
DMRT2|10655	1.75247	1.46093	0.61661	2.36929	0.0178224	0.0282294
DNA2|1763	127.299	1.55366	0.150753	10.306	6.62053e-25	1.33224e-23
DNAH11|8701	75.1127	1.98529	0.321474	6.1756	6.59142e-10	2.93096e-09
DNAH12|201625	25.8933	3.66878	0.400256	9.16608	4.90521e-20	6.33873e-19
DNAH14|127602	162.86	1.46664	0.119018	12.3228	6.82731e-35	3.17872e-33
DNAH17|8632	32.0495	1.58652	0.186571	8.50357	1.83841e-17	1.88059e-16
DNAH3|55567	3.90278	2.99124	0.464774	6.4359	1.22743e-10	5.93742e-10
DNAH8|1769	5.37521	2.37838	0.367694	6.46839	9.90551e-11	4.85462e-10
DNAJB13|374407	5.25364	3.28224	0.459103	7.14924	8.72585e-13	5.40098e-12
DNAJC6|9829	186.807	2.7046	0.209471	12.9115	3.87549e-38	2.19346e-36
DNASE1L2|1775	26.8298	2.86418	0.27879	10.2736	9.26736e-25	1.84057e-23
DNASE1|1773	50.3935	1.80328	0.179264	10.0594	8.35316e-24	1.52868e-22
DNER|92737	27.5952	4.74396	0.554336	8.55791	1.1493e-17	1.19891e-16
DNM1P35|100128285	32.1154	1.99224	0.192788	10.3338	4.95493e-25	1.0056e-23
DNM3|26052	50.4588	1.67754	0.172199	9.7419	1.99776e-22	3.22425e-21
DNMT1|1786	1477.55	1.21007	0.123157	9.82542	8.75068e-23	1.45684e-21
DNMT3A|1788	768.529	1.3415	0.125209	10.7141	8.74265e-27	2.10756e-25
DNMT3B|1789	99.0207	1.9201	0.174928	10.9765	4.95598e-28	1.33917e-26
DNTT|1791	1.34754	1.65101	0.642817	2.5684	0.010217	0.0169563
DOCK3|1795	14.9787	2.31483	0.249142	9.29121	1.52541e-20	2.08916e-19
DOK7|285489	117.825	1.46091	0.276835	5.27718	1.31184e-07	4.3865e-07
DPEP1|1800	59.3383	1.91834	0.39458	4.86172	1.16373e-06	3.4428e-06
DPF1|8193	1.99032	2.08241	0.419214	4.96742	6.78488e-07	2.06647e-06
DPP6|1804	2.38377	1.21789	0.346009	3.5198	0.000431867	0.000903497
DPY19L2P1|554236	1.21075	1.30357	0.512566	2.54322	0.0109837	0.0181211
DPY19L2P2|349152	14.2228	1.93776	0.264874	7.31577	2.55904e-13	1.68966e-12
DPYSL4|10570	30.4369	2.07294	0.341538	6.06943	1.28364e-09	5.51426e-09
DPYSL5|56896	1.33179	2.08308	0.617386	3.37403	0.000740767	0.00149064
DQX1|165545	75.2871	5.84034	0.533988	10.9372	7.65118e-28	2.01584e-26
DRD4|1815	24.3482	1.52494	0.243226	6.26963	3.61903e-10	1.65976e-09
DRD5|1816	0.939121	1.47859	0.539103	2.74269	0.00609388	0.0105524
DRGX|644168	1.0035	1.77631	0.711073	2.49808	0.012487	0.0203992
DRP2|1821	3.9019	3.27998	0.40876	8.02421	1.02177e-15	8.82255e-15
DSCC1|79075	146.332	2.27727	0.145865	15.6122	6.0104e-55	8.39512e-53
DSCR4|10281	11.5387	4.24541	0.762978	5.56426	2.63266e-08	9.65631e-08
DSCR6|53820	24.7414	1.83078	0.312554	5.85749	4.69904e-09	1.89116e-08
DSCR8|84677	49.5379	6.28658	0.664351	9.46274	2.9999e-21	4.36007e-20
DSCR9|257203	3.32452	1.88504	0.295579	6.37744	1.8007e-10	8.54723e-10
DSN1|79980	684.472	1.28054	0.105595	12.1269	7.60313e-34	3.26763e-32
DTL|51514	417.958	3.39001	0.1931	17.5558	5.37338e-69	1.47931e-66
DTNA|1837	678.442	1.80979	0.213419	8.48002	2.2515e-17	2.2847e-16
DTYMK|1841	1023.68	1.30836	0.119488	10.9498	6.66184e-28	1.76744e-26
DUOX1|53905	118.988	2.78673	0.266113	10.472	1.16185e-25	2.50516e-24
DUOX2|50506	421.048	3.12151	0.421902	7.39867	1.37558e-13	9.38932e-13
DUOXA2|405753	154.517	3.53864	0.474193	7.46245	8.49272e-14	5.92028e-13
DUSP13|51207	5.63699	3.8394	0.512137	7.49682	6.53838e-14	4.62754e-13
DUSP15|128853	26.5652	1.98722	0.336714	5.90179	3.59569e-09	1.46827e-08
DUSP27|92235	1.61325	1.63868	0.407571	4.02059	5.80533e-05	0.000137624
DUSP5P|574029	10.6745	4.19298	0.441875	9.48905	2.33143e-21	3.41991e-20
DUSP9|1852	956.868	5.00832	0.31416	15.9419	3.241e-57	4.80984e-55
DVWA|344875	1.48394	2.20183	0.453387	4.8564	1.19538e-06	3.53314e-06
DYDC1|143241	2.88459	2.53886	0.461289	5.50384	3.71616e-08	1.33545e-07
DYDC2|84332	82.9556	3.56003	0.335343	10.6161	2.50919e-26	5.8341e-25
DYNC1I1|1780	205.221	4.11152	0.350627	11.7262	9.35809e-32	3.39249e-30
E2F1|1869	812.915	3.77572	0.20655	18.2799	1.19638e-74	4.45616e-72
E2F2|1870	104.923	2.99885	0.200283	14.9731	1.1014e-50	1.24536e-48
E2F5|1875	154.876	1.20989	0.18452	6.55697	5.49117e-11	2.78013e-10
E2F7|144455	65.163	3.45712	0.243642	14.1893	1.06662e-45	9.29423e-44
E2F8|79733	125.158	3.83082	0.233932	16.3758	2.8474e-60	4.9172e-58
EBF1|1879	121.661	2.08999	0.171321	12.1993	3.13563e-34	1.382e-32
EBF2|64641	7.40348	4.51456	0.380271	11.872	1.65503e-32	6.37707e-31
EBF3|253738	31.904	2.2473	0.224174	10.0248	1.18599e-23	2.1395e-22
ECEL1|9427	91.9519	4.72488	0.521508	9.06003	1.30417e-19	1.63309e-18
ECT2|1894	499.958	2.5836	0.17617	14.6654	1.07411e-48	1.10291e-46
EDARADD|128178	128.692	1.79972	0.229171	7.85319	4.05574e-15	3.29383e-14
EDIL3|10085	52.4087	2.40156	0.302539	7.93803	2.05421e-15	1.7251e-14
EEF1A2|1917	3619.62	3.79467	0.394309	9.62358	6.35764e-22	9.84269e-21
EFCAB4A|283229	270.117	1.40952	0.237027	5.94666	2.73662e-09	1.13579e-08
EFHC2|80258	4.80854	2.57817	0.495324	5.20502	1.93976e-07	6.35633e-07
EFNA3|1944	160.104	2.10566	0.189505	11.1113	1.10513e-28	3.17116e-27
EFNA4|1945	411.102	1.57223	0.125449	12.5329	4.93258e-36	2.46577e-34
EFNA5|1946	115.367	1.22585	0.353303	3.46969	0.000521062	0.00107448
EGFL6|25975	11.9235	4.26876	0.402431	10.6074	2.75211e-26	6.35227e-25
EGFL8|80864	235.909	1.44332	0.186737	7.7292	1.08226e-14	8.39816e-14
EGF|1950	47.2434	4.73766	0.512022	9.25284	2.18599e-20	2.94504e-19
EGLN3|112399	388.198	1.41599	0.276824	5.11511	3.13563e-07	9.98564e-07
EHF|26298	337.232	1.48217	0.28727	5.1595	2.47611e-07	7.99664e-07
EHMT2|10919	2086.3	1.31033	0.096385	13.5948	4.3022e-42	3.11926e-40
EIF5A2|56648	266.799	1.41016	0.232023	6.07767	1.2194e-09	5.25731e-09
ELAVL2|1993	3.53768	2.43727	0.374563	6.50697	7.6681e-11	3.82519e-10
ELAVL3|1995	1.22112	2.00319	0.407137	4.92019	8.64621e-07	2.60044e-06
ELFN2|114794	290.146	3.5959	0.323012	11.1324	8.72675e-29	2.52319e-27
ELOVL3|83401	11.3869	2.54277	0.376883	6.74683	1.51113e-11	8.12956e-11
ELOVL4|6785	15.2327	1.25359	0.278457	4.50192	6.73413e-06	1.80884e-05
ELOVL7|79993	375.187	1.68046	0.314533	5.34271	9.1565e-08	3.12218e-07
ELP2P|100131454	8.06376	1.35593	0.189317	7.1622	7.93906e-13	4.93651e-12
EME1|146956	95.7954	3.34227	0.194425	17.1905	3.12795e-66	6.90914e-64
EME2|197342	17.347	1.67723	0.202998	8.26229	1.42899e-16	1.33654e-15
EML6|400954	86.5494	2.26221	0.211541	10.6939	1.08649e-26	2.5961e-25
EMX1|2016	53.4721	4.08139	0.362919	11.246	2.42284e-29	7.28231e-28
EMX2|2018	0.958192	1.2444	0.506586	2.45644	0.0140322	0.0226759
EN1|2019	2.7521	2.82916	0.626667	4.51462	6.34311e-06	1.71132e-05
EN2|2020	11.0964	3.52524	0.519932	6.7802	1.20008e-11	6.52616e-11
ENAH|55740	2922.84	1.55703	0.136116	11.439	2.67035e-30	8.6122e-29
ENOX1|55068	29.9786	2.39482	0.302041	7.92879	2.21286e-15	1.8526e-14
ENPP6|133121	29.8289	2.14252	0.368593	5.8127	6.14719e-09	2.43275e-08
ENTPD2|954	174.863	1.80554	0.230157	7.84482	4.33565e-15	3.50468e-14
ENTPD3|956	9.97762	2.35165	0.451034	5.21391	1.84904e-07	6.07584e-07
EPCAM|4072	1881.7	1.65721	0.422688	3.92065	8.83114e-05	0.000203711
EPHA10|284656	43.6212	3.51439	0.404636	8.68533	3.77657e-18	4.09007e-17
EPHA5|2044	2.03463	2.12465	0.689904	3.07963	0.00207257	0.00388577
EPHB2|2048	414.194	2.60874	0.290735	8.97293	2.88732e-19	3.49792e-18
EPHX4|253152	8.55816	2.5765	0.305449	8.43514	3.30797e-17	3.30206e-16
EPPK1|83481	503.696	3.20135	0.291334	10.9886	4.33665e-28	1.18191e-26
EPR1|8475	494.108	3.76718	0.215149	17.5096	1.20948e-68	3.28218e-66
EPS8L3|79574	642.48	5.18835	0.333394	15.5622	1.31491e-54	1.81e-52
ERC2|26059	7.58219	3.16042	0.441262	7.16223	7.93743e-13	4.93651e-12
ERCC6L|54821	61.662	3.16963	0.204154	15.5257	2.32441e-54	3.13152e-52
ERP27|121506	38.4249	1.4489	0.276501	5.24013	1.60466e-07	5.31417e-07
ESCO2|157570	81.9898	1.74399	0.206339	8.45203	2.86275e-17	2.88186e-16
ESM1|11082	429.286	4.15761	0.231962	17.9237	7.70922e-72	2.5692e-69
ESPL1|9700	405.94	1.3969	0.207965	6.71699	1.85515e-11	9.88944e-11
ESRP1|54845	251.918	1.86494	0.514095	3.62762	0.000286044	0.000613353
ESYT3|83850	26.3165	2.26016	0.306645	7.37062	1.69842e-13	1.14327e-12
ETV4|2118	845.969	3.10551	0.297224	10.4484	1.49016e-25	3.177e-24
EVPL|2125	158.077	2.71718	0.400754	6.78017	1.20038e-11	6.52616e-11
EVX1|2128	2.41936	3.04445	0.590975	5.15158	2.58307e-07	8.31381e-07
EXO1|9156	170.691	3.98038	0.209715	18.9799	2.49985e-80	1.15822e-77
EXTL1|2134	4.28974	1.70207	0.299238	5.68803	1.28513e-08	4.90502e-08
EYA1|2138	3.3667	2.8651	0.52391	5.46869	4.53382e-08	1.61071e-07
EYA4|2070	16.8719	1.29439	0.49785	2.59995	0.00932373	0.0155965
EZH2|2146	409.398	2.64848	0.148097	17.8834	1.58988e-71	5.11888e-69
F13A1|2162	442.211	1.84323	0.260025	7.08869	1.35388e-12	8.19576e-12
F2RL3|9002	157.848	2.3017	0.239987	9.59093	8.72943e-22	1.33729e-20
FABP4|2167	410.707	2.35971	0.288632	8.17551	2.94622e-16	2.67143e-15
FABP5|2171	102.293	2.01601	0.215587	9.35126	8.66068e-21	1.2088e-19
FABP6|2172	6.52475	3.65076	0.565486	6.45597	1.07526e-10	5.23736e-10
FAM101A|144347	41.6773	3.36698	0.360366	9.34325	9.34235e-21	1.29918e-19
FAM111B|374393	289.324	2.58703	0.197519	13.0976	3.39857e-39	2.10291e-37
FAM131C|348487	20.3221	1.38601	0.389853	3.55522	0.000377668	0.000797131
FAM132A|388581	12.0538	1.47377	0.287791	5.12097	3.0397e-07	9.70131e-07
FAM133A|286499	133.809	5.00526	0.465242	10.7584	5.40936e-27	1.32932e-25
FAM135B|51059	24.1321	1.39086	0.315692	4.40576	1.05414e-05	2.75591e-05
FAM138F|641702	2.1173	2.25158	0.515252	4.36986	1.24327e-05	3.21935e-05
FAM155B|27112	67.654	2.61595	0.316042	8.27722	1.26086e-16	1.1863e-15
FAM157A|728262	5.17331	1.49902	0.261244	5.73802	9.579e-09	3.71428e-08
FAM159A|348378	20.6962	1.73734	0.325466	5.338	9.39778e-08	3.20043e-07
FAM162B|221303	28.8846	1.60894	0.200488	8.02512	1.01426e-15	8.76169e-15
FAM166A|401565	6.07541	2.62675	0.35765	7.34447	2.06581e-13	1.37837e-12
FAM171A2|284069	43.5227	2.48581	0.252113	9.85991	6.21071e-23	1.05057e-21
FAM177B|400823	3.30107	1.31839	0.414192	3.18304	0.00145738	0.00280178
FAM178B|51252	31.0801	4.35124	0.549723	7.91532	2.46624e-15	2.05651e-14
FAM180B|399888	1.4221	1.45428	0.413143	3.52004	0.000431474	0.000902774
FAM182A|284800	1.78684	1.27922	0.490644	2.60722	0.00912806	0.0153015
FAM182B|728882	21.9501	1.32846	0.215061	6.17713	6.5279e-10	2.90612e-09
FAM183A|440585	2.84668	2.1859	0.526262	4.15364	3.27223e-05	8.0216e-05
FAM186A|121006	10.5907	1.40848	0.224164	6.28324	3.31594e-10	1.52887e-09
FAM189B|10712	1175.15	1.68208	0.0998064	16.8535	9.89562e-64	2.06568e-61
FAM19A4|151647	16.366	3.05078	0.600291	5.08217	3.73152e-07	1.17611e-06
FAM24B|196792	23.0127	2.02959	0.233395	8.69593	3.43996e-18	3.74688e-17
FAM27C|100132948	20.5062	1.22028	0.295666	4.12723	3.67152e-05	8.94271e-05
FAM38B|63895	656.786	1.20842	0.189097	6.39047	1.65379e-10	7.87782e-10
FAM3B|54097	799.78	2.95051	0.395671	7.45697	8.85318e-14	6.16704e-13
FAM40B|57464	80.9829	2.97554	0.243434	12.2232	2.33716e-34	1.04077e-32
FAM54A|113115	57.1411	3.3374	0.222499	14.9996	7.38672e-51	8.4529e-49
FAM57B|83723	6.75379	3.99138	0.384277	10.3867	2.84954e-25	5.94835e-24
FAM5C|339479	8.9371	4.56206	0.600173	7.60123	2.93324e-14	2.15884e-13
FAM64A|54478	60.1108	3.41361	0.280631	12.164	4.83137e-34	2.10981e-32
FAM71F2|346653	7.12788	1.86191	0.287828	6.46881	9.87752e-11	4.8434e-10
FAM72A|729533	24.2138	3.38487	0.262854	12.8774	6.0366e-38	3.38263e-36
FAM72B|653820	143.288	2.79587	0.182132	15.3508	3.49829e-53	4.49011e-51
FAM72D|728833	73.83	3.35533	0.214582	15.6366	4.10148e-55	5.77125e-53
FAM75C1|441452	1.26588	1.86418	0.625027	2.98257	0.00285841	0.00522653
FAM78B|149297	59.6798	1.29803	0.17814	7.28654	3.18005e-13	2.0709e-12
FAM7A3|89837	2.71907	1.66221	0.355987	4.66929	3.02245e-06	8.50081e-06
FAM81A|145773	35.4755	2.36593	0.261486	9.04801	1.45595e-19	1.81716e-18
FAM83D|81610	491.642	2.42106	0.166019	14.583	3.60169e-48	3.63924e-46
FAM83H|286077	4155.09	1.44396	0.141355	10.2151	1.69717e-24	3.30322e-23
FAM90A1|55138	9.4862	1.28935	0.311711	4.13638	3.52821e-05	8.61796e-05
FAM9A|171482	2.21412	1.25406	0.544981	2.3011	0.0213858	0.033411
FANCB|2187	13.9917	2.34549	0.224195	10.4618	1.2934e-25	2.77621e-24
FANCD2|2177	264.291	2.65589	0.17927	14.815	1.17157e-49	1.25735e-47
FANCE|2178	140.146	1.85768	0.151886	12.2307	2.13048e-34	9.54496e-33
FANCG|2189	361.683	1.55237	0.120045	12.9316	2.98727e-38	1.70409e-36
FANCI|55215	567.319	2.63177	0.156293	16.8387	1.27053e-63	2.59515e-61
FAP|2191	133.538	3.00992	0.288834	10.4209	1.98977e-25	4.19973e-24
FATE1|89885	15.8166	4.69787	0.362346	12.9652	1.92847e-38	1.11686e-36
FBF1|85302	127.205	1.85118	0.147839	12.5216	5.68744e-36	2.83566e-34
FBLIM1|54751	1009.29	1.36004	0.17355	7.83655	4.63089e-15	3.73222e-14
FBLL1|345630	68.9456	1.28114	0.34244	3.74122	0.00018313	0.000404857
FBLN1|2192	1913.18	1.48236	0.251358	5.8974	3.69273e-09	1.50627e-08
FBN3|84467	68.75	3.61477	0.384781	9.39434	5.75787e-21	8.13209e-20
FBXL16|146330	130.862	2.3728	0.320392	7.40594	1.30222e-13	8.91098e-13
FBXL18|80028	570.113	2.21724	0.129765	17.0866	1.86849e-65	3.98807e-63
FBXL2|25827	27.9924	1.21082	0.265549	4.55969	5.12296e-06	1.39922e-05
FBXO32|114907	275.542	2.11372	0.211025	10.0165	1.29042e-23	2.32129e-22
FBXO43|286151	48.4093	3.96457	0.229348	17.2863	5.96988e-67	1.40005e-64
FBXW10|10517	55.4525	4.1856	0.393544	10.6357	2.03335e-26	4.76859e-25
FCGBP|8857	539.261	1.26403	0.265859	4.75452	1.98914e-06	5.70727e-06
FEN1|2237	1233.48	1.63878	0.119381	13.7273	6.97007e-43	5.23334e-41
FER1L4|80307	103.093	3.29593	0.325198	10.1351	3.8585e-24	7.23554e-23
FER1L5|90342	2.70169	2.85148	0.441539	6.45805	1.06062e-10	5.17267e-10
FER1L6|654463	41.6259	5.54006	0.568402	9.74672	1.90517e-22	3.08267e-21
FERMT1|55612	181.145	2.28258	0.302197	7.55327	4.24468e-14	3.07169e-13
FEZF1|389549	1.90031	2.34766	0.671967	3.49372	0.000476346	0.000990007
FGD1|2245	238.123	1.78462	0.168223	10.6087	2.71631e-26	6.27724e-25
FGF12|2257	109.331	2.09302	0.283504	7.38269	1.55125e-13	1.05166e-12
FGF13|2258	229.815	1.95942	0.246054	7.96338	1.674e-15	1.41898e-14
FGF17|8822	8.01706	2.30547	0.341026	6.76039	1.37617e-11	7.42662e-11
FGF19|9965	190.612	2.44519	0.456224	5.35963	8.33928e-08	2.86461e-07
FGF22|27006	1.01269	1.29281	0.476741	2.71176	0.00669277	0.0115128
FGF3|2248	0.773371	1.54424	0.658032	2.34676	0.0189377	0.0298342
FHAD1|114827	17.7629	2.5131	0.309189	8.12802	4.36368e-16	3.88388e-15
FHDC1|85462	54.9243	2.0063	0.239577	8.37437	5.55213e-17	5.39755e-16
FHIT|2272	222.268	1.26704	0.168362	7.5257	5.24398e-14	3.75197e-13
FIBCD1|84929	15.1489	5.02717	0.506278	9.92965	3.09327e-23	5.38586e-22
FIGF|2277	96.8817	1.8598	0.292347	6.36162	1.9964e-10	9.42435e-10
FIGNL2|401720	192.604	1.89041	0.218389	8.65615	4.87955e-18	5.23683e-17
FKBP10|60681	1188.75	1.24173	0.24201	5.1309	2.88366e-07	9.22655e-07
FKBP6|8468	1.57138	1.25809	0.409316	3.07364	0.00211467	0.00395961
FLJ12825|440101	7.50017	2.99722	0.360958	8.30351	1.01079e-16	9.61007e-16
FLJ16779|100192386	1.43943	1.73791	0.55851	3.11169	0.00186017	0.00351356
FLJ22536|401237	7.97685	1.68432	0.351598	4.79048	1.66381e-06	4.81869e-06
FLJ26850|400710	2.98773	1.21013	0.28673	4.22045	2.43814e-05	6.09166e-05
FLJ36000|284124	2.3975	2.7678	0.715861	3.86639	0.00011046	0.000251774
FLJ41941|100192420	1.64544	1.33883	0.432406	3.09624	0.0019599	0.00368982
FLJ42875|440556	25.6303	1.81155	0.347123	5.21876	1.80124e-07	5.92389e-07
FLJ46321|389763	2.18303	2.29847	0.81601	2.81672	0.00485167	0.00853829
FLNC|2318	905.899	3.47136	0.353021	9.83332	8.09103e-23	1.35059e-21
FLRT1|23769	15.9915	1.35372	0.216099	6.26433	3.74429e-10	1.7143e-09
FLVCR1|28982	223.804	2.33307	0.150409	15.5114	2.90319e-54	3.85658e-52
FMN2|56776	4.92507	2.14328	0.566889	3.78077	0.000156343	0.00034903
FMO1|2326	198.968	2.23971	0.363906	6.15464	7.52493e-10	3.32041e-09
FMO9P|116123	0.875598	1.6218	0.701114	2.31317	0.0207133	0.0324458
FOLR1|2348	47.2984	2.20992	0.4017	5.50142	3.76743e-08	1.35311e-07
FOXC2|2303	7.30844	1.26466	0.271395	4.65984	3.16451e-06	8.8767e-06
FOXD1|2297	3.90165	1.61391	0.397625	4.05886	4.9312e-05	0.000118036
FOXD2|2306	94.8475	2.10716	0.189438	11.1232	9.67448e-29	2.79295e-27
FOXD4L1|200350	5.82388	1.38343	0.249195	5.55158	2.83099e-08	1.03458e-07
FOXD4|2298	11.2219	1.71053	0.2392	7.15103	8.61285e-13	5.338e-12
FOXE3|2301	1.55009	1.89127	0.390581	4.84219	1.28418e-06	3.77914e-06
FOXF2|2295	17.461	1.97988	0.284626	6.95607	3.49899e-12	2.01965e-11
FOXH1|8928	9.01052	2.6413	0.285779	9.24246	2.409e-20	3.21584e-19
FOXI2|399823	1.80983	1.88776	0.385058	4.90255	9.46028e-07	2.82915e-06
FOXJ1|2302	84.6328	2.6652	0.396002	6.73025	1.69371e-11	9.06815e-11
FOXK1|221937	799.514	1.2586	0.106549	11.8125	3.36589e-32	1.27367e-30
FOXL1|2300	28.2016	1.59425	0.250422	6.36623	1.93732e-10	9.16139e-10
FOXM1|2305	841.831	3.86434	0.19886	19.4325	4.09783e-84	2.51104e-81
FOXN4|121643	128.364	2.36154	0.387579	6.09304	1.10784e-09	4.80358e-09
FOXQ1|94234	423.435	1.58845	0.330287	4.80929	1.51465e-06	4.41497e-06
FOXS1|2307	99.3241	2.79712	0.221821	12.6098	1.86404e-36	9.59601e-35
FRAS1|80144	374.259	1.78846	0.355818	5.02632	4.99982e-07	1.54897e-06
FRMD3|257019	30.9079	1.42206	0.29674	4.79229	1.64891e-06	4.77844e-06
FRMPD1|22844	125.279	1.32539	0.30192	4.38987	1.13421e-05	2.95142e-05
FRMPD2|143162	1.10562	1.88907	0.558725	3.38103	0.000722136	0.00145716
FSCN2|25794	3.16872	1.37235	0.380443	3.60725	0.000309461	0.000660137
FSTL4|23105	76.4531	4.29604	0.33025	13.0084	1.09559e-38	6.46332e-37
FSTL5|56884	63.3206	3.30508	0.550381	6.00509	1.91231e-09	8.09407e-09
FUT2|2524	95.258	2.97387	0.300959	9.88132	5.01693e-23	8.57029e-22
FXYD2|486	2339.84	2.01772	0.434276	4.64616	3.38176e-06	9.46235e-06
FXYD3|5349	127.071	2.29279	0.408275	5.6158	1.95659e-08	7.29058e-08
FZD10|11211	11.9531	2.51845	0.353269	7.129	1.01104e-12	6.22147e-12
FZD2|2535	49.793	1.20985	0.235207	5.14377	2.69276e-07	8.64777e-07
FZD9|8326	31.4296	1.96325	0.367897	5.33642	9.47975e-08	3.22488e-07
G6PD|2539	1668.59	2.66192	0.212668	12.5168	6.04346e-36	2.99743e-34
GABBR2|9568	101.824	4.21545	0.441834	9.5408	1.4174e-21	2.13351e-20
GABRA2|2555	10.0242	3.13329	0.726955	4.31016	1.63138e-05	4.16641e-05
GABRA3|2556	12.4568	4.44705	0.648638	6.85599	7.08218e-12	3.97439e-11
GABRB1|2560	1.33618	1.94346	0.576987	3.36828	0.000756376	0.00151995
GABRD|2563	145.212	4.80227	0.204761	23.453	1.23109e-121	2.33858e-117
GABRE|2564	553.935	2.878	0.234989	12.2474	1.73558e-34	7.83113e-33
GABRG2|2566	9.41371	4.4547	0.686663	6.48745	8.72987e-11	4.31519e-10
GABRG3|2567	1.68939	1.56084	0.632688	2.467	0.0136249	0.0220797
GABRQ|55879	1.86543	2.47283	0.49423	5.00341	5.63258e-07	1.73133e-06
GABRR1|2569	1.23667	1.99365	0.52676	3.78475	0.000153866	0.000343864
GABRR2|2570	1.51412	1.21284	0.350785	3.4575	0.000545219	0.00112137
GABRR3|200959	2.87919	3.17774	0.541412	5.86936	4.37473e-09	1.76663e-08
GAD1|2571	30.9851	4.89899	0.462364	10.5955	3.12606e-26	7.13717e-25
GADL1|339896	1.27518	2.06572	0.694979	2.97235	0.00295527	0.00538807
GAGE12D|100132399	52.77	4.80573	0.779579	6.16452	7.0697e-10	3.12898e-09
GAGE12J|729396	18.238	4.8925	0.732453	6.67961	2.39583e-11	1.26315e-10
GAGE1|2543	11.7811	3.4817	0.833625	4.17658	2.95927e-05	7.31005e-05
GAGE2A|729447	16.5539	4.38608	0.786588	5.57608	2.46004e-08	9.05462e-08
GAGE2C|2574	1.63827	1.89658	0.852473	2.22479	0.0260951	0.0401736
GAGE2D|729408	57.9652	4.63335	0.786691	5.88967	3.86966e-09	1.57573e-08
GAGE4|2576	60.7724	5.90247	0.717704	8.2241	1.96667e-16	1.82505e-15
GAGE8|100101629	2.21354	2.40875	0.804107	2.99557	0.00273936	0.00502724
GAL3ST1|9514	663.973	2.44318	0.305053	8.00903	1.15618e-15	9.92892e-15
GAL3ST2|64090	6.16718	1.58437	0.391579	4.0461	5.20772e-05	0.000124107
GAL3ST4|79690	102.767	1.23358	0.211342	5.8369	5.31816e-09	2.12279e-08
GALNT13|114805	8.14893	1.83033	0.349744	5.23333	1.66486e-07	5.50299e-07
GALR2|8811	4.57988	1.28674	0.274241	4.692	2.70548e-06	7.65464e-06
GALR3|8484	7.73741	1.35452	0.338931	3.99645	6.43007e-05	0.000151658
GAL|51083	8.47081	3.32504	0.61462	5.40992	6.30534e-08	2.19935e-07
GAP43|2596	7.344	2.73438	0.392954	6.9585	3.43903e-12	1.98806e-11
GAS5|60674	3061.7	1.97839	0.168614	11.7333	8.60784e-32	3.15057e-30
GAST|2520	4.23572	3.15837	0.761096	4.14977	3.32809e-05	8.15116e-05
GATSL1|389523	17.825	2.35172	0.224674	10.4673	1.22137e-25	2.62754e-24
GATSL2|729438	2.00619	2.54033	0.632091	4.01893	5.84632e-05	0.000138561
GATS|352954	229.81	1.47908	0.152291	9.71223	2.67433e-22	4.26546e-21
GBAP1|2630	1936.16	1.69547	0.142116	11.9302	8.2393e-33	3.24045e-31
GBA|2629	4508.54	1.3416	0.104964	12.7815	2.07962e-37	1.12548e-35
GBP2|2634	3769.16	1.35808	0.156574	8.67368	4.18368e-18	4.51296e-17
GBX2|2637	0.978218	1.90739	0.45557	4.18682	2.82892e-05	7.01359e-05
GCG|2641	1.82763	2.05168	0.659498	3.11096	0.00186478	0.0035212
GCK|2645	436.478	1.5262	0.474518	3.21632	0.00129845	0.00251611
GCM1|8521	4.06754	3.01436	0.443286	6.80004	1.04593e-11	5.74068e-11
GCNT3|9245	255.804	2.94456	0.3373	8.72979	2.55147e-18	2.82611e-17
GDAP1L1|78997	2.09007	2.1576	0.441847	4.88313	1.04413e-06	3.10785e-06
GDF10|2662	30.8043	2.59821	0.447343	5.80808	6.31925e-09	2.49564e-08
GDF1|2657	6.7758	3.82405	0.532719	7.17838	7.05439e-13	4.42115e-12
GDF5|8200	1.57983	2.14336	0.441947	4.84982	1.23572e-06	3.64782e-06
GDPD1|284161	40.0259	1.59162	0.196099	8.1164	4.80212e-16	4.25075e-15
GDPD3|79153	44.827	2.17262	0.254183	8.54748	1.258e-17	1.30727e-16
GGN|199720	6.08326	1.5735	0.270687	5.81299	6.13672e-09	2.42911e-08
GHRHR|2692	45.5791	3.75113	0.469633	7.98735	1.37868e-15	1.17442e-14
GINS1|9837	324.995	2.77862	0.183149	15.1713	5.47623e-52	6.66836e-50
GINS2|51659	329.766	1.80925	0.167516	10.8004	3.42644e-27	8.60962e-26
GINS3|64785	160.154	1.44107	0.132525	10.8739	1.53456e-27	3.93394e-26
GINS4|84296	168.007	1.88606	0.174901	10.7836	4.11677e-27	1.02628e-25
GIPR|2696	8.36621	1.56767	0.3437	4.56116	5.08709e-06	1.39042e-05
GIP|2695	1.04667	1.78277	0.725784	2.45634	0.014036	0.0226801
GJA10|84694	8.76525	4.35483	0.66207	6.5776	4.78104e-11	2.43879e-10
GJA3|2700	5.33978	1.51732	0.363241	4.17717	2.95159e-05	7.29392e-05
GJA5|2702	371.884	1.47499	0.18294	8.0627	7.46253e-16	6.52061e-15
GJB6|10804	8.9114	1.68622	0.463858	3.6352	0.000277764	0.000597081
GJC1|10052	173.361	2.35132	0.170458	13.7942	2.7632e-43	2.12509e-41
GLB1L3|112937	7.82338	3.8464	0.591744	6.50011	8.02613e-11	3.99435e-10
GLDN|342035	194.146	3.72708	0.341432	10.916	9.66358e-28	2.5181e-26
GLI1|2735	39.0621	1.34847	0.229079	5.88646	3.9456e-09	1.60356e-08
GLI4|2738	469.703	1.52358	0.14812	10.2861	8.13925e-25	1.62922e-23
GLP1R|2740	11.8565	4.83089	0.611869	7.89531	2.89603e-15	2.38668e-14
GLT25D2|23127	32.5909	1.21443	0.263907	4.60172	4.19017e-06	1.15844e-05
GLUL|2752	132507	1.96516	0.278354	7.05995	1.66566e-12	9.99781e-12
GMCL1L|64396	11.6593	1.4544	0.293217	4.96016	7.04344e-07	2.14075e-06
GMNN|51053	1481.05	2.14465	0.141443	15.1627	6.24856e-52	7.56036e-50
GNAL|2774	93.4128	2.05246	0.244663	8.38895	4.9051e-17	4.81039e-16
GNAT1|2779	7.30944	1.20551	0.252416	4.77589	1.78918e-06	5.16417e-06
GNAZ|2781	485.858	3.61138	0.243358	14.8398	8.09862e-50	8.79093e-48
GNG4|2786	435.573	5.75306	0.43675	13.1724	1.26453e-39	7.87577e-38
GNGT1|2792	3.645	3.45906	0.610593	5.66509	1.4695e-08	5.56622e-08
GOLGA2B|55592	482.9	1.26809	0.158423	8.00447	1.19986e-15	1.02948e-14
GOLGA7B|401647	154.075	1.87399	0.323831	5.78695	7.16745e-09	2.81773e-08
GOLGA8A|23015	898.34	1.61562	0.171201	9.43699	3.8365e-21	5.51271e-20
GOLGA8B|440270	896.06	1.65633	0.157035	10.5475	5.21574e-26	1.16563e-24
GOLGA8C|729786	1.6451	2.29092	0.392166	5.84171	5.16676e-09	2.06366e-08
GOLGA9P|283796	5.50726	1.83002	0.333152	5.49307	3.95013e-08	1.41475e-07
GOLM1|51280	3764.02	1.26025	0.20006	6.29939	2.98826e-10	1.38451e-09
GP2|2813	127.92	3.80413	0.602049	6.31863	2.63888e-10	1.22953e-09
GPAA1|8733	9338.34	1.41088	0.129824	10.8677	1.64288e-27	4.18901e-26
GPAT2|150763	88.5308	1.82069	0.258267	7.04965	1.79371e-12	1.07115e-11
GPC2|221914	11.2644	2.29415	0.268723	8.53726	1.37444e-17	1.42127e-16
GPC3|2719	20438	5.79636	0.299216	19.3718	1.33479e-83	7.45758e-81
GPC5|2262	67.3216	1.65234	0.36715	4.50046	6.78078e-06	1.82086e-05
GPR110|266977	6.08683	1.35764	0.570832	2.37834	0.0173906	0.0276121
GPR115|221393	3.6651	1.49076	0.574901	2.59308	0.00951213	0.0158836
GPR119|139760	1.17599	1.79021	0.689053	2.59808	0.00937476	0.0156736
GPR120|338557	5.77677	1.47885	0.341975	4.32445	1.52911e-05	3.91838e-05
GPR137C|283554	70.9072	1.26634	0.169986	7.44965	9.35852e-14	6.48755e-13
GPR150|285601	1.91306	1.74666	0.420791	4.1509	3.31166e-05	8.113e-05
GPR158|57512	126.68	3.3043	0.298151	11.0826	1.52313e-28	4.33783e-27
GPR161|23432	44.2857	1.26806	0.204423	6.20308	5.53677e-10	2.48585e-09
GPR172A|79581	1255.8	1.40609	0.139351	10.0903	6.09876e-24	1.12478e-22
GPR19|2842	18.1537	2.55891	0.234081	10.9317	8.12967e-28	2.13894e-26
GPR1|2825	5.04952	2.23058	0.379773	5.87347	4.26769e-09	1.72561e-08
GPR21|2844	1.82009	2.09586	0.351324	5.9656	2.43732e-09	1.01846e-08
GPR27|2850	2.23072	1.45764	0.60537	2.40786	0.0160465	0.0256474
GPR35|2859	230.336	3.15275	0.304058	10.3689	3.43466e-25	7.11502e-24
GPR37L1|9283	16.0005	1.41639	0.244871	5.78424	7.28408e-09	2.86181e-08
GPR44|11251	117.416	2.15545	0.258019	8.35381	6.60946e-17	6.37974e-16
GPR63|81491	1.98138	1.43915	0.368569	3.90469	9.43459e-05	0.000217025
GPR64|10149	197.654	2.08278	0.338875	6.14617	7.93745e-10	3.49432e-09
GPR81|27198	2.93341	1.36664	0.389484	3.50885	0.000450041	0.000938416
GPR88|54112	1601.15	1.56317	0.39308	3.97672	6.98709e-05	0.000164124
GPRIN1|114787	162.358	2.56851	0.193503	13.2738	3.28707e-40	2.14575e-38
GPSM1|26086	529.406	2.10655	0.208624	10.0973	5.67632e-24	1.04993e-22
GPSM2|29899	241.209	1.6947	0.150929	11.2284	2.95775e-29	8.80649e-28
GRAMD1A|57655	1680.63	1.42595	0.150342	9.48471	2.43057e-21	3.55709e-20
GRAMD1B|57476	128.55	1.42816	0.313166	4.56038	5.10606e-06	1.39501e-05
GREB1|9687	600.83	1.51527	0.255259	5.93622	2.9167e-09	1.20578e-08
GRIA2|2891	3.18071	2.39139	0.637171	3.75314	0.00017463	0.000387035
GRIK2|2898	12.364	1.82606	0.408609	4.46897	7.85976e-06	2.09109e-05
GRIK4|2900	11.6589	2.99087	0.430659	6.94487	3.78814e-12	2.17993e-11
GRIN1|2902	3.31533	2.7306	0.46329	5.89393	3.77106e-09	1.53789e-08
GRIN2A|2903	40.8943	3.02902	0.405528	7.46932	8.06082e-14	5.63783e-13
GRIN3B|116444	1.57094	1.82215	0.47959	3.7994	0.000145045	0.000325222
GRM2|2912	14.0742	2.03045	0.284255	7.14306	9.12746e-13	5.63488e-12
GRM4|2914	3.29559	3.09806	0.500533	6.18952	6.03487e-10	2.69801e-09
GRM5|2915	3.31874	1.93644	0.496894	3.89709	9.73537e-05	0.000223755
GRPR|2925	43.1524	3.96132	0.397999	9.95309	2.44462e-23	4.29187e-22
GRP|2922	1.98385	2.43616	0.585199	4.16296	3.14146e-05	7.73095e-05
GSC|145258	2.82225	2.47312	0.465452	5.31336	1.07619e-07	3.6318e-07
GSDMC|56169	11.6832	3.71765	0.380972	9.75833	1.69934e-22	2.75903e-21
GSG2|83903	33.6048	2.65746	0.207063	12.8341	1.05608e-37	5.81486e-36
GTF2IRD1|9569	489.092	1.20945	0.123788	9.7703	1.5101e-22	2.46442e-21
GTSE1|51512	188.331	3.7163	0.213342	17.4194	5.87805e-68	1.54957e-65
GTSF1L|149699	0.731457	1.28469	0.4903	2.62022	0.00878729	0.0147759
GTSF1|121355	210.708	4.50051	0.535328	8.40702	4.20574e-17	4.16323e-16
GUCA2A|2980	15.2093	2.28516	0.478281	4.77786	1.77173e-06	5.11643e-06
GUCY1B2|2974	14.7387	1.69091	0.429344	3.93836	8.20391e-05	0.000190236
GUCY2C|2984	165.332	4.65433	0.446883	10.4151	2.11556e-25	4.45534e-24
GUCY2D|3000	9.89396	2.63123	0.387692	6.78693	1.14549e-11	6.24739e-11
GUCY2E|390226	4.44693	2.19259	0.462194	4.74387	2.09675e-06	5.99757e-06
GULP1|51454	130.246	1.89563	0.349433	5.42487	5.7997e-08	2.03305e-07
GXYLT2|727936	19.2343	2.58323	0.36658	7.04684	1.83028e-12	1.08991e-11
GYLTL1B|120071	271.573	1.29633	0.281125	4.61121	4.00332e-06	1.11017e-05
H1FNT|341567	1.75975	2.33179	0.541858	4.30333	1.68253e-05	4.29126e-05
H2AFB1|474382	3.65756	2.01813	0.309534	6.51991	7.03511e-11	3.52237e-10
H2AFX|3014	1141.34	1.45757	0.140615	10.3657	3.55264e-25	7.35141e-24
H2BFXP|767811	1.26857	1.28423	0.392957	3.26811	0.00108266	0.00212418
HAGHL|84264	73.8744	3.2886	0.286913	11.462	2.04704e-30	6.69285e-29
HAPLN1|1404	8.15764	3.14189	0.469407	6.69331	2.18175e-11	1.15541e-10
HAPLN3|145864	128.276	1.45148	0.218003	6.65809	2.77402e-11	1.45406e-10
HAVCR1|26762	16.3078	4.41939	0.49556	8.91797	4.74926e-19	5.63504e-18
HBE1|3046	4.03753	1.81497	0.58343	3.11086	0.00186546	0.00352214
HCG27|253018	29.8053	1.2251	0.159761	7.66834	1.74232e-14	1.31337e-13
HCN2|610	66.7555	3.76468	0.341034	11.039	2.47683e-28	6.89881e-27
HCRT|3060	0.747479	1.42074	0.533221	2.66445	0.00771142	0.013106
HDAC11|79885	941.558	1.78299	0.131482	13.5607	6.85058e-42	4.94804e-40
HDGFL1|154150	1.17691	1.82034	0.778452	2.33842	0.0193657	0.030468
HEATR7B2|133558	20.3947	1.45279	0.496294	2.92728	0.00341946	0.00616222
HECW1|23072	16.0788	1.30514	0.337613	3.86578	0.000110734	0.000252249
HELLS|3070	119.04	2.7597	0.206214	13.3827	7.6354e-41	5.18007e-39
HEPACAM2|253012	1.54947	1.22142	0.489041	2.49758	0.0125043	0.0204259
HERC2P2|400322	957.78	1.26423	0.140255	9.01386	1.98938e-19	2.4555e-18
HERC2P4|440362	10.4762	2.26069	0.36586	6.17911	6.44646e-10	2.87053e-09
HES2|54626	28.6463	2.91289	0.335558	8.68072	3.93281e-18	4.252e-17
HES4|57801	97.6031	1.35098	0.211623	6.38391	1.72628e-10	8.20836e-10
HES5|388585	6.32979	1.73836	0.274852	6.32471	2.53704e-10	1.18558e-09
HES6|55502	325.531	1.4704	0.151908	9.67954	3.68384e-22	5.81698e-21
HEY1|23462	242.414	1.34827	0.152961	8.81447	1.2025e-18	1.37441e-17
HFM1|164045	2.59401	1.2013	0.402472	2.98479	0.00283769	0.00519214
HHIPL2|79802	108.316	5.91682	0.434176	13.6277	2.74109e-42	2.01042e-40
HIC2|23119	288.628	1.23598	0.162427	7.60946	2.75233e-14	2.03437e-13
HIGD1B|51751	34.2575	3.53602	0.209861	16.8494	1.06031e-63	2.18931e-61
HIST1H1B|3009	2.86886	2.96656	0.385404	7.69727	1.39001e-14	1.06299e-13
HIST1H1C|3006	5893.29	1.43823	0.20902	6.88081	5.95116e-12	3.36353e-11
HIST1H1E|3008	9.47958	1.24155	0.239127	5.192	2.08044e-07	6.78688e-07
HIST1H2AB|8335	0.893802	1.25404	0.37956	3.30392	0.000953423	0.00188507
HIST1H2AD|3013	2.31245	1.51628	0.427013	3.55089	0.000383928	0.000809624
HIST1H2AE|3012	112.571	1.55901	0.234506	6.64806	2.96991e-11	1.55118e-10
HIST1H2AG|8969	19.9017	2.04652	0.313653	6.52477	6.81039e-11	3.41436e-10
HIST1H2AH|85235	1.24653	1.9526	0.389191	5.01708	5.24626e-07	1.62098e-06
HIST1H2AJ|8331	1.08014	1.91272	0.403367	4.74188	2.11739e-06	6.05157e-06
HIST1H2AK|8330	3.49496	1.60098	0.301858	5.30376	1.13443e-07	3.81748e-07
HIST1H2AL|8332	2.28197	2.72602	0.370147	7.36469	1.77557e-13	1.19267e-12
HIST1H2AM|8336	13.9068	2.65106	0.248249	10.679	1.27607e-26	3.03761e-25
HIST1H2BF|8343	2.15259	2.30595	0.382617	6.02679	1.67245e-09	7.11531e-09
HIST1H2BG|8339	22.4617	2.27071	0.256749	8.84409	9.22813e-19	1.06759e-17
HIST1H2BH|8345	2.83009	1.9995	0.4163	4.80303	1.56285e-06	4.54082e-06
HIST1H2BJ|8970	58.0259	1.80374	0.229756	7.85067	4.13813e-15	3.35501e-14
HIST1H2BL|8340	2.1603	2.25049	0.36962	6.08866	1.13862e-09	4.92471e-09
HIST1H2BN|8341	23.543	1.51412	0.213105	7.10506	1.20272e-12	7.32743e-12
HIST1H2BO|8348	6.71316	1.84115	0.276997	6.64683	2.99464e-11	1.56367e-10
HIST1H3B|8358	5.42543	3.06672	0.378434	8.10371	5.331e-16	4.70793e-15
HIST1H3C|8352	3.5398	1.4399	0.312552	4.6069	4.08708e-06	1.13142e-05
HIST1H3D|8351	39.2957	2.14893	0.239463	8.97398	2.85994e-19	3.47175e-18
HIST1H3E|8353	61.9226	1.6869	0.205561	8.20631	2.28085e-16	2.1019e-15
HIST1H3G|8355	1.97157	2.29622	0.48888	4.69689	2.64148e-06	7.47913e-06
HIST1H3H|8357	31.7893	1.89125	0.241907	7.81811	5.36215e-15	4.29605e-14
HIST1H3J|8356	0.843173	1.70329	0.382627	4.45156	8.52472e-06	2.25631e-05
HIST1H4D|8360	1.53355	1.45907	0.357807	4.07782	4.54599e-05	0.000109283
HIST1H4E|8367	4.9589	2.30949	0.326531	7.07281	1.51822e-12	9.14399e-12
HIST1H4H|8365	119.137	2.61868	0.236899	11.054	2.09674e-28	5.88325e-27
HIST1H4I|8294	2.83928	2.87365	0.360583	7.96947	1.5936e-15	1.35324e-14
HIST2H2AA3|8337	2243.61	1.29191	0.205711	6.28021	3.38108e-10	1.55815e-09
HIST2H2BF|440689	38.7668	1.2747	0.202749	6.28711	3.23438e-10	1.49308e-09
HIST2H3C|126961	6.23744	3.11109	0.335339	9.27743	1.73619e-20	2.3659e-19
HIST2H3D|653604	1.56798	1.57423	0.359528	4.37861	1.19439e-05	3.10039e-05
HIST2H4A|8370	675.296	2.07804	0.166051	12.5145	6.21855e-36	3.07624e-34
HIST3H2A|92815	29.1962	2.63748	0.364114	7.24355	4.37077e-13	2.79741e-12
HIST3H2BB|128312	1.49781	2.06262	0.541536	3.80883	0.000139628	0.000313891
HJURP|55355	300.36	4.00084	0.205254	19.4922	1.27955e-84	8.68084e-82
HK2|3099	438.58	1.52886	0.289951	5.27282	1.34344e-07	4.4827e-07
HKDC1|80201	1578.37	1.6258	0.253808	6.40563	1.49748e-10	7.17432e-10
HMGA1|3159	2816.79	1.77009	0.163109	10.8522	1.94786e-27	4.95336e-26
HMGA2|8091	43.1195	4.35039	0.511655	8.50258	1.85422e-17	1.89369e-16
HMGB2|3148	1853.67	1.38079	0.131843	10.473	1.14936e-25	2.48106e-24
HMMR|3161	328.902	3.53911	0.194	18.2428	2.35909e-74	8.57374e-72
HMX2|3167	1.10242	1.78672	0.739378	2.41651	0.0156699	0.0250982
HN1|51155	1952.22	1.30347	0.145664	8.94844	3.60534e-19	4.33188e-18
HOMER3|9454	524.675	1.31522	0.180068	7.30404	2.79254e-13	1.8311e-12
HOXA10|3206	144.17	5.47883	0.371486	14.7484	3.15064e-49	3.32497e-47
HOXA11AS|221883	4.73957	4.01915	0.457762	8.77999	1.63496e-18	1.84868e-17
HOXA11|3207	11.193	4.49764	0.513194	8.76401	1.88425e-18	2.11795e-17
HOXA13|3209	110.401	6.75124	0.402281	16.7824	3.28289e-63	6.56439e-61
HOXA3|3200	103.007	2.83558	0.278703	10.1742	2.58531e-24	4.91106e-23
HOXA6|3203	1.63269	2.52892	0.523751	4.82847	1.37585e-06	4.03265e-06
HOXA7|3204	8.88587	2.01327	0.340952	5.90484	3.5299e-09	1.4442e-08
HOXA9|3205	5.30089	2.05066	0.352758	5.81322	6.12832e-09	2.42629e-08
HOXB13|10481	17.5565	4.60583	0.617751	7.4558	8.93246e-14	6.21542e-13
HOXB7|3217	61.2407	1.65614	0.251648	6.5812	4.66671e-11	2.38239e-10
HOXB8|3218	3.21215	3.06274	0.455877	6.71834	1.83807e-11	9.80512e-11
HOXB9|3219	8.41528	4.3691	0.5117	8.53841	1.36085e-17	1.40799e-16
HOXC10|3226	16.7997	3.2559	0.653805	4.97993	6.36077e-07	1.94603e-06
HOXC11|3227	1.2682	1.96221	0.72708	2.69875	0.00695999	0.01194
HOXC13|3229	3.26847	3.13263	0.604473	5.18241	2.19036e-07	7.12223e-07
HOXC4|3221	13.1272	1.82564	0.30401	6.0052	1.91096e-09	8.09017e-09
HOXC5|3222	4.473	3.39782	0.490697	6.92448	4.37584e-12	2.50598e-11
HOXC6|3223	20.4648	4.74597	0.501751	9.45882	3.11428e-21	4.52284e-20
HOXC8|3224	6.68925	3.62452	0.580669	6.24198	4.32072e-10	1.96496e-09
HOXC9|3225	29.8165	5.46135	0.541457	10.0864	6.34632e-24	1.1693e-22
HOXD10|3236	15.5861	4.2492	0.44543	9.53955	1.4345e-21	2.15755e-20
HOXD11|3237	2.22927	2.4308	0.638469	3.80724	0.000140529	0.000315878
HOXD13|3239	1.82866	2.43222	0.703761	3.45603	0.000548199	0.00112701
HOXD1|3231	28.253	5.36699	0.419816	12.7841	2.01061e-37	1.09125e-35
HOXD3|3232	7.9565	4.14717	0.390621	10.6169	2.48805e-26	5.79203e-25
HOXD4|3233	12.3894	5.0007	0.415	12.0499	1.94224e-33	8.05564e-32
HOXD8|3234	34.067	3.05792	0.255945	11.9476	6.68347e-33	2.65605e-31
HOXD9|3235	74.2035	4.54033	0.316932	14.3259	1.50857e-46	1.38439e-44
HPCA|3208	1.75562	1.55841	0.401685	3.87969	0.000104588	0.000239252
HPDL|84842	20.2415	2.30039	0.290801	7.91053	2.56286e-15	2.12967e-14
HRCT1|646962	371.096	2.7909	0.265087	10.5282	6.40351e-26	1.42104e-24
HRH3|11255	1.03184	1.2681	0.466529	2.71816	0.00656457	0.0113025
HS3ST4|9951	14.8907	2.71735	0.72474	3.74942	0.000177245	0.000392552
HS3ST5|222537	1.35923	1.65655	0.726231	2.28102	0.0225473	0.0350814
HS6ST2|90161	73.559	3.11717	0.44904	6.94185	3.86996e-12	2.22499e-11
HSD17B3|3293	75.3461	1.60662	0.256931	6.25314	4.02281e-10	1.83688e-09
HSF2BP|11077	22.9128	2.4585	0.211294	11.6355	2.72077e-31	9.53575e-30
HSF4|3299	273.064	1.82434	0.16078	11.3468	7.69159e-30	2.39524e-28
HSPA7|3311	144.898	1.40051	0.254405	5.50505	3.69069e-08	1.32705e-07
HSPB1|3315	23489.6	1.69578	0.160207	10.5849	3.50039e-26	7.96329e-25
HSPB3|8988	1.33569	1.92543	0.669348	2.87657	0.00402018	0.00716391
HSPB8|26353	787.727	1.4124	0.280033	5.04369	4.56633e-07	1.42317e-06
HTR1B|3351	1.12018	1.5812	0.400317	3.94987	7.81924e-05	0.00018196
HTR1D|3352	83.9438	3.7306	0.422503	8.82975	1.04912e-18	1.20345e-17
HTR1F|3355	1.2041	1.79004	0.400362	4.47107	7.78303e-06	2.07155e-05
HTR2C|3358	3.10611	2.53831	0.678499	3.74106	0.000183244	0.000404944
HTR3A|3359	8.55727	3.14742	0.508158	6.19378	5.87374e-10	2.62906e-09
HTR3B|9177	1.10082	1.9591	0.617513	3.17256	0.001511	0.00289929
HTR4|3360	10.8411	1.96246	0.395722	4.9592	7.07825e-07	2.1503e-06
HTRA3|94031	314.27	1.37565	0.266519	5.16153	2.44938e-07	7.91435e-07
HTRA4|203100	6.42221	1.89951	0.366472	5.18322	2.18083e-07	7.09328e-07
HULC|728655	8478.71	1.40883	0.242072	5.81988	5.88912e-09	2.33841e-08
HYAL4|23553	1.48054	1.38931	0.505842	2.74653	0.00602292	0.0104352
IBSP|3381	11.2877	4.75362	0.510305	9.31524	1.21676e-20	1.67732e-19
ICAM5|7087	15.7468	2.75277	0.405618	6.7866	1.14811e-11	6.25989e-11
IDUA|3425	549.986	1.29427	0.132026	9.80314	1.09143e-22	1.80915e-21
IFITM5|387733	1.94804	1.66932	0.536437	3.11186	0.00185912	0.00351192
IGDCC3|9543	18.8112	5.09518	0.535857	9.50848	1.9347e-21	2.86228e-20
IGDCC4|57722	44.0304	2.98641	0.333695	8.94953	3.57002e-19	4.2976e-18
IGF2AS|51214	64.0104	1.36675	0.447783	3.05226	0.00227128	0.00422412
IGF2BP1|10642	639.292	7.01466	0.409348	17.1362	7.97213e-66	1.72089e-63
IGF2BP2|10644	617.706	2.3726	0.277213	8.55875	1.14093e-17	1.19083e-16
IGF2BP3|10643	338.219	3.90007	0.28351	13.7564	4.66326e-43	3.51521e-41
IGFBPL1|347252	12.5424	2.2342	0.463861	4.81653	1.46075e-06	4.26374e-06
IGFL2|147920	1.31515	1.88961	0.494473	3.82147	0.000132657	0.000299282
IGFN1|91156	15.5707	1.8436	0.461639	3.9936	6.50771e-05	0.000153394
IGSF1|3547	254.817	2.81701	0.335875	8.38709	4.98331e-17	4.88456e-16
IGSF3|3321	596.568	2.5596	0.228982	11.1782	5.2158e-29	1.5243e-27
IKBKE|9641	251.636	1.33716	0.196723	6.79717	1.06696e-11	5.84768e-11
IL12A|3592	7.27801	1.35695	0.269228	5.04015	4.65172e-07	1.44812e-06
IL17B|27190	1.54517	2.15152	0.421544	5.10391	3.32699e-07	1.05632e-06
IL17D|53342	60.3564	3.57042	0.360485	9.90449	3.97989e-23	6.87291e-22
IL1RAPL1|11141	2.57664	1.62386	0.514532	3.15599	0.00159953	0.00305743
IL31RA|133396	2.29986	1.58461	0.423569	3.74109	0.000183225	0.000404944
IL3RA|3563	203.684	1.53548	0.141852	10.8246	2.63325e-27	6.66061e-26
IL4I1|259307	193.216	1.45033	0.219215	6.61603	3.68961e-11	1.90612e-10
ILDR2|387597	21.0267	2.10686	0.359426	5.86175	4.58003e-09	1.84601e-08
INCENP|3619	320.852	1.44877	0.13588	10.6621	1.53095e-26	3.63071e-25
INE2|8551	21.0759	1.3396	0.23631	5.66882	1.43781e-08	5.45489e-08
INGX|27160	1.48178	1.44103	0.403675	3.56978	0.000357283	0.000756036
INHA|3623	32.9492	3.38578	0.408492	8.28848	1.14702e-16	1.08348e-15
INPP5J|27124	43.7025	2.37624	0.263785	9.00824	2.09382e-19	2.57501e-18
INSC|387755	16.4026	1.99045	0.315316	6.31255	2.74467e-10	1.27695e-09
INSL6|11172	2.52782	2.3772	0.773344	3.07393	0.0021126	0.00395613
INSM1|3642	1.94564	1.5391	0.560612	2.74539	0.00604396	0.0104678
INSRR|3645	2.08123	2.50683	0.478923	5.23431	1.656e-07	5.47915e-07
IPW|3653	495.483	1.29576	0.237942	5.44571	5.1599e-08	1.81918e-07
IQCC|55721	83.0228	1.52832	0.121233	12.6065	1.94404e-36	9.9808e-35
IQCD|115811	36.6263	2.65259	0.246169	10.7755	4.49311e-27	1.1157e-25
IQCE|23288	572.203	1.25114	0.109556	11.4201	3.31672e-30	1.06426e-28
IQCH|64799	79.5423	1.72702	0.282007	6.12403	9.12355e-10	3.98691e-09
IQGAP3|128239	632.481	3.56601	0.204854	17.4076	7.22373e-68	1.85435e-65
IRAK1|3654	4855.69	1.29041	0.112703	11.4496	2.36129e-30	7.65446e-29
IRX3|79191	175.769	2.53747	0.286722	8.84992	8.75839e-19	1.01634e-17
IRX5|10265	18.4051	1.33264	0.357564	3.72699	0.000193782	0.000426452
IRX6|79190	2.97103	3.10295	0.516988	6.00198	1.94931e-09	8.23782e-09
ISL2|64843	15.5205	3.94206	0.416443	9.46603	2.90696e-21	4.23146e-20
ISM2|145501	3.90247	3.08207	0.628918	4.90059	9.55492e-07	2.8552e-06
ISX|91464	295.884	6.76917	0.457574	14.7936	1.61099e-49	1.70963e-47
ITGA11|22801	155.103	1.35469	0.222476	6.08916	1.13502e-09	4.91022e-09
ITGA2|3673	327.964	2.08404	0.226809	9.18854	3.98227e-20	5.19198e-19
ITGA6|3655	2581.01	1.39632	0.134084	10.4138	2.14545e-25	4.51328e-24
ITGA7|3679	657.972	1.36911	0.155612	8.79823	1.38995e-18	1.57915e-17
ITGB1BP2|26548	24.8592	1.98474	0.23705	8.37267	5.6327e-17	5.46749e-16
ITGB4|3691	745.355	1.60927	0.230758	6.97385	3.08373e-12	1.79524e-11
ITLN2|142683	38.4233	2.26752	0.358548	6.32417	2.54603e-10	1.1889e-09
ITPKA|3706	322.705	2.71906	0.227364	11.959	5.82254e-33	2.33837e-31
ITPR3|3710	528.776	1.62017	0.292546	5.53816	3.05666e-08	1.11256e-07
IVL|3713	0.980869	1.59221	0.663894	2.39829	0.0164718	0.0262608
IZUMO1|284359	1.12928	1.36068	0.400042	3.40134	0.000670565	0.00136018
JAG2|3714	449.959	1.84328	0.16743	11.0093	3.44613e-28	9.45993e-27
JAKMIP3|282973	17.1267	1.65252	0.284328	5.81204	6.17176e-09	2.44146e-08
JPH1|56704	62.8985	1.84671	0.321392	5.74598	9.13875e-09	3.55082e-08
JRK|8629	345.773	1.75959	0.119759	14.6928	7.17062e-49	7.40288e-47
JSRP1|126306	21.0282	1.41953	0.345937	4.10343	4.07062e-05	9.86042e-05
KAAG1|353219	35.7297	1.37108	0.31363	4.37165	1.23314e-05	3.19573e-05
KAT2A|2648	2090.87	1.49757	0.106103	14.1144	3.09856e-45	2.60443e-43
KAZALD1|81621	60.9828	1.43384	0.228668	6.2704	3.60123e-10	1.65239e-09
KBTBD12|166348	3.60142	1.89795	0.509092	3.7281	0.000192933	0.000424823
KCNC1|3746	5.78483	3.82681	0.434603	8.8053	1.305e-18	1.4862e-17
KCNC2|3747	21.8608	2.17772	0.539805	4.03427	5.47714e-05	0.00013025
KCNE1L|23630	37.321	3.10343	0.315121	9.84838	6.96607e-23	1.17104e-21
KCNF1|3754	62.8411	3.19165	0.380627	8.38523	5.06268e-17	4.95215e-16
KCNG1|3755	23.9901	1.82844	0.368632	4.96007	7.04674e-07	2.14142e-06
KCNG2|26251	3.15159	1.67248	0.322073	5.19286	2.07087e-07	6.75915e-07
KCNG3|170850	1.53862	2.28071	0.57864	3.94151	8.09714e-05	0.000188081
KCNH2|3757	53.6498	2.59219	0.378908	6.84121	7.85286e-12	4.37329e-11
KCNH3|23416	26.6731	1.22791	0.327497	3.74939	0.000177264	0.000392552
KCNH4|23415	11.5169	2.49531	0.307253	8.12136	4.60997e-16	4.08446e-15
KCNH5|27133	1.55315	2.23816	0.731495	3.05971	0.00221554	0.00412976
KCNH6|81033	9.46597	3.45452	0.534668	6.46105	1.0398e-10	5.08028e-10
KCNIP3|30818	153.958	1.62763	0.276442	5.88776	3.91462e-09	1.59166e-08
KCNJ11|3767	139.7	1.72643	0.232982	7.41017	1.26141e-13	8.65047e-13
KCNJ4|3761	111.495	1.41707	0.29425	4.81585	1.46572e-06	4.27629e-06
KCNJ5|3762	78.646	1.83683	0.250763	7.32499	2.38921e-13	1.58358e-12
KCNJ6|3763	5.32591	2.57496	0.48542	5.3046	1.12919e-07	3.80187e-07
KCNJ9|3765	1.00505	1.76165	0.499506	3.52679	0.000420627	0.000881929
KCNK10|54207	6.36245	1.31775	0.388416	3.39263	0.000692243	0.00140146
KCNK12|56660	2.22396	2.28725	0.483348	4.7321	2.22211e-06	6.34184e-06
KCNK4|50801	1.49324	2.06716	0.464215	4.45302	8.46689e-06	2.24163e-05
KCNK9|51305	40.549	5.99234	0.508122	11.7931	4.23636e-32	1.5967e-30
KCNN1|3780	9.97252	2.69742	0.345087	7.81664	5.42541e-15	4.34307e-14
KCNN3|3782	31.159	1.52297	0.197697	7.70358	1.32307e-14	1.01302e-13
KCNQ3|3786	2.34737	1.71743	0.361685	4.7484	2.05028e-06	5.86995e-06
KCNT1|57582	2.23655	1.22197	0.319282	3.82725	0.000129583	0.000292834
KCNU1|157855	77.6476	6.04284	0.670522	9.01214	2.02081e-19	2.49268e-18
KCP|375616	25.6794	2.99938	0.274877	10.9117	1.01309e-27	2.63265e-26
KCTD17|79734	423.394	1.69799	0.229653	7.39372	1.42777e-13	9.7211e-13
KCTD7|154881	259.099	1.3155	0.107354	12.2538	1.60377e-34	7.27092e-33
KHDC1L|100129128	1.58936	2.12771	0.677691	3.13965	0.00169152	0.00322062
KHDC1|80759	5.9174	1.87436	0.360386	5.201	1.98224e-07	6.48546e-07
KIAA0101|9768	310.187	2.76722	0.182729	15.1438	8.32209e-52	1.00055e-49
KIAA0907|22889	1036.49	1.32509	0.102378	12.9431	2.57004e-38	1.47941e-36
KIAA1024|23251	11.2385	1.35705	0.27221	4.98529	6.18676e-07	1.89585e-06
KIAA1199|57214	184.777	2.64443	0.310287	8.52255	1.5608e-17	1.60612e-16
KIAA1210|57481	0.802875	1.28142	0.489392	2.61839	0.00883462	0.0148502
KIAA1239|57495	30.1482	2.3676	0.455125	5.2021	1.97053e-07	6.4505e-07
KIAA1244|57221	110.764	2.94854	0.325931	9.04651	1.47613e-19	1.84114e-18
KIAA1257|57501	9.21493	1.58563	0.312783	5.06942	3.99028e-07	1.25288e-06
KIAA1324|57535	77.5874	1.50659	0.293957	5.12519	2.97232e-07	9.49901e-07
KIAA1462|57608	917.957	1.73578	0.161057	10.7774	4.40184e-27	1.09447e-25
KIAA1522|57648	3031.17	1.5022	0.124606	12.0556	1.81299e-33	7.56913e-32
KIAA1524|57650	115.714	2.67083	0.205301	13.0093	1.0827e-38	6.40716e-37
KIAA1529|57653	101.483	1.55944	0.199718	7.8082	5.80101e-15	4.63397e-14
KIAA1549|57670	214.009	1.58269	0.2572	6.15355	7.57666e-10	3.34091e-09
KIAA1614|57710	48.0699	1.68206	0.20466	8.21881	2.05527e-16	1.90448e-15
KIAA1751|85452	3.00996	1.67727	0.330232	5.07906	3.79301e-07	1.1943e-06
KIAA1841|84542	140.584	1.69956	0.126253	13.4615	2.63352e-41	1.83246e-39
KIAA1875|340390	58.8503	1.74513	0.19366	9.01128	2.03668e-19	2.509e-18
KIAA1984|84960	39.8173	1.98854	0.279823	7.10641	1.19103e-12	7.25852e-12
KIF11|3832	317.742	2.39876	0.169404	14.16	1.62024e-45	1.39901e-43
KIF14|9928	167.764	3.28684	0.197257	16.6628	2.44508e-62	4.64468e-60
KIF15|56992	124.113	4.06901	0.246122	16.5325	2.14189e-61	3.91224e-59
KIF18A|81930	96.6684	3.97923	0.230512	17.2626	8.99753e-67	2.08435e-64
KIF18B|146909	228.108	4.076	0.21773	18.7204	3.37412e-78	1.49058e-75
KIF1A|547	129.869	2.14509	0.397322	5.39887	6.70623e-08	2.33446e-07
KIF20A|10112	383.587	4.15096	0.210926	19.6797	3.21969e-86	2.54838e-83
KIF21B|23046	424.106	1.56676	0.204468	7.66261	1.82193e-14	1.36982e-13
KIF23|9493	234.335	3.73041	0.21533	17.3241	3.09369e-67	7.63217e-65
KIF24|347240	90.794	1.91291	0.162691	11.7579	6.42845e-32	2.3804e-30
KIF26B|55083	89.1706	1.67747	0.29571	5.67269	1.40576e-08	5.33968e-08
KIF2C|11004	378.215	4.4417	0.220436	20.1496	2.71157e-90	3.67922e-87
KIF4A|24137	420.891	4.40261	0.211551	20.8111	3.43516e-96	8.15678e-93
KIF4B|285643	6.7174	1.58246	0.22282	7.10194	1.23015e-12	7.48251e-12
KIF5A|3798	1.44424	2.0278	0.487758	4.15739	3.21899e-05	7.9074e-05
KIF7|374654	119.355	1.39866	0.199378	7.0151	2.29777e-12	1.35934e-11
KIFC1|3833	561.238	4.00031	0.195185	20.495	2.38596e-93	4.12034e-90
KIFC2|90990	855.45	2.09156	0.15568	13.435	3.77271e-41	2.58724e-39
KIRREL2|84063	5.19444	3.42515	0.513943	6.66446	2.65636e-11	1.3947e-10
KISS1R|84634	8.83938	3.81164	0.529645	7.1966	6.1734e-13	3.88955e-12
KISS1|3814	90.8538	1.73629	0.241999	7.17477	7.24278e-13	4.52876e-12
KLC2|64837	538.706	1.21481	0.10768	11.2816	1.61714e-29	4.93086e-28
KLC3|147700	52.4151	2.27137	0.272814	8.32571	8.38241e-17	8.02987e-16
KLHDC8A|55220	13.7525	2.11839	0.362148	5.84951	4.93018e-09	1.9754e-08
KLHL30|377007	18.5569	1.73238	0.276089	6.27471	3.50283e-10	1.61035e-09
KLHL31|401265	41.3814	1.27329	0.171797	7.4116	1.24783e-13	8.56347e-13
KLHL34|257240	13.8905	2.63923	0.454876	5.8021	6.54891e-09	2.58044e-08
KLHL35|283212	7.34404	2.03396	0.349318	5.82265	5.79208e-09	2.30181e-08
KLHL38|340359	3.3867	2.4215	0.41374	5.85272	4.83607e-09	1.94138e-08
KLK13|26085	2.07557	1.61265	0.599352	2.69066	0.00713104	0.0122026
KLK15|55554	0.801425	1.57037	0.665372	2.36014	0.0182682	0.028856
KLK1|3816	1.65556	1.48448	0.518189	2.86474	0.00417357	0.00741638
KLK2|3817	10.864	3.93836	0.690455	5.70401	1.1702e-08	4.488e-08
KLK4|9622	18.0539	4.61307	0.697753	6.61131	3.80923e-11	1.96471e-10
KNTC1|9735	423.095	2.28223	0.171776	13.2861	2.78865e-40	1.83298e-38
KPNA2|3838	2428.54	1.41963	0.123226	11.5206	1.0392e-30	3.46327e-29
KPNA7|402569	42.3778	2.52381	0.27171	9.28861	1.56311e-20	2.13926e-19
KRBA1|84626	150.695	1.22148	0.190771	6.40283	1.52523e-10	7.29805e-10
KREMEN2|79412	11.2035	2.90384	0.369331	7.86244	3.76733e-15	3.07275e-14
KRT12|3859	10.7607	4.53164	0.666052	6.80373	1.01944e-11	5.60177e-11
KRT14|3861	13.0761	1.51449	0.628753	2.40872	0.0160086	0.0255976
KRT17|3872	105.841	1.96882	0.343616	5.7297	1.00607e-08	3.88756e-08
KRT20|54474	34.3962	5.69922	0.600654	9.48836	2.34702e-21	3.44012e-20
KRT23|25984	1445.26	2.41104	0.412441	5.84579	5.04174e-09	2.01754e-08
KRT39|390792	2.88772	1.51505	0.439645	3.44607	0.00056881	0.00116609
KRT6C|286887	18.4545	1.92999	0.555631	3.47351	0.000513691	0.00106066
KRT81|3887	17.6468	1.3004	0.319012	4.07633	4.57524e-05	0.000109931
KRT85|3891	13.6256	1.99591	0.436973	4.56758	4.9339e-06	1.35089e-05
KRT86|3892	42.7926	2.79263	0.349294	7.99508	1.29494e-15	1.10655e-14
KRTAP10-4|386672	0.86765	1.35801	0.537699	2.5256	0.0115502	0.0189782
KRTAP5-10|387273	2.28366	2.17483	0.406627	5.34846	8.87041e-08	3.02953e-07
KRTAP5-1|387264	5.88164	2.3543	0.338232	6.96061	3.38813e-12	1.96043e-11
KRTAP5-5|439915	4.91319	3.78589	0.631016	5.99968	1.97711e-09	8.35161e-09
KRTAP5-6|440023	8.99952	1.85827	0.28836	6.44429	1.16146e-10	5.63264e-10
KRTAP5-7|440050	3.87553	2.02557	0.445423	4.54753	5.42789e-06	1.47719e-05
KSR2|283455	12.201	1.60348	0.352193	4.55284	5.29263e-06	1.44183e-05
L3MBTL|26013	86.6604	1.60116	0.14898	10.7475	6.09017e-27	1.48892e-25
LAIR2|3904	7.14352	2.40511	0.370067	6.49913	8.07874e-11	4.01843e-10
LAMA3|3909	1091.28	2.42892	0.263746	9.20935	3.28117e-20	4.31941e-19
LAMA4|3910	992.184	1.68133	0.136486	12.3187	7.18002e-35	3.32663e-33
LAMB2L|22973	21.0004	1.36581	0.196916	6.936	4.03357e-12	2.31626e-11
LAMB4|22798	2.85273	1.9244	0.319276	6.0274	1.66622e-09	7.09041e-09
LAMC1|3915	5799.56	1.37408	0.129895	10.5784	3.7534e-26	8.50831e-25
LAPTM4B|55353	4938.52	1.53726	0.183563	8.37455	5.54345e-17	5.39188e-16
LASS1|10715	46.2726	4.15701	0.400879	10.3697	3.40448e-25	7.0602e-24
LASS3|204219	1.07571	1.2896	0.421571	3.05903	0.00222056	0.00413749
LCN2|3934	8589.16	4.53331	0.362945	12.4903	8.42871e-36	4.14798e-34
LCNL1|401562	4.71519	2.25261	0.475209	4.74025	2.13459e-06	6.09938e-06
LDLRAD1|388633	31.9825	4.03296	0.419803	9.60681	7.48333e-22	1.14918e-20
LEF1|51176	248.667	3.1338	0.256469	12.219	2.46016e-34	1.0919e-32
LENEP|55891	0.505222	1.21642	0.359121	3.3872	0.000706086	0.00142735
LEP|3952	2.46781	1.61345	0.545828	2.95597	0.00311692	0.0056562
LGALS14|56891	6.41697	2.99202	0.850355	3.51855	0.000433913	0.000906977
LGALS7|3963	1.86424	1.77547	0.605776	2.9309	0.00337979	0.00609479
LGALS9B|284194	4.32175	2.22189	0.654946	3.39247	0.000692646	0.00140212
LGI2|55203	63.7361	1.46138	0.232196	6.29373	3.09936e-10	1.43354e-09
LGI3|203190	35.3704	3.19878	0.405381	7.89081	3.0023e-15	2.47211e-14
LGR5|8549	452.845	2.10868	0.419848	5.0225	5.10041e-07	1.5772e-06
LHB|3972	1.83825	1.53882	0.476186	3.23155	0.00123121	0.00239731
LHFPL3|375612	3.42692	1.30177	0.501319	2.59669	0.00941274	0.0157329
LHFPL4|375323	42.9568	4.20742	0.528529	7.96062	1.71183e-15	1.44975e-14
LHX3|8022	31.5634	3.35355	0.481662	6.96246	3.34374e-12	1.93652e-11
LHX4|89884	10.3855	3.24862	0.309966	10.4805	1.06128e-25	2.29613e-24
LIMK1|3984	688.613	1.2475	0.148526	8.39923	4.4941e-17	4.4279e-16
LIMS3|96626	4.18827	1.37688	0.344045	4.00202	6.28031e-05	0.000148329
LIN28A|79727	0.989303	1.6803	0.65509	2.56499	0.0103179	0.0171163
LIN28B|389421	92.3223	6.59871	0.702022	9.39958	5.47831e-21	7.75454e-20
LIN9|286826	145.683	1.68246	0.143407	11.7321	8.72953e-32	3.18897e-30
LINGO1|84894	309.728	2.49929	0.255622	9.77728	1.40944e-22	2.31006e-21
LIX1|167410	2.08081	2.43502	0.62611	3.88912	0.000100608	0.000230731
LMNB1|4001	941.682	1.20471	0.155635	7.74064	9.89161e-15	7.71034e-14
LMNB2|84823	1068.22	1.33228	0.130435	10.2141	1.7146e-24	3.33372e-23
LMO1|4004	1.74812	2.43327	0.644171	3.77737	0.000158494	0.00035354
LMTK3|114783	88.9615	1.78632	0.33335	5.3587	8.38209e-08	2.87807e-07
LMX1B|4010	13.256	1.74032	0.580845	2.99619	0.00273377	0.00501892
LOC100124692|100124692	9.49464	2.35187	0.568631	4.13602	3.53386e-05	8.63065e-05
LOC100125556|100125556	92.8299	1.21041	0.131361	9.21433	3.13216e-20	4.14047e-19
LOC100126784|100126784	31.0286	1.53485	0.231654	6.62562	3.45791e-11	1.79324e-10
LOC100128191|100128191	167.681	1.58672	0.147594	10.7506	5.88607e-27	1.44273e-25
LOC100128292|100128292	25.4379	2.36313	0.204353	11.5639	6.27689e-31	2.14453e-29
LOC100129726|100129726	9.19599	1.90772	0.239684	7.95931	1.72995e-15	1.46314e-14
LOC100130148|100130148	4.25887	2.79296	0.413787	6.74974	1.48112e-11	7.97716e-11
LOC100131434|100131434	35.394	1.64294	0.171989	9.5526	1.26485e-21	1.91299e-20
LOC100131551|100131551	7.30121	2.11408	0.357298	5.91687	3.28125e-09	1.34857e-08
LOC100132111|100132111	18.5778	1.62506	0.212173	7.65912	1.87208e-14	1.40617e-13
LOC100132354|100132354	19.9222	3.20263	0.34786	9.20665	3.36449e-20	4.41991e-19
LOC100133469|100133469	126.246	6.89257	0.627566	10.983	4.61242e-28	1.25347e-26
LOC100133545|100133545	49.3307	1.88688	0.395627	4.76934	1.84834e-06	5.32632e-06
LOC100134368|100134368	5.19723	1.47463	0.244615	6.02837	1.65625e-09	7.05111e-09
LOC100144604|100144604	1.65838	1.37886	0.462692	2.98008	0.00288176	0.00526567
LOC100170939|100170939	38.9239	1.30316	0.235626	5.53062	3.1911e-08	1.15794e-07
LOC100270804|100270804	18.0617	1.51355	0.179059	8.45281	2.84381e-17	2.86432e-16
LOC100272146|100272146	38.3493	1.22505	0.164669	7.43946	1.01099e-13	6.97846e-13
LOC100272228|100272228	34.582	1.57069	0.179579	8.74651	2.20048e-18	2.45451e-17
LOC116437|116437	1.1542	1.83432	0.682273	2.68854	0.00717651	0.0122738
LOC127841|127841	4.49972	2.74053	0.331388	8.26983	1.34149e-16	1.25904e-15
LOC134466|134466	31.212	1.77198	0.302865	5.85071	4.89484e-09	1.96207e-08
LOC144486|144486	7.83246	1.48506	0.203368	7.30233	2.82835e-13	1.85075e-12
LOC146336|146336	184.314	5.40038	0.572007	9.44111	3.68862e-21	5.30424e-20
LOC148145|148145	1.73829	2.47625	0.673502	3.67667	0.000236298	0.000512937
LOC148709|148709	110.874	2.13354	0.245191	8.70153	3.27443e-18	3.57477e-17
LOC149134|149134	53.2681	1.67805	0.207444	8.08916	6.00775e-16	5.29083e-15
LOC150197|150197	33.7027	2.86252	0.278414	10.2815	8.53741e-25	1.70354e-23
LOC150381|150381	147.07	1.37445	0.212491	6.46828	9.91275e-11	4.85691e-10
LOC151658|151658	0.845852	1.59558	0.655594	2.4338	0.0149412	0.0240264
LOC153684|153684	32.3116	1.60459	0.166677	9.62693	6.15398e-22	9.54295e-21
LOC153910|153910	6.86359	4.32357	0.529122	8.17122	3.05298e-16	2.76164e-15
LOC154822|154822	15.8894	1.61271	0.457472	3.52526	0.000423075	0.000886763
LOC158696|158696	4.64981	1.33789	0.316909	4.22168	2.42492e-05	6.06021e-05
LOC221122|221122	1.73453	2.67706	0.376933	7.10221	1.2278e-12	7.47065e-12
LOC222699|222699	119.381	2.81245	0.184217	15.2671	1.26757e-52	1.58413e-50
LOC254559|254559	35.24	1.80507	0.325988	5.53724	3.0728e-08	1.118e-07
LOC256880|256880	3.22949	2.15413	0.290055	7.42662	1.11407e-13	7.67327e-13
LOC25845|25845	599.192	1.20591	0.156497	7.70564	1.30186e-14	9.97986e-14
LOC283050|283050	37.2541	1.7556	0.211221	8.31168	9.43602e-17	8.99832e-16
LOC283731|283731	2.49109	2.99685	0.459693	6.51924	7.06631e-11	3.53613e-10
LOC283867|283867	0.826389	1.56826	0.652387	2.40389	0.0162218	0.025901
LOC284100|284100	2.2923	2.1779	0.462679	4.70715	2.51199e-06	7.12526e-06
LOC284551|284551	8.44712	2.14241	0.336296	6.37061	1.88276e-10	8.91447e-10
LOC284749|284749	20.6055	2.6493	0.461809	5.73678	9.64947e-09	3.73703e-08
LOC285419|285419	5.25756	2.35091	0.346019	6.79416	1.08944e-11	5.9657e-11
LOC285548|285548	1.33448	2.10318	0.685786	3.06682	0.00216346	0.0040418
LOC285629|285629	8.95301	3.98504	0.507504	7.85225	4.08655e-15	3.31744e-14
LOC285768|285768	6.44221	2.40159	0.479334	5.01026	5.43574e-07	1.6749e-06
LOC285780|285780	1.67383	1.31706	0.604518	2.1787	0.0293539	0.0448669
LOC285847|285847	3.79615	1.45564	0.372318	3.90966	9.24271e-05	0.000212818
LOC286467|286467	6.21259	2.92201	0.367745	7.94574	1.9303e-15	1.62392e-14
LOC338651|338651	14.2255	2.04273	0.352692	5.79182	6.96267e-09	2.73893e-08
LOC338799|338799	273.321	1.73377	0.129494	13.3888	7.03293e-41	4.80567e-39
LOC339535|339535	32.7264	3.22838	0.497273	6.49216	8.46127e-11	4.19333e-10
LOC339674|339674	3.96055	3.35144	0.387965	8.63851	5.69508e-18	6.07433e-17
LOC339788|339788	1.34532	1.33803	0.447836	2.98776	0.00281032	0.00514553
LOC340508|340508	2.2238	2.41691	0.468882	5.15462	2.54152e-07	8.187e-07
LOC387646|387646	35.7445	2.56588	0.239126	10.7303	7.33971e-27	1.77838e-25
LOC388152|388152	244.737	2.12444	0.156171	13.6033	3.82843e-42	2.78639e-40
LOC388242|388242	17.3476	1.86961	0.244874	7.63502	2.25794e-14	1.68137e-13
LOC388428|388428	1.31454	1.74979	0.698115	2.50645	0.012195	0.0199618
LOC389332|389332	153.59	4.00494	0.440726	9.08714	1.0168e-19	1.28425e-18
LOC389791|389791	8.1817	3.43944	0.323852	10.6204	2.39519e-26	5.58955e-25
LOC399815|399815	6.22577	2.83866	0.361678	7.8486	4.20706e-15	3.40653e-14
LOC400696|400696	3.63815	1.29152	0.413865	3.12062	0.00180472	0.00341735
LOC400794|400794	1.04248	1.65004	0.688386	2.39698	0.016531	0.0263509
LOC400927|400927	22.1051	1.57884	0.165838	9.52037	1.72567e-21	2.57306e-20
LOC401052|401052	46.6922	1.2968	0.157587	8.22911	1.88608e-16	1.75284e-15
LOC401387|401387	1.42071	1.40693	0.497118	2.83017	0.00465237	0.00820807
LOC401431|401431	37.6973	1.37166	0.187184	7.32787	2.33836e-13	1.55259e-12
LOC440173|440173	12.09	3.15433	0.543212	5.80682	6.36707e-09	2.51192e-08
LOC440356|440356	3.28142	2.91245	0.442072	6.58819	4.45226e-11	2.28027e-10
LOC440563|440563	2.37536	1.98698	0.433398	4.58465	4.54748e-06	1.25104e-05
LOC440896|440896	0.689652	1.24633	0.470959	2.64638	0.00813593	0.0137745
LOC440905|440905	55.7802	3.99472	0.462126	8.64421	5.41781e-18	5.7916e-17
LOC440944|440944	268.104	1.24836	0.109617	11.3883	4.78032e-30	1.51093e-28
LOC441601|441601	10.0478	3.94952	0.641822	6.1536	7.57437e-10	3.34067e-09
LOC441666|441666	36.318	2.38886	0.311464	7.66977	1.72299e-14	1.30087e-13
LOC441869|441869	286.789	2.44976	0.272985	8.97397	2.86023e-19	3.47175e-18
LOC541471|541471	462.016	1.92726	0.174207	11.063	1.89563e-28	5.33471e-27
LOC642846|642846	257.776	1.31366	0.130664	10.0537	8.8458e-24	1.61572e-22
LOC642852|642852	183.953	1.50957	0.142451	10.5971	3.07401e-26	7.02695e-25
LOC643486|643486	1.58771	2.33648	0.507033	4.60813	4.06302e-06	1.12575e-05
LOC644669|644669	1.90089	2.62791	0.63021	4.1699	3.04735e-05	7.51199e-05
LOC645166|645166	89.4474	2.44343	0.256692	9.51893	1.74972e-21	2.60688e-20
LOC646627|646627	1.02333	1.68214	0.544204	3.09102	0.00199473	0.00375204
LOC646851|646851	13.6378	1.68337	0.289614	5.81247	6.15559e-09	2.43557e-08
LOC647859|647859	8.03196	1.82171	0.441565	4.12557	3.69814e-05	9.00409e-05
LOC647946|647946	13.1545	4.02014	0.423135	9.50084	2.08203e-21	3.07066e-20
LOC654342|654342	305.548	1.40542	0.218977	6.41809	1.37991e-10	6.63615e-10
LOC723809|723809	16.455	2.17614	0.469002	4.63993	3.48528e-06	9.73193e-06
LOC728743|728743	537.3	1.65847	0.161021	10.2997	7.06818e-25	1.42082e-23
LOC730668|730668	1.02281	1.30924	0.473364	2.76583	0.00567785	0.00987605
LOC731789|731789	1.39676	2.19554	0.584117	3.75874	0.000170774	0.000379062
LOC80154|80154	448.666	1.82425	0.145409	12.5457	4.19952e-36	2.11043e-34
LOC81691|81691	183.877	1.62622	0.163553	9.94313	2.70188e-23	4.73041e-22
LOC84740|84740	286.571	6.62724	0.455341	14.5545	5.47158e-48	5.49937e-46
LOC84931|84931	5.41954	3.45239	0.476661	7.24287	4.39292e-13	2.80969e-12
LOC91149|91149	0.944875	1.49666	0.402089	3.7222	0.000197494	0.00043386
LOC91316|91316	431.584	1.86935	0.156953	11.9103	1.04591e-32	4.08808e-31
LOC92659|92659	96.5212	2.92276	0.219965	13.2874	2.73898e-40	1.80659e-38
LOC92973|92973	27.641	1.44281	0.171048	8.43515	3.30766e-17	3.30206e-16
LOC93432|93432	1.71959	1.95594	0.607103	3.22176	0.00127407	0.00247271
LOXHD1|125336	3.70932	2.54765	0.363179	7.01484	2.30212e-12	1.36149e-11
LOXL2|4017	599.202	1.70637	0.141601	12.0506	1.92651e-33	8.00789e-32
LOX|4015	303.024	1.76152	0.235791	7.47067	7.97885e-14	5.59285e-13
LPAR3|23566	5.61132	2.2819	0.575484	3.96518	7.33396e-05	0.000171403
LPAR4|2846	1.4482	1.87815	0.381136	4.92777	8.31726e-07	2.50626e-06
LPCAT1|79888	1675.34	1.41848	0.177456	7.99343	1.31232e-15	1.11939e-14
LPHN1|22859	413.679	1.93493	0.243786	7.93701	2.07118e-15	1.73782e-14
LPL|4023	147.232	2.15327	0.196244	10.9724	5.18709e-28	1.39764e-26
LPPR1|54886	688.911	1.63591	0.230308	7.10314	1.21955e-12	7.42518e-12
LPPR3|79948	2.13448	1.2624	0.499098	2.52936	0.0114271	0.0188004
LPPR4|9890	23.3207	2.8614	0.303997	9.41259	4.84078e-21	6.89321e-20
LQK1|642946	114.938	1.61432	0.193791	8.33021	8.06999e-17	7.74621e-16
LRFN2|57497	6.89625	2.24979	0.413075	5.44644	5.13873e-08	1.81273e-07
LRFN5|145581	10.9343	1.28676	0.53708	2.39585	0.0165819	0.0264275
LRGUK|136332	6.55419	1.39968	0.265654	5.26881	1.3731e-07	4.57927e-07
LRP4|4038	148.514	1.7071	0.281217	6.07041	1.27581e-09	5.48432e-09
LRP8|7804	41.3858	1.82859	0.26138	6.99591	2.63551e-12	1.54997e-11
LRRC10B|390205	19.5875	1.62181	0.212086	7.64696	2.05784e-14	1.54204e-13
LRRC14|9684	1272.03	1.45121	0.100753	14.4036	4.91126e-47	4.64151e-45
LRRC1|55227	397.856	2.44626	0.227139	10.7699	4.77609e-27	1.17827e-25
LRRC26|389816	7.55101	3.30339	0.472622	6.9895	2.75859e-12	1.61885e-11
LRRC36|55282	5.74754	1.55798	0.392298	3.97142	7.14454e-05	0.000167532
LRRC37A3|374819	112.102	1.49914	0.170785	8.77792	1.66526e-18	1.87846e-17
LRRC3B|116135	4.59216	1.3424	0.309866	4.3322	1.47626e-05	3.78755e-05
LRRC50|123872	44.6481	1.74957	0.400228	4.37142	1.2344e-05	3.19856e-05
LRRC52|440699	5.41441	2.46814	0.542376	4.5506	5.34936e-06	1.45666e-05
LRRC69|100130742	12.0759	3.05472	0.34794	8.77944	1.64298e-18	1.85663e-17
LRRN2|10446	149.526	1.83322	0.270629	6.77392	1.25339e-11	6.80463e-11
LTBP2|4053	1195.84	1.2664	0.216875	5.83932	5.24132e-09	2.09256e-08
LUZP2|338645	11.8978	2.74652	0.44105	6.22724	4.7471e-10	2.14653e-09
LUZP4|51213	2.7243	2.65572	0.795132	3.33997	0.000837876	0.00167258
LY6G5B|58496	55.6019	1.31028	0.146016	8.97354	2.87144e-19	3.48313e-18
LY6H|4062	23.6549	4.44605	0.35948	12.368	3.89401e-35	1.82643e-33
LY6K|54742	28.3286	2.34221	0.313827	7.46338	8.43332e-14	5.8832e-13
LYG1|129530	21.0754	1.53413	0.189532	8.09432	5.75869e-16	5.07384e-15
LYG2|254773	2.7348	2.85379	0.497418	5.73721	9.62501e-09	3.72963e-08
LYPD1|116372	591.501	3.7827	0.303228	12.4748	1.02478e-35	5.01722e-34
LYZL2|119180	0.705166	1.41737	0.551253	2.57118	0.0101351	0.0168263
LYZ|4069	19682.6	2.24251	0.285126	7.86497	3.69195e-15	3.01385e-14
LZTS1|11178	202.865	1.40874	0.164693	8.55371	1.19199e-17	1.24208e-16
MAD2L1|4085	288.355	2.29427	0.162523	14.1166	3.00212e-45	2.53459e-43
MAEL|84944	26.6523	2.47554	0.367365	6.73864	1.59881e-11	8.58496e-11
MAFA|389692	9.79343	4.68985	0.575383	8.15084	3.61407e-16	3.24753e-15
MAFG|4097	829.652	1.27915	0.121217	10.5525	4.94511e-26	1.11168e-24
MAGEA10|4109	2.25751	2.33763	0.790606	2.95676	0.00310892	0.00564359
MAGEA11|4110	10.2186	4.14086	0.732949	5.64959	1.60828e-08	6.06048e-08
MAGEA12|4111	211.121	6.4147	0.616937	10.3977	2.54069e-25	5.32703e-24
MAGEA1|4100	344.871	8.31325	0.521999	15.9258	4.19711e-57	6.18049e-55
MAGEA2|4101	137.272	5.60852	0.684826	8.18971	2.61862e-16	2.3938e-15
MAGEA3|4102	439.26	6.04018	0.596049	10.1337	3.9152e-24	7.33463e-23
MAGEA4|4103	13.4562	2.9475	0.798165	3.69285	0.000221759	0.000483199
MAGEA6|4105	610.791	6.85512	0.608195	11.2713	1.81936e-29	5.52087e-28
MAGEA8|4107	11.5568	4.40369	0.638236	6.89978	5.20824e-12	2.96126e-11
MAGEA9B|728269	6.43197	3.58671	0.689106	5.20487	1.94132e-07	6.36035e-07
MAGEB16|139604	2.37227	2.59947	0.771301	3.37023	0.000751042	0.00151011
MAGEB1|4112	9.15506	4.00572	0.752678	5.32195	1.02659e-07	3.47303e-07
MAGEB2|4113	93.1977	6.54352	0.696507	9.39477	5.73426e-21	8.10476e-20
MAGEB6|158809	2.314	2.9503	0.611049	4.82825	1.37739e-06	4.03653e-06
MAGEC1|9947	173.851	7.02577	0.6278	11.1911	4.50846e-29	1.32165e-27
MAGEC2|51438	340.116	7.4261	0.58953	12.5966	2.20317e-36	1.12504e-34
MAGEC3|139081	1.82774	1.92064	0.665805	2.88469	0.00391803	0.00699343
MAGED4B|81557	305.657	2.98211	0.378085	7.8874	3.08543e-15	2.53727e-14
MAGED4|728239	181.538	2.84392	0.368754	7.71225	1.23616e-14	9.52234e-14
MAMSTR|284358	40.1015	2.44712	0.223969	10.9262	8.63975e-28	2.26373e-26
MAP1A|4130	129.109	1.47216	0.215122	6.84339	7.73426e-12	4.31356e-11
MAP2|4133	877.695	1.58839	0.220969	7.18831	6.56003e-13	4.12221e-12
MAP3K15|389840	7.48511	3.4515	0.559653	6.16721	6.95044e-10	3.07764e-09
MAP7D2|256714	91.0968	3.48341	0.399542	8.7185	2.81902e-18	3.10436e-17
MAPK11|5600	340.93	1.50291	0.167469	8.97428	2.852e-19	3.46619e-18
MAPK12|6300	412.081	2.29339	0.218926	10.4757	1.11765e-25	2.41535e-24
MAPK13|5603	444.747	1.81464	0.276279	6.56817	5.09381e-11	2.58722e-10
MAPK8IP2|23542	350.923	3.40201	0.263076	12.9317	2.98204e-38	1.70409e-36
MAPT|4137	276.707	3.06777	0.214721	14.2872	2.62832e-46	2.35507e-44
MARCH4|57574	7.30728	3.70624	0.336338	11.0194	3.08094e-28	8.53141e-27
MAST1|22983	75.1903	1.51304	0.246945	6.12702	8.95391e-10	3.91899e-09
MATN3|4148	60.3853	4.19071	0.367095	11.4159	3.48354e-30	1.11216e-28
MB|4151	52.8469	1.26055	0.299512	4.20867	2.56881e-05	6.39459e-05
MC1R|4157	104.22	1.43912	0.184029	7.82007	5.27933e-15	4.23684e-14
MCAM|4162	2122.23	1.36966	0.139135	9.84414	7.26605e-23	1.22039e-21
MCCD1|401250	39.1163	4.99803	0.558535	8.94847	3.60456e-19	4.33188e-18
MCF2L2|23101	26.3851	2.89608	0.33816	8.56423	1.088e-17	1.13871e-16
MCHR1|2847	185.976	1.22018	0.263023	4.63907	3.49978e-06	9.76956e-06
MCM10|55388	135.389	3.34858	0.225402	14.8561	6.35575e-50	7.01941e-48
MCM2|4171	1308.19	2.46236	0.171259	14.378	7.1131e-47	6.68913e-45
MCM3APAS|114044	17.767	1.53718	0.182777	8.41012	4.09588e-17	4.0587e-16
MCM3|4172	2758.07	1.51851	0.119072	12.7529	3.00236e-37	1.60656e-35
MCM4|4173	1249.29	1.54347	0.151789	10.1686	2.73929e-24	5.19317e-23
MCM5|4174	2277.56	1.40821	0.125242	11.244	2.48026e-29	7.44314e-28
MCM6|4175	1237.8	1.75727	0.131953	13.3174	1.83502e-40	1.2274e-38
MCM7|4176	3450.12	1.49035	0.132775	11.2246	3.08658e-29	9.1757e-28
MCM8|84515	230.152	1.52615	0.149539	10.2057	1.86991e-24	3.61352e-23
MCOLN3|55283	82.259	2.76624	0.408964	6.76403	1.34202e-11	7.24646e-11
MCTP1|79772	134.969	1.77689	0.259997	6.83425	8.24345e-12	4.57873e-11
MDFI|4188	130.666	2.51712	0.281913	8.92871	4.31018e-19	5.1333e-18
MDGA1|266727	205.959	2.09303	0.277139	7.55226	4.27779e-14	3.09447e-13
MDGA2|161357	21.4626	2.59773	0.57731	4.49971	6.80447e-06	1.8267e-05
MDK|4192	6837.32	3.78625	0.233033	16.2477	2.31994e-59	3.7991e-57
MECOM|2122	247.437	1.23154	0.179002	6.88003	5.98386e-12	3.38e-11
MEG3|55384	288.978	1.2013	0.320656	3.74639	0.000179398	0.000396861
MELK|9833	253.874	4.22467	0.209314	20.1834	1.36906e-90	2.00051e-87
MEOX1|4222	23.2074	1.52226	0.301911	5.04208	4.60491e-07	1.43425e-06
MEOX2|4223	44.6581	1.53436	0.240065	6.39144	1.6433e-10	7.8334e-10
MEP1A|4224	238.568	5.91351	0.458041	12.9104	3.93092e-38	2.21578e-36
MEPE|56955	1.98445	2.719	0.467838	5.81185	6.1785e-09	2.44311e-08
MESP1|55897	111.55	2.10886	0.183652	11.4829	1.60718e-30	5.32809e-29
MESP2|145873	49.0686	3.68095	0.247996	14.8428	7.7448e-50	8.45519e-48
MEX3A|92312	258.719	1.84904	0.19371	9.54539	1.35599e-21	2.04757e-20
MFAP2|4237	143.171	2.16162	0.319525	6.76511	1.33211e-11	7.20111e-11
MFI2|4241	194.605	1.74988	0.288355	6.06849	1.29118e-09	5.54287e-09
MFSD2B|388931	59.7893	2.07737	0.201483	10.3104	6.32607e-25	1.27434e-23
MFSD6|54842	454.178	1.23447	0.166985	7.39272	1.43857e-13	9.79115e-13
MGAM|8972	37.3265	1.25242	0.366642	3.41592	0.000635669	0.00129395
MGAT3|4248	48.664	1.41116	0.217711	6.48182	9.06217e-11	4.46898e-10
MGAT4C|25834	8.90272	1.45033	0.369694	3.92305	8.74339e-05	0.000201883
MGC12982|84793	143.705	2.06642	0.187745	11.0065	3.55457e-28	9.74353e-27
MIA|8190	4.87465	1.51143	0.333311	4.5346	5.77134e-06	1.56618e-05
MICB|4277	172.869	1.27272	0.167062	7.61825	2.57137e-14	1.90506e-13
MIMT1|100073347	2.52743	1.90267	0.527624	3.6061	0.00031083	0.000662909
MIOX|55586	22.8684	4.17513	0.448054	9.31838	1.18134e-20	1.62968e-19
MKI67|4288	1262.73	3.35464	0.193676	17.3208	3.27585e-67	7.97796e-65
MKRN3|7681	25.7455	3.88183	0.375113	10.3484	4.25372e-25	8.73554e-24
MLF1IP|79682	466.145	2.19959	0.162896	13.503	1.50053e-41	1.0557e-39
MLLT11|10962	243.109	1.34965	0.245725	5.49252	3.96229e-08	1.418e-07
MMP10|4319	19.6615	2.72312	0.420256	6.47966	9.19292e-11	4.52875e-10
MMP11|4320	1000.12	3.88936	0.248545	15.6485	3.40138e-55	4.82184e-53
MMP12|4321	61.9114	4.3195	0.431578	10.0086	1.397e-23	2.50353e-22
MMP13|4322	1.57801	2.22522	0.641907	3.46658	0.000527132	0.00108617
MMP14|4323	3552.9	1.32426	0.180698	7.32861	2.32554e-13	1.54462e-12
MMP17|4326	71.7015	1.97251	0.32948	5.98674	2.14094e-09	8.9947e-09
MMP1|4312	59.8267	2.46246	0.32218	7.64311	2.1204e-14	1.58579e-13
MMP3|4314	6.67007	2.1721	0.580211	3.74364	0.00018137	0.000401131
MMP9|4318	865.667	2.07266	0.292284	7.09128	1.32881e-12	8.05683e-12
MND1|84057	87.1698	3.46361	0.2117	16.3609	3.63588e-60	6.22226e-58
MNS1|55329	257.886	2.80724	0.279766	10.0343	1.0776e-23	1.94583e-22
MNX1|3110	20.2691	3.89238	0.600928	6.47727	9.33954e-11	4.59622e-10
MPP2|4355	26.5081	1.53006	0.282001	5.42573	5.77187e-08	2.02442e-07
MPP3|4356	61.1134	2.38424	0.235155	10.139	3.70799e-24	6.97396e-23
MPP4|58538	1.79526	1.88201	0.33766	5.57369	2.49403e-08	9.17618e-08
MPPED2|744	48.1295	1.47191	0.241145	6.10385	1.03545e-09	4.50514e-09
MPZ|4359	575.771	2.93902	0.298569	9.8437	7.29798e-23	1.22359e-21
MRAP2|112609	164.611	4.08163	0.308663	13.2236	6.4138e-40	4.1161e-38
MS4A10|341116	6.94411	2.91636	0.643249	4.5338	5.79322e-06	1.57167e-05
MS4A8B|83661	10.4387	2.37547	0.625237	3.7993	0.000145103	0.000325314
MSC|9242	635.102	2.37233	0.316629	7.49245	6.75976e-14	4.7714e-13
MSH2|4436	650.011	1.32368	0.100243	13.2046	8.24926e-40	5.22343e-38
MSH4|4438	2.84276	2.08842	0.40185	5.197	2.02525e-07	6.61594e-07
MSH5|4439	398.141	2.13008	0.146922	14.498	1.24654e-47	1.23976e-45
MSI1|4440	265.9	3.63834	0.34181	10.6443	1.8531e-26	4.35123e-25
MSL3L2|151507	233.713	1.31869	0.171551	7.68688	1.5077e-14	1.14699e-13
MSMB|4477	7.35075	2.03119	0.46437	4.37408	1.21943e-05	3.16194e-05
MST1R|4486	100.063	1.69414	0.31462	5.38471	7.25617e-08	2.51209e-07
MSTO1|55154	1313.08	1.78308	0.107452	16.5941	7.6869e-62	1.41767e-59
MSTO2P|100129405	163.315	2.02317	0.157503	12.8453	9.14091e-38	5.06241e-36
MSX1|4487	80.3899	1.9094	0.187502	10.1834	2.3524e-24	4.49107e-23
MT3|4504	16.1192	3.69258	0.519529	7.10755	1.1812e-12	7.20556e-12
MTBP|27085	78.002	2.38031	0.168242	14.1481	1.91744e-45	1.6407e-43
MTHFD1L|25902	415.889	1.7715	0.152025	11.6526	2.22453e-31	7.83992e-30
MTL5|9633	90.2415	2.34798	0.204793	11.4652	1.97365e-30	6.4752e-29
MTMR11|10903	446.38	2.02072	0.212852	9.49352	2.23359e-21	3.28401e-20
MTMR7|9108	220.495	1.61275	0.252368	6.39046	1.65386e-10	7.87782e-10
MTNR1B|4544	3.92951	3.13611	0.759733	4.12791	3.66082e-05	8.92237e-05
MUC12|10071	11.1827	1.22632	0.351186	3.49193	0.00047955	0.000995739
MUC13|56667	5468.83	4.98653	0.381094	13.0848	4.02336e-39	2.47339e-37
MUC15|143662	36.5037	4.25265	0.586704	7.24838	4.21784e-13	2.70774e-12
MUC2|4583	3.07616	2.15757	0.642684	3.35712	0.000787597	0.00157829
MUC5B|727897	1146.38	2.37506	0.48966	4.85043	1.23195e-06	3.63783e-06
MUCL1|118430	2.90651	2.06578	0.642586	3.21479	0.00130538	0.00252897
MURC|347273	13.6763	2.01368	0.230817	8.72416	2.6817e-18	2.95828e-17
MUSTN1|389125	258.209	1.44146	0.233661	6.16904	6.87042e-10	3.04646e-09
MXD3|83463	579.093	1.65241	0.126269	13.0864	3.93758e-39	2.42852e-37
MYADML2|255275	2.04342	2.45471	0.400152	6.13444	8.54601e-10	3.75006e-09
MYBL1|4603	155.445	1.3017	0.160094	8.13081	4.26417e-16	3.80113e-15
MYBL2|4605	871.315	4.76242	0.247742	19.2233	2.36154e-82	1.28171e-79
MYBPC1|4604	7.64443	3.22989	0.379597	8.50875	1.7582e-17	1.7995e-16
MYBPC2|4606	1.61375	1.48492	0.477757	3.10811	0.00188286	0.00355217
MYBPHL|343263	9.12586	4.24669	0.53374	7.95648	1.77e-15	1.49569e-14
MYB|4602	22.684	1.30033	0.252627	5.14724	2.64345e-07	8.49518e-07
MYCBPAP|84073	3.0137	2.0646	0.351913	5.86679	4.44306e-09	1.7927e-08
MYCNOS|10408	2.61576	2.57575	0.473542	5.43932	5.34857e-08	1.88186e-07
MYCN|4613	102.827	3.5697	0.330661	10.7956	3.60976e-27	9.03438e-26
MYEF2|50804	113.686	2.50451	0.316397	7.91572	2.45819e-15	2.05166e-14
MYH13|8735	9.19545	3.03141	0.608761	4.97965	6.36999e-07	1.94823e-06
MYH1|4619	6.06585	3.04123	0.596937	5.09474	3.49227e-07	1.10602e-06
MYH2|4620	3.00299	2.02143	0.622759	3.24593	0.00117068	0.0022853
MYH3|4621	121.278	1.3003	0.262409	4.95526	7.22338e-07	2.19124e-06
MYH4|4622	1821.64	5.14503	0.611397	8.4152	3.92222e-17	3.89679e-16
MYH8|4626	2.85523	2.53128	0.634998	3.98628	6.71174e-05	0.00015789
MYL4|4635	6.15029	1.34979	0.261651	5.15872	2.48648e-07	8.02602e-07
MYLK2|85366	4.89951	1.48832	0.282728	5.26413	1.40856e-07	4.69174e-07
MYO15B|80022	1960.97	1.48709	0.164508	9.03964	1.57183e-19	1.95154e-18
MYO18B|84700	135.938	7.0432	0.497138	14.1675	1.45586e-45	1.26281e-43
MYO19|80179	1093.74	1.22915	0.102492	11.9927	3.88109e-33	1.5787e-31
MYO1A|4640	111.669	3.57858	0.312232	11.4613	2.06396e-30	6.73659e-29
MYO1H|283446	1.99075	1.96144	0.380478	5.1552	2.5336e-07	8.16287e-07
MYO7B|4648	229.509	1.64961	0.304587	5.4159	6.09809e-08	2.13214e-07
MYOM3|127294	11.5595	1.56189	0.263242	5.93327	2.96955e-09	1.22576e-08
MYPN|84665	1.36438	1.23736	0.422296	2.93008	0.00338879	0.00610869
N4BP3|23138	76.1073	1.99269	0.183781	10.8428	2.15878e-27	5.47505e-26
NAA11|84779	25.3861	5.21504	0.733582	7.10901	1.1688e-12	7.13905e-12
NAALADL1|10004	171.072	2.02853	0.270229	7.50672	6.06265e-14	4.31011e-13
NANOS3|342977	2.28439	1.34472	0.36363	3.69805	0.000217261	0.000474051
NAP1L6|645996	11.6928	3.11537	0.532271	5.85298	4.82834e-09	1.93868e-08
NAT14|57106	272.135	1.22141	0.184225	6.62999	3.3571e-11	1.74191e-10
NAT8B|51471	91.6171	1.73501	0.277706	6.24767	4.16617e-10	1.89848e-09
NAT8L|339983	11.7885	2.35578	0.339239	6.94432	3.80286e-12	2.18774e-11
NAT9|26151	1068.57	1.24768	0.105464	11.8304	2.71876e-32	1.03706e-30
NAV3|89795	235.243	2.35187	0.301116	7.81051	5.69566e-15	4.55174e-14
NBPF4|148545	1.68556	1.30544	0.585514	2.22957	0.0257761	0.0397358
NCAPD2|9918	1109.58	1.47258	0.130674	11.2692	1.86328e-29	5.63612e-28
NCAPG2|54892	468.426	1.38654	0.135207	10.255	1.12427e-24	2.21031e-23
NCAPG|64151	491.449	3.89951	0.1971	19.7845	4.05045e-87	3.84712e-84
NCAPH|23397	220.38	3.37321	0.196157	17.1965	2.81892e-66	6.29979e-64
NCRNA00095|283932	43.8323	1.58691	0.178089	8.91076	5.06826e-19	6.00603e-18
NCRNA00105|80161	174.919	1.73079	0.174346	9.92737	3.16506e-23	5.49073e-22
NCRNA00107|283981	14.145	2.30361	0.211938	10.8693	1.61461e-27	4.13359e-26
NCRNA00114|400866	1.73783	2.44827	0.548821	4.46095	8.15953e-06	2.16388e-05
NCRNA00152|112597	565.124	2.13786	0.194386	10.998	3.90562e-28	1.06904e-26
NCRNA00164|554226	0.909177	1.693	0.463567	3.65211	0.000260098	0.000561138
NCRNA00173|100287569	3.72688	1.91652	0.348602	5.49771	3.84749e-08	1.38134e-07
NCRNA00176|284739	154.956	4.54493	0.314738	14.4404	2.88321e-47	2.80869e-45
NCRNA00189|193629	17.6069	2.26684	0.39017	5.80988	6.25175e-09	2.47156e-08
NCRNA00200|399706	2.95174	2.65544	0.715618	3.7107	0.000206687	0.000452465
NCRNA00202|387644	7.0276	1.31995	0.254504	5.18635	2.14455e-07	6.98403e-07
NCRNA00204B|286967	19.4756	1.40249	0.205693	6.81836	9.20882e-12	5.08372e-11
NCRNA00235|64493	1.44352	1.66253	0.348443	4.7713	1.83043e-06	5.27872e-06
NDC80|10403	285.834	3.85267	0.195796	19.6769	3.39926e-86	2.5829e-83
NDP|4693	1.60574	1.60178	0.494951	3.23625	0.00121113	0.00236038
NDUFA4L2|56901	1052.37	2.94542	0.198764	14.8187	1.10974e-49	1.19777e-47
NEB|4703	814.134	3.15783	0.305382	10.3406	4.61625e-25	9.42907e-24
NECAB3|63941	1678.2	1.45062	0.125422	11.566	6.12965e-31	2.10178e-29
NEFL|4747	4.91424	1.85634	0.486054	3.81921	0.000133882	0.000301973
NEFM|4741	2.01867	1.31438	0.523798	2.50933	0.0120959	0.0198166
NEIL3|55247	65.0409	4.5157	0.270837	16.6732	2.05457e-62	3.94228e-60
NEK2|4751	306.324	4.07804	0.208144	19.5924	1.7943e-85	1.26239e-82
NELL1|4745	1.37265	1.90838	0.791974	2.40966	0.0159676	0.0255384
NES|10763	1567.75	1.25861	0.142363	8.84086	9.49842e-19	1.09419e-17
NETO1|81832	1.1758	1.65856	0.501611	3.30647	0.000944794	0.00186912
NETO2|81831	116.543	2.3424	0.209087	11.203	3.94319e-29	1.16132e-27
NEURL3|93082	189.68	1.2454	0.258347	4.82063	1.43107e-06	4.18483e-06
NFATC4|4776	276.818	1.41703	0.201312	7.03897	1.93671e-12	1.1504e-11
NFKBIL2|4796	499.773	2.24794	0.152518	14.7389	3.62874e-49	3.80837e-47
NKAIN2|154215	38.0527	2.22869	0.37753	5.90333	3.56232e-09	1.45527e-08
NKD1|85407	779.15	3.68755	0.377761	9.76159	1.64559e-22	2.67634e-21
NKPD1|284353	5.0879	2.34675	0.338955	6.92348	4.40684e-12	2.52146e-11
NKX2-2|4821	2.36609	2.75086	0.650987	4.22568	2.3822e-05	5.95816e-05
NKX2-3|159296	4.32406	1.46567	0.395012	3.71045	0.000206891	0.000452829
NKX2-5|1482	2.25294	2.68087	0.701066	3.824	0.000131306	0.000296515
NKX3-2|579	7.29093	3.85663	0.472544	8.16142	3.3112e-16	2.98527e-15
NLGN1|22871	3.84942	1.51175	0.439176	3.44224	0.000576918	0.0011812
NLRP4|147945	2.16999	2.54064	0.654291	3.88304	0.000103159	0.000236183
NMB|4828	185.937	2.28281	0.194904	11.7125	1.09968e-31	3.97897e-30
NME2P1|283458	154.014	1.20161	0.152777	7.86517	3.68604e-15	3.01032e-14
NMNAT2|23057	19.0663	1.57151	0.270089	5.8185	5.93787e-09	2.3558e-08
NODAL|4838	6.92771	1.59543	0.252506	6.31839	2.64304e-10	1.23117e-09
NOS2|4843	53.9564	1.67668	0.240225	6.97962	2.9598e-12	1.72646e-11
NOTCH3|4854	1795.88	2.12957	0.171612	12.4092	2.32844e-35	1.10855e-33
NOTUM|147111	4141.45	2.12851	0.389628	5.46294	4.68321e-08	1.65974e-07
NOVA1|4857	71.4023	1.6153	0.314121	5.14228	2.71428e-07	8.71248e-07
NOX1|27035	4.39076	2.03576	0.382901	5.31668	1.05676e-07	3.57002e-07
NOX4|50507	45.9072	3.17174	0.210526	15.0658	2.71852e-51	3.16816e-49
NOX5|79400	1.71553	1.36453	0.436371	3.127	0.00176602	0.00335072
NPB|256933	42.3225	2.62696	0.275479	9.53596	1.48499e-21	2.22995e-20
NPFFR2|10886	49.2181	5.76321	0.568586	10.136	3.8228e-24	7.17568e-23
NPFF|8620	17.1675	1.41028	0.214517	6.5742	4.8914e-11	2.49041e-10
NPHS1|4868	4.83852	3.59513	0.567619	6.3337	2.3935e-10	1.12236e-09
NPM2|10361	143.046	2.12707	0.302855	7.02339	2.16542e-12	1.28384e-11
NPNT|255743	615.869	1.5726	0.258512	6.08327	1.17753e-09	5.08604e-09
NPPA|4878	4.08299	1.36737	0.2954	4.62887	3.67673e-06	1.02394e-05
NPPB|4879	2.40124	2.68231	0.574731	4.66706	3.05533e-06	8.58567e-06
NPTX1|4884	8.78529	2.48331	0.41527	5.97998	2.23167e-09	9.35824e-09
NPTX2|4885	344.645	1.75745	0.400003	4.3936	1.11491e-05	2.90399e-05
NQO1|1728	7792.8	4.61803	0.349409	13.2167	7.02844e-40	4.49536e-38
NR0B1|190	14.6047	4.69903	0.66288	7.08882	1.35265e-12	8.19092e-12
NR2C2AP|126382	693.628	1.3713	0.104966	13.0642	5.27397e-39	3.20078e-37
NR2E1|7101	2.77294	1.20349	0.419271	2.87043	0.00409912	0.00729364
NR5A1|2516	3.2883	2.86634	0.441279	6.49552	8.27494e-11	4.11064e-10
NR6A1|2649	20.2616	1.27975	0.187586	6.82218	8.967e-12	4.95598e-11
NRCAM|4897	451.822	3.3375	0.357527	9.33496	1.01027e-20	1.39979e-19
NRG2|9542	32.4352	2.80359	0.328078	8.54548	1.28005e-17	1.32873e-16
NRIP2|83714	95.3153	1.23088	0.159796	7.70285	1.33061e-14	1.01797e-13
NRM|11270	544.387	1.48942	0.156065	9.54361	1.37942e-21	2.08111e-20
NRSN1|140767	1.27615	1.87912	0.662216	2.83762	0.00454507	0.00803444
NRSN2|80023	525.474	1.32347	0.226957	5.83136	5.49767e-09	2.19031e-08
NRXN3|9369	126.14	1.46987	0.319156	4.6055	4.11467e-06	1.13856e-05
NSMCE2|286053	759.934	1.51073	0.121934	12.3897	2.9709e-35	1.40038e-33
NSUN5P1|155400	215.352	1.62808	0.149014	10.9257	8.68409e-28	2.27222e-26
NSUN5P2|260294	533.2	1.74215	0.129182	13.486	1.89022e-41	1.3201e-39
NT5DC2|64943	982.28	2.75016	0.208605	13.1836	1.0908e-39	6.86123e-38
NT5M|56953	109.852	1.36406	0.178554	7.63952	2.18031e-14	1.62868e-13
NTM|50863	69.1129	2.92686	0.33207	8.81398	1.20783e-18	1.37967e-17
NTN5|126147	8.16137	1.35167	0.252278	5.35784	8.42249e-08	2.89006e-07
NTS|4922	1124.07	3.92225	0.52716	7.44035	1.0042e-13	6.93416e-13
NUDT17|200035	49.2024	2.10139	0.16734	12.5576	3.61045e-36	1.82404e-34
NUDT1|4521	365.643	1.82868	0.160867	11.3677	6.05678e-30	1.89859e-28
NUF2|83540	242.125	4.84259	0.226239	21.4048	1.20647e-101	5.72955e-98
NUSAP1|51203	854.56	2.32498	0.159191	14.6049	2.61286e-48	2.66849e-46
NXF2|56001	15.6606	3.8623	0.801524	4.8187	1.445e-06	4.22296e-06
NXF5|55998	1.39429	2.12275	0.548078	3.87307	0.000107473	0.000245468
NXPH4|11247	227.74	5.52249	0.336683	16.4026	1.83192e-60	3.22214e-58
OBSCN|84033	383.269	2.35835	0.305894	7.70969	1.26124e-14	9.69589e-14
OCA2|4948	43.3883	2.59214	0.44165	5.86923	4.37823e-09	1.76767e-08
OCM|654231	1.23297	1.23145	0.367579	3.35016	0.000807642	0.00161631
ODAM|54959	163.594	6.59583	0.65263	10.1065	5.16767e-24	9.58644e-23
OIP5|11339	113.22	3.14148	0.200402	15.6759	2.21009e-55	3.1566e-53
OLFM3|118427	4.82907	1.87289	0.632971	2.95889	0.00308746	0.00560756
OLFM4|10562	14.3362	1.64123	0.511096	3.2112	0.00132183	0.00255802
OLFML2A|169611	419.137	2.39543	0.165949	14.4347	3.12873e-47	3.03231e-45
OLFML2B|25903	350.118	3.06791	0.184709	16.6094	5.95454e-62	1.10895e-59
OLR1|4973	55.7548	1.21556	0.326357	3.72463	0.000195604	0.000430008
OPN4|94233	1.30299	2.32613	0.522125	4.45513	8.38442e-06	2.22042e-05
OR12D2|26529	1.15479	1.89624	0.7338	2.58413	0.00976246	0.0162688
OR13A1|79290	1.78891	2.22231	0.509194	4.36436	1.27496e-05	3.29916e-05
OR1F1|4992	2.32812	2.9891	0.519826	5.75019	8.91456e-09	3.46655e-08
OR1J2|26740	0.661399	1.28754	0.490133	2.62693	0.00861598	0.014511
OR2B6|26212	4.34358	2.73878	0.377604	7.25305	4.07502e-13	2.62048e-12
OR2H1|26716	1.05795	1.78917	0.737567	2.42577	0.0152761	0.0245151
OR4F29|729759	1.52442	1.57286	0.396424	3.96761	7.25957e-05	0.000169873
OR51E1|143503	21.9672	3.06964	0.220883	13.8971	6.59351e-44	5.26262e-42
OR51E2|81285	4.83969	3.01747	0.392402	7.68973	1.47449e-14	1.12324e-13
OR56A3|390083	1.86254	2.4507	0.680495	3.60135	0.000316566	0.000674082
OR56B4|196335	1.02385	1.21665	0.350898	3.46725	0.000525811	0.0010838
ORC1L|4998	145.535	3.27397	0.205144	15.9594	2.4523e-57	3.66802e-55
ORC6L|23594	121.091	3.001	0.198709	15.1024	1.56061e-51	1.85284e-49
OSBP2|23762	152.625	2.11678	0.213767	9.90226	4.06972e-23	7.02165e-22
OSBPL3|26031	324.526	1.92688	0.160183	12.0293	2.49323e-33	1.02293e-31
OSR1|130497	49.5059	1.74541	0.295445	5.90773	3.46853e-09	1.42215e-08
OSR2|116039	61.2862	4.12283	0.359478	11.4689	1.89015e-30	6.21199e-29
OSTBETA|123264	223.82	2.3466	0.298978	7.84872	4.20288e-15	3.4046e-14
OTOP3|347741	1.87701	2.25676	0.769549	2.93257	0.00336168	0.00606444
OTP|23440	0.994175	1.7945	0.609132	2.94599	0.0032192	0.0058301
OTUB2|78990	138.29	1.63176	0.127407	12.8075	1.48866e-37	8.12604e-36
OTX1|5013	21.4449	4.55092	0.359041	12.6752	8.11385e-37	4.24602e-35
OVOL1|5017	35	1.91004	0.417247	4.57773	4.7005e-06	1.28996e-05
OXCT1|5019	205.647	1.85432	0.273528	6.77925	1.20798e-11	6.56559e-11
OXTR|5021	42.5512	1.28291	0.229339	5.59392	2.21996e-08	8.22036e-08
P2RX2|22953	6.00935	2.70916	0.546991	4.95283	7.31402e-07	2.21696e-06
P2RY4|5030	1.69884	2.05429	0.489831	4.19387	2.74235e-05	6.80519e-05
P4HA2|8974	1396.92	1.48357	0.139893	10.605	2.82398e-26	6.50234e-25
PABPC1L|80336	662.162	1.79171	0.164069	10.9205	9.20237e-28	2.40452e-26
PABPC4L|132430	18.4012	1.4113	0.183432	7.69385	1.42777e-14	1.09011e-13
PACSIN1|29993	99.8872	2.20849	0.299591	7.37169	1.68478e-13	1.13449e-12
PADI1|29943	49.9851	1.98538	0.48633	4.08237	4.45788e-05	0.00010726
PADI3|51702	10.5449	4.43509	0.602326	7.36327	1.7946e-13	1.20417e-12
PAEP|5047	106.098	6.83517	0.651796	10.4867	9.94586e-26	2.15675e-24
PAFAH1B3|5050	774.817	1.96318	0.197285	9.95097	2.49735e-23	4.37636e-22
PAGE1|8712	50.6972	5.17615	0.740516	6.98992	2.75039e-12	1.61454e-11
PAGE2B|389860	64.1466	5.99568	0.674265	8.89217	5.99283e-19	7.05765e-18
PAGE2|203569	50.495	3.46636	0.798834	4.33927	1.42957e-05	3.67407e-05
PAGE4|9506	289.337	6.19562	0.625501	9.90505	3.95776e-23	6.84091e-22
PAGE5|90737	72.6499	3.08302	0.468069	6.58666	4.49817e-11	2.30254e-10
PAK3|5063	7.34734	1.68587	0.465378	3.62258	0.000291678	0.000624939
PAK6|56924	35.9325	1.60802	0.299676	5.36586	8.05638e-08	2.77395e-07
PANX3|116337	0.813478	1.57202	0.639373	2.4587	0.0139443	0.0225462
PAPLN|89932	547.188	1.37228	0.275613	4.97899	6.39173e-07	1.95362e-06
PAPL|390928	1.35616	1.47957	0.49659	2.97945	0.00288764	0.00527489
PAQR4|124222	601.415	2.12919	0.168192	12.6593	9.9423e-37	5.18857e-35
PAQR5|54852	453.693	1.79047	0.293984	6.09035	1.12667e-09	4.87744e-09
PAQR6|79957	78.4127	1.67161	0.198882	8.40503	4.27764e-17	4.22559e-16
PAQR8|85315	273.516	1.2712	0.214023	5.93955	2.85802e-09	1.18281e-08
PART1|25859	19.9162	4.87969	0.668115	7.30367	2.80027e-13	1.83428e-12
PAX8|7849	141.235	1.35528	0.196153	6.9093	4.87052e-12	2.77756e-11
PBK|55872	232.425	3.54313	0.211721	16.7349	7.29312e-63	1.41367e-60
PCDH17|27253	204.871	1.31374	0.174779	7.51658	5.62296e-14	4.01103e-13
PCDHA1|56147	43.2372	3.44795	0.459807	7.49868	6.44656e-14	4.56766e-13
PCDHA2|56146	6.14009	2.47825	0.453207	5.46824	4.54516e-08	1.61413e-07
PCDHA5|56143	4.97492	1.53283	0.522451	2.93393	0.00334699	0.00604081
PCDHA8|56140	4.00859	1.63243	0.615763	2.65107	0.00802365	0.0135953
PCDHB10|56126	36.0321	1.28413	0.229678	5.59097	2.25802e-08	8.35314e-08
PCDHB11|56125	26.4239	1.41076	0.291283	4.84327	1.27722e-06	3.76097e-06
PCDHB19P|84054	3.20836	1.25595	0.304531	4.12421	3.72002e-05	9.05272e-05
PCDHB2|56133	73.6236	2.40554	0.28748	8.36767	5.87666e-17	5.69848e-16
PCDHB3|56132	33.3777	1.46775	0.280106	5.23999	1.60583e-07	5.31712e-07
PCDHB6|56130	23.6516	1.31447	0.264669	4.96646	6.81849e-07	2.07604e-06
PCDHB8|56128	41.034	1.90946	0.311167	6.13646	8.43794e-10	3.70435e-09
PCDHB9|56127	33.1203	1.32022	0.255319	5.17086	2.3302e-07	7.5498e-07
PCDHGA1|56114	14.8974	1.73592	0.294753	5.88939	3.87621e-09	1.57733e-08
PCDHGA4|56111	65.7939	1.76338	0.303113	5.81756	5.97126e-09	2.36756e-08
PCDHGB1|56104	27.9116	1.20493	0.272032	4.42938	9.45041e-06	2.48711e-05
PCDHGC5|56097	4.09474	1.35711	0.398797	3.403	0.000666508	0.00135224
PCNXL2|80003	119.355	1.62415	0.233114	6.96722	3.23263e-12	1.87617e-11
PCP4|5121	8.98522	3.17053	0.609965	5.1979	2.01552e-07	6.58983e-07
PCSK1N|27344	110.095	3.10632	0.45506	6.82618	8.72035e-12	4.8295e-11
PCSK1|5122	6.42197	1.41926	0.36984	3.8375	0.000124293	0.000281549
PDCD1|5133	96.8939	1.55414	0.299931	5.18167	2.19913e-07	7.14721e-07
[truncated: 1,780 more rows]

## Sheet: DE.miRNA.TCGA.LIHC
Table 2. Significantly differentially expressed miRNA in TCGA LIHC dataset.
baseMean	log2FoldChange	lfcSE	stat	pvalue	padj
hsa-mir-105-1	98.0104	8.60014	0.675125	12.7386	3.60891e-37	1.77165e-35
hsa-mir-105-2	98.1141	8.78722	0.676064	12.9976	1.26225e-38	8.5202e-37
hsa-mir-10b	91434.6	3.4231	0.226035	15.1441	8.28933e-52	2.23812e-49
hsa-mir-1180	123.791	1.72333	0.167248	10.304	6.75942e-25	1.3036e-23
hsa-mir-1197	1.23437	1.42066	0.585669	2.42571	0.0152786	0.0241949
hsa-mir-1224	2.07765	1.5104	0.379929	3.97547	7.02408e-05	0.000151116
hsa-mir-1226	6.81719	1.6545	0.237002	6.98095	2.93198e-12	1.45254e-11
hsa-mir-1229	3.45184	1.39893	0.248025	5.64028	1.6977e-08	5.45689e-08
hsa-mir-1250	0.74654	1.25969	0.473908	2.65809	0.00785857	0.0127436
hsa-mir-1251	8.52393	5.26656	0.546664	9.63399	5.74526e-22	7.95497e-21
hsa-mir-1254	2.1742	2.46429	0.315895	7.80097	6.14343e-15	4.14682e-14
hsa-mir-1266	34.277	1.99924	0.197861	10.1043	5.28975e-24	9.2144e-23
hsa-mir-1269	3113.76	5.39745	0.408235	13.2214	6.60016e-40	5.09155e-38
hsa-mir-1270-1	4.62108	2.15884	0.312471	6.90893	4.8831e-12	2.37556e-11
hsa-mir-1270-2	4.73353	1.94982	0.293527	6.64273	3.07916e-11	1.35183e-10
hsa-mir-1276	1.58304	1.86632	0.321847	5.79879	6.67933e-09	2.25427e-08
hsa-mir-1292	2.37836	1.37498	0.221785	6.19961	5.66031e-10	2.24748e-09
hsa-mir-1295	10.6267	2.02021	0.349036	5.78797	7.12403e-09	2.38943e-08
hsa-mir-1301	53.7541	1.34517	0.145999	9.21356	3.1548e-20	3.70346e-19
hsa-mir-1323	7.26563	3.64053	0.733915	4.96043	7.03378e-07	1.90866e-06
hsa-mir-135a-1	30.1452	3.69767	0.373754	9.8933	4.45102e-23	7.06927e-22
hsa-mir-135a-2	3.87843	4.31699	0.52949	8.15311	3.54683e-16	2.85864e-15
hsa-mir-137	3.55843	3.87637	0.644359	6.01586	1.78934e-09	6.6181e-09
hsa-mir-147b	2.27115	1.5421	0.354764	4.34684	1.38111e-05	3.27104e-05
hsa-mir-182	46345.7	3.02992	0.266278	11.3788	5.33431e-30	1.60029e-28
hsa-mir-183	17747.1	3.4612	0.279953	12.3635	4.11838e-35	1.71071e-33
hsa-mir-184	43.7557	4.10099	0.419229	9.78221	1.34245e-22	1.95925e-21
hsa-mir-18a	113.912	1.66823	0.184865	9.02402	1.81306e-19	1.9581e-18
hsa-mir-190b	5.68998	3.05393	0.347181	8.79636	1.41328e-18	1.36281e-17
hsa-mir-1915	0.833227	2.01779	0.434562	4.64328	3.42921e-06	8.65314e-06
hsa-mir-196a-1	36.0068	3.59551	0.441413	8.14546	3.77858e-16	3.00064e-15
hsa-mir-196a-2	3.78559	4.00044	0.709181	5.64093	1.69136e-08	5.45689e-08
hsa-mir-196b	418.176	3.40596	0.320689	10.6208	2.38611e-26	6.13572e-25
hsa-mir-19a	299.793	1.56278	0.174421	8.95978	3.25315e-19	3.37827e-18
hsa-mir-205	16.7187	3.26998	0.545717	5.99208	2.07174e-09	7.55905e-09
hsa-mir-20a	3579.15	1.28259	0.154706	8.2905	1.12772e-16	9.25767e-16
hsa-mir-21	1.13706e+06	1.80408	0.119447	15.1036	1.53379e-51	2.76083e-49
hsa-mir-2114	15.8685	3.06797	0.380374	8.06565	7.2847e-16	5.54048e-15
hsa-mir-216a	263.695	3.61997	0.397269	9.11215	8.07664e-20	9.08622e-19
hsa-mir-216b	278.101	4.03018	0.42513	9.47987	2.54588e-21	3.19716e-20
hsa-mir-217	13330.9	4.165	0.380515	10.9457	6.96908e-28	1.98069e-26
hsa-mir-221	631.883	1.46084	0.140184	10.4209	1.99013e-25	4.47779e-24
hsa-mir-222	163.161	1.34193	0.139699	9.60587	7.55186e-22	1.01016e-20
hsa-mir-224	865.872	2.97745	0.233191	12.7683	2.46401e-37	1.42304e-35
hsa-mir-301a	44.2499	1.30153	0.146617	8.87708	6.86358e-19	6.86358e-18
hsa-mir-301b	8.05104	1.86682	0.236048	7.90865	2.60188e-15	1.89867e-14
hsa-mir-30d	72856.6	1.27871	0.134559	9.503	2.03938e-21	2.62206e-20
hsa-mir-3117	2.25305	1.85895	0.374715	4.96098	7.01399e-07	1.90866e-06
hsa-mir-3127	15.4086	1.25563	0.144444	8.69288	3.53352e-18	3.34754e-17
hsa-mir-3131	1.82615	2.05004	0.484026	4.23539	2.28159e-05	5.3106e-05
hsa-mir-3144	3.4392	3.56945	0.446797	7.98897	1.36069e-15	1.02052e-14
hsa-mir-3174	0.930082	1.27178	0.356295	3.56947	0.000357702	0.000702397
hsa-mir-3187	1.10182	1.44121	0.334223	4.31213	1.61691e-05	3.79622e-05
hsa-mir-3189	1.81036	2.59925	0.482149	5.39097	7.00771e-08	2.06785e-07
hsa-mir-3200	19.478	2.50287	0.2606	9.60427	7.66975e-22	1.01016e-20
hsa-mir-338	2908.75	1.4181	0.208698	6.79498	1.08326e-11	5.04277e-11
hsa-mir-346	1.79148	1.635	0.470467	3.47527	0.000510339	0.000977245
hsa-mir-34a	1805.35	1.42113	0.13955	10.1837	2.34582e-24	4.22248e-23
hsa-mir-34b	2.68872	2.65698	0.384213	6.91538	4.66616e-12	2.29066e-11
hsa-mir-34c	12.8419	2.83113	0.284106	9.96501	2.16841e-23	3.54831e-22
hsa-mir-3619	0.742924	1.46387	0.330507	4.42916	9.46017e-06	2.2908e-05
hsa-mir-3620	0.743422	1.30969	0.350931	3.73203	0.000189942	0.000387051
hsa-mir-3662	4.36477	3.00975	0.362974	8.29191	1.11443e-16	9.25767e-16
hsa-mir-3677	23.7006	1.62782	0.177458	9.17296	4.60187e-20	5.28726e-19
hsa-mir-3680	1.71629	1.86221	0.31631	5.88728	3.92598e-09	1.36776e-08
hsa-mir-3681	1.95008	1.41867	0.521918	2.7182	0.0065639	0.0108521
hsa-mir-3682	7.78256	1.22425	0.179197	6.83186	8.38224e-12	3.93601e-11
hsa-mir-3691	2.00903	1.28482	0.257527	4.98907	6.06691e-07	1.66301e-06
hsa-mir-372	12.3017	2.89839	0.489554	5.92046	3.21039e-09	1.1386e-08
hsa-mir-373	4.84994	2.63528	0.656602	4.01351	5.98225e-05	0.000129736
hsa-mir-3923	9.89766	4.73212	0.604112	7.83318	4.75686e-15	3.29321e-14
hsa-mir-410	150.368	1.41174	0.276919	5.09802	3.43218e-07	9.55349e-07
hsa-mir-421	24.6801	1.21317	0.145742	8.32409	8.49802e-17	7.4015e-16
hsa-mir-431	98.5277	1.56839	0.282356	5.55465	2.78162e-08	8.58327e-08
hsa-mir-432	87.8666	1.21418	0.287808	4.2187	2.45712e-05	5.67028e-05
hsa-mir-4326	27.4567	1.59813	0.203684	7.84614	4.29055e-15	3.00896e-14
hsa-mir-449a	0.953573	1.6342	0.41749	3.91434	9.06505e-05	0.000192722
hsa-mir-452	1303.48	2.34797	0.203038	11.5642	6.25882e-31	2.11235e-29
hsa-mir-466	16.7299	5.5022	0.725426	7.58479	3.33027e-14	2.0911e-13
hsa-mir-483	1692.35	1.91191	0.439629	4.34892	1.36807e-05	3.26884e-05
hsa-mir-500a	1879.21	1.55373	0.121736	12.7631	2.63526e-37	1.42304e-35
hsa-mir-500b	37.1388	1.21078	0.117583	10.2972	7.25615e-25	1.35115e-23
hsa-mir-501	317.566	1.44385	0.123197	11.7199	1.00838e-31	3.63016e-30
hsa-mir-508	36.7022	2.23995	0.286698	7.81294	5.58697e-15	3.81894e-14
hsa-mir-509-1	2.92756	1.67031	0.337746	4.94547	7.59601e-07	2.03062e-06
hsa-mir-509-2	2.92557	1.8242	0.348175	5.23932	1.61172e-07	4.62941e-07
hsa-mir-509-3	3.98544	2.15609	0.355835	6.05924	1.36764e-09	5.16452e-09
hsa-mir-512-1	17.8274	4.99391	0.704039	7.09323	1.31021e-12	6.67464e-12
hsa-mir-512-2	17.6128	5.52171	0.757417	7.29018	3.09551e-13	1.75955e-12
hsa-mir-514-1	6.89814	2.48059	0.347797	7.13229	9.87143e-13	5.12555e-12
hsa-mir-514-2	7.00489	2.41672	0.343445	7.03671	1.96832e-12	9.93356e-12
hsa-mir-514-3	6.96249	2.13557	0.345398	6.18294	6.29182e-10	2.47999e-09
hsa-mir-516a-1	16.1743	4.28136	0.671338	6.37735	1.80184e-10	7.54259e-10
hsa-mir-516a-2	16.1189	4.23543	0.688985	6.14735	7.87903e-10	3.03906e-09
hsa-mir-516b-1	9.57152	4.51019	0.7619	5.91966	3.22603e-09	1.1386e-08
hsa-mir-517a	18.0302	3.02734	0.664697	4.55447	5.25179e-06	1.3009e-05
hsa-mir-517b	17.8522	3.0135	0.663957	4.5387	5.66023e-06	1.39567e-05
hsa-mir-517c	7.65736	4.61555	0.798612	5.77946	7.49388e-09	2.48264e-08
hsa-mir-518b	21.0588	4.15621	0.674702	6.16007	7.27146e-10	2.82488e-09
hsa-mir-518c	16.8951	4.09143	0.696968	5.87032	4.34953e-09	1.50561e-08
hsa-mir-518e	12.3062	4.5511	0.784807	5.799	6.67098e-09	2.25427e-08
hsa-mir-518f	13.8175	4.74179	0.771617	6.14527	7.98297e-10	3.05731e-09
hsa-mir-519a-1	37.2606	4.9579	0.63143	7.85187	4.09888e-15	2.91895e-14
hsa-mir-519a-2	22.4122	4.20394	0.676741	6.21203	5.23036e-10	2.09214e-09
hsa-mir-519c	9.30279	5.17216	0.816858	6.33177	2.42363e-10	1.00674e-09
hsa-mir-519d	7.65406	4.48181	0.796998	5.62336	1.87279e-08	5.91408e-08
hsa-mir-520a	56.1908	5.08417	0.625536	8.1277	4.37527e-16	3.42412e-15
hsa-mir-520b	21.7706	4.94654	0.704747	7.01889	2.23641e-12	1.1182e-11
hsa-mir-520f	11.9056	5.45163	0.80864	6.74173	1.56515e-11	7.16254e-11
hsa-mir-520g	11.1953	5.3505	0.800653	6.68267	2.34628e-11	1.05583e-10
hsa-mir-522	10.9332	4.56983	0.790443	5.78135	7.41027e-09	2.47009e-08
hsa-mir-525	20.0557	4.06683	0.752056	5.40761	6.38703e-08	1.89505e-07
hsa-mir-526b	63.0278	4.6274	0.606203	7.63342	2.28609e-14	1.45234e-13
hsa-mir-532	7443.19	1.3456	0.114611	11.7406	7.89479e-32	3.04513e-30
hsa-mir-541	6.74044	2.73698	0.406784	6.72833	1.71625e-11	7.78802e-11
hsa-mir-548d-1	0.878135	1.92221	0.357391	5.37844	7.51334e-08	2.205e-07
hsa-mir-548d-2	0.864107	1.87586	0.378517	4.95582	7.20268e-07	1.94426e-06
hsa-mir-549	1.0316	2.4242	0.424752	5.70734	1.14758e-08	3.73309e-08
hsa-mir-551b	39.3951	1.75761	0.394908	4.45068	8.56e-06	2.08216e-05
hsa-mir-552	124.721	4.12244	0.435971	9.45575	3.20703e-21	3.93589e-20
hsa-mir-561	2.02547	2.59249	0.603264	4.29744	1.72782e-05	4.03905e-05
hsa-mir-577	5.3996	2.53727	0.450211	5.63574	1.74308e-08	5.56961e-08
hsa-mir-581	3.45217	1.38365	0.19225	7.19712	6.14995e-13	3.25585e-12
hsa-mir-585	0.906958	1.48078	0.391034	3.78682	0.000152585	0.000313292
hsa-mir-589	488.634	1.47831	0.108544	13.6195	3.06587e-42	2.75929e-40
hsa-mir-636	1.00895	1.55968	0.318221	4.90124	9.5233e-07	2.53329e-06
hsa-mir-643	4.67192	1.32468	0.182407	7.26224	3.80738e-13	2.11957e-12
hsa-mir-653	49.9249	1.21472	0.21889	5.54945	2.86572e-08	8.79255e-08
hsa-mir-660	419.529	1.25097	0.115774	10.8053	3.24865e-27	8.77135e-26
hsa-mir-668	1.25177	1.91821	0.564832	3.39607	0.000683599	0.00129524
hsa-mir-7-3	1.01108	1.40403	0.361253	3.88657	0.000101671	0.000215303
hsa-mir-760	3.74288	1.83399	0.249577	7.34839	2.00607e-13	1.15242e-12
hsa-mir-765	2.00399	2.12825	0.31055	6.85316	7.22376e-12	3.45206e-11
hsa-mir-767	131.937	9.23537	0.638682	14.46	2.16671e-47	2.92506e-45
hsa-mir-877	9.77177	1.78054	0.189216	9.41007	4.95813e-21	5.94976e-20
hsa-mir-891a	19.0205	4.34081	0.420657	10.3191	5.77459e-25	1.15492e-23
hsa-mir-9-1	2450.5	3.29094	0.310689	10.5924	3.23217e-26	7.93351e-25
hsa-mir-9-2	2445.39	3.28581	0.310533	10.5812	3.64211e-26	8.55104e-25
hsa-mir-9-3	3.7548	2.41011	0.432961	5.56658	2.59789e-08	8.06241e-08
hsa-mir-93	29046.7	1.62628	0.116442	13.9664	2.49807e-44	2.69792e-42
hsa-mir-937	13.9761	1.71156	0.231613	7.38976	1.47089e-13	8.64237e-13
hsa-mir-939	4.59818	1.24232	0.18173	6.83608	8.13891e-12	3.85527e-11
hsa-mir-944	10.2323	1.40641	0.291922	4.81777	1.4517e-06	3.84272e-06
hsa-mir-96	61.8102	3.64274	0.28946	12.5846	2.56616e-36	1.15477e-34
hsa-mir-1258	12.5998	-3.24763	0.362128	-8.96819	3.01428e-19	3.19159e-18
hsa-mir-1274b	16.024	-1.51146	0.194068	-7.78834	6.7896e-15	4.5264e-14
hsa-mir-139	852.372	-1.46	0.16145	-9.04308	1.52316e-19	1.67858e-18
hsa-mir-199b	5351.48	-1.25094	0.210539	-5.94162	2.82218e-09	1.01598e-08
hsa-mir-33b	46.287	-1.49914	0.201899	-7.4252	1.12606e-13	6.75638e-13
hsa-mir-3607	407.63	-1.59731	0.201773	-7.91637	2.44545e-15	1.80897e-14
hsa-mir-3648	19.2839	-1.50619	0.23156	-6.50455	7.7928e-11	3.28759e-10
hsa-mir-424	812.505	-2.15489	0.137746	-15.644	3.65302e-55	1.97263e-52
hsa-mir-490	7.65837	-3.28652	0.441801	-7.43893	1.01506e-13	6.22875e-13
hsa-mir-551a	0.795073	-1.50515	0.267191	-5.63323	1.76862e-08	5.61797e-08
hsa-mir-621	1.56008	-1.71263	0.310122	-5.52245	3.343e-08	1.0199e-07

## Sheet: DE.lncRNA.TCGA.LIHC
Table 3. Significantly differentially expressed lncRNA in TCGA LIHC dataset.
Gene Symbol	U	pvalue	qvalue	avgT	avgN	logFC
1	ENSG00000225383.5|SFTA1P	553	1.33e-27	2.11e-23	12.5549	1.41247	11.1424
2	ENSG00000231196.3|RP11-495P10.8	2174	2.52e-19	3.98e-15	11.3583	1.06437	10.2939
3	ENSG00000226363.3|HAGLROS	934	1.91e-25	3.03e-21	11.4112	1.4322	9.97902
4	ENSG00000251026.1|RP11-138J23.1	3348	9.79e-15	1.52e-10	9.7444	0.427426	9.31697
5	ENSG00000253898.1|LINC01419	3701	2.65e-13	4.06e-09	9.97715	0.771372	9.20577
6	ENSG00000253508.1|RP1-170O19.14	3060.5	7.32e-16	1.14e-11	9.2851	0.218084	9.06702
7	ENSG00000270412.1|RP11-92C4.6	2205	4.04e-19	6.37e-15	10.3316	1.34455	8.987
8	ENSG00000231666.4|RP11-404O13.1	1715	2e-21	3.16e-17	10.0187	1.04992	8.96882
9	ENSG00000233542.1|RP11-547D24.1	813	4.33e-26	6.87e-22	11.0194	2.09662	8.92273
10	ENSG00000243766.6|HOTTIP	2049	8e-20	1.26e-15	10.0444	1.33524	8.70916
11	ENSG00000251350.1|RP11-328N19.1	2360	1.85e-18	2.91e-14	9.50376	1.06888	8.43488
12	ENSG00000254338.1|MAFA-AS1	3652.5	1.28e-13	1.97e-09	8.59714	0.441356	8.15579
13	ENSG00000275966.1|RP11-1055B8.9	1878	1.97e-20	3.11e-16	12.6952	4.66226	8.03297
14	ENSG00000238107.1|RP11-495P10.5	3078	1.46e-15	2.28e-11	8.76851	0.761763	8.00675
15	ENSG00000251629.5|RP11-774D14.1	3899	8.63e-13	1.32e-08	8.25848	0.375522	7.88296
16	ENSG00000275485.1|RP11-261P13.6	2584.5	2.89e-17	4.54e-13	10.0836	2.20878	7.87485
17	ENSG00000225007.1|AC000067.1	3479.5	4.57e-14	7.05e-10	8.3849	0.510394	7.8745
18	ENSG00000249413.2|RP11-25H12.1	3283.5	1.36e-14	2.11e-10	9.77832	1.93119	7.84713
19	ENSG00000253931.1|RP11-909N17.2	3736	2.71e-13	4.17e-09	8.27672	0.450189	7.82653
20	ENSG00000270372.1|RP11-109M17.2	4974.5	2.06e-09	3.04e-05	8.31204	0.792976	7.51906
21	ENSG00000262172.1|CTD-2529O21.1	2398.5	5.17e-18	8.12e-14	11.3096	3.83105	7.4785
22	ENSG00000279204.1|RP11-175K6.2	596	2.71e-27	4.3e-23	11.8244	4.36271	7.46165
23	ENSG00000261886.1|RP11-63A1.1	3167	8.08e-15	1.25e-10	9.73527	2.29416	7.44112
24	ENSG00000225656.1|RP5-858B6.1	3875	3.31e-12	5.03e-08	9.67691	2.24109	7.43581
25	ENSG00000254654.1|AC068858.1	2630	3.98e-17	6.23e-13	9.01739	1.59214	7.42524
26	ENSG00000274444.1|RP11-128A17.2	3008.5	2.45e-15	3.81e-11	10.9503	3.52764	7.42266
27	ENSG00000227674.1|LINC00355	3821	4.53e-13	6.94e-09	7.74901	0.352504	7.39651
28	ENSG00000224854.3|CDKN2A-AS1	3227	3.96e-15	6.15e-11	7.79964	0.410796	7.38885
29	ENSG00000272662.1|RP11-190C22.8	2580	3.61e-17	5.66e-13	11.0128	3.64256	7.37028
30	ENSG00000225546.4|RP11-328J2.1	4257	1.79e-11	2.71e-07	8.0661	0.72023	7.34587
31	ENSG00000272792.1|RP11-141C7.4	3360	4.62e-14	7.13e-10	9.32426	2.05131	7.27295
32	ENSG00000248363.4|CTC-261N6.1	4186	5.61e-12	8.52e-08	7.41742	0.20397	7.21345
33	ENSG00000225532.1|XX-C2158C6.3	3961	3.7e-12	5.62e-08	8.52288	1.36823	7.15465
34	ENSG00000248515.1|RP11-608O21.1	4125	4.66e-12	7.08e-08	7.5521	0.422185	7.12992
35	ENSG00000269894.1|RP11-1020A11.1	1803.5	8.84e-21	1.4e-16	12.7696	5.64435	7.12526
36	ENSG00000232498.1|RP5-1011O1.2	3728	1.26e-12	1.92e-08	11.0824	3.97075	7.11165
37	ENSG00000228714.2|RP11-284G10.1	4925	6.41e-10	9.52e-06	7.00757	0	7.00757
38	ENSG00000272954.1|KB-1440D3.13	2919.5	1.05e-15	1.63e-11	10.8633	3.85897	7.00436
39	ENSG00000251138.5|RP11-81H3.2	4372	6.29e-11	9.46e-07	8.08511	1.08792	6.99719
40	ENSG00000232850.3|PTGES2-AS1	1729.5	3.43e-21	5.42e-17	10.2944	3.31016	6.98427
41	ENSG00000267014.4|LINC01532	3340.5	1.59e-14	2.47e-10	7.8155	0.869167	6.94634
42	ENSG00000230533.1|RP11-95M15.1	3597	5.16e-13	7.91e-09	11.1316	4.20877	6.92284
43	ENSG00000279379.1|RP11-84N19.1	4725	1.78e-10	2.67e-06	6.83925	0	6.83925
44	ENSG00000240990.8|HOXA11-AS	3085	1.43e-15	2.23e-11	7.34873	0.529768	6.81896
45	ENSG00000251450.1|RASGRF2-AS1	3131.5	3.66e-15	5.68e-11	7.81632	1.00391	6.81241
46	ENSG00000235021.1|RP11-439E19.7	3743.5	9.4e-13	1.44e-08	8.52977	1.7657	6.76406
47	ENSG00000253395.1|KB-1460A1.1	3807.5	2.1e-12	3.2e-08	9.71127	2.96378	6.74748
48	ENSG00000227857.2|RP4-533D7.5	3388	7.62e-14	1.17e-09	10.4704	3.74388	6.72654
49	ENSG00000272417.1|CTD-2199O4.6	2655.5	8.59e-17	1.34e-12	11.5438	4.81941	6.72441
50	ENSG00000250081.1|CTD-2116N20.1	3786.5	1.71e-12	2.61e-08	9.26511	2.54261	6.7225
51	ENSG00000271788.1|CTD-2201E18.5	3009	2.76e-15	4.28e-11	10.2926	3.66154	6.63105
52	ENSG00000237380.5|HOXD-AS2	3329.5	3.52e-14	5.44e-10	8.98349	2.35363	6.62985
53	ENSG00000270547.4|LINC01235	2987	2.55e-15	3.96e-11	11.0156	4.39042	6.62522
54	ENSG00000280157.1|RP11-520H14.7	1685	2.17e-21	3.43e-17	10.7978	4.19344	6.60435
55	ENSG00000226330.1|RP11-739N20.2	1386.5	6.38e-23	1.01e-18	13.7063	7.11314	6.5932
56	ENSG00000269416.4|LINC01224	3415	8.01e-14	1.23e-09	9.03344	2.47555	6.55788
57	ENSG00000250286.1|RP11-94C24.8	3336	2.92e-14	4.52e-10	8.36179	1.81589	6.5459
58	ENSG00000239377.1|RP4-584D14.6	3438.5	9.97e-14	1.53e-09	9.45842	2.92391	6.53451
59	ENSG00000265342.1|RP11-16C1.1	4146	1.57e-11	2.37e-07	7.69728	1.16464	6.53263
60	ENSG00000267201.1|AC005624.2	3991	4.55e-12	6.91e-08	7.83272	1.33773	6.495
61	ENSG00000277351.1|RP11-325L12.6	3421.5	1.07e-13	1.64e-09	9.54936	3.05818	6.49118
62	ENSG00000253584.1|CTD-2374C24.1	4523.5	6.07e-11	9.13e-07	6.59897	0.186107	6.41286
63	ENSG00000271387.1|RP11-382D12.2	3202.5	1.41e-14	2.18e-10	9.71584	3.30406	6.41178
64	ENSG00000271973.1|RP11-572O6.1	3055.5	4.67e-15	7.24e-11	11.9399	5.53945	6.40048
65	ENSG00000274825.1|RP4-616B8.5	1693	2.49e-21	3.94e-17	13.3109	6.93568	6.37527
66	ENSG00000270115.1|RP11-415J8.7	3916	5.23e-12	7.94e-08	8.6067	2.2336	6.3731
67	ENSG00000197085.10|NPSR1-AS1	3290	2.13e-14	3.29e-10	8.18392	1.81585	6.36807
68	ENSG00000234722.3|LINC01287	4666	1.52e-09	2.25e-05	8.39331	2.02592	6.36738
69	ENSG00000270460.1|RP11-796E10.1	4669.5	7.13e-10	1.06e-05	8.21121	1.8512	6.36001
70	ENSG00000266456.1|RP11-806L2.2	2987.5	1.55e-15	2.41e-11	8.37123	2.05713	6.3141
71	ENSG00000225548.4|AC098973.2	5173	2.75e-08	0.000396951	8.43281	2.11959	6.31322
72	ENSG00000243944.4|RP11-167H9.4	4230.5	6.09e-11	9.15e-07	8.96462	2.67855	6.28608
73	ENSG00000249001.4|RP11-742B18.1	4107.5	1.45e-11	2.19e-07	7.82275	1.53783	6.28491
74	ENSG00000232021.5|LEF1-AS1	2601	3.24e-17	5.08e-13	7.99237	1.75874	6.23363
75	ENSG00000275703.1|U47924.32	3481	2.22e-13	3.41e-09	10.5722	4.38426	6.18797
76	ENSG00000253227.1|RP11-383J24.1	4640.5	3.74e-10	5.58e-06	7.25146	1.08053	6.17094
77	ENSG00000257869.1|CTD-2591A6.2	5112.5	5.23e-09	7.64e-05	6.81791	0.695669	6.12224
78	ENSG00000271983.1|RP11-28H5.2	4224	4.33e-11	6.52e-07	7.87274	1.7671	6.10565
79	ENSG00000248138.4|RP11-446J8.1	4299.5	5.33e-11	8.02e-07	7.52567	1.46171	6.06397
80	ENSG00000259349.1|RP11-15E18.1	2286.5	1.87e-18	2.94e-14	11.54	5.50363	6.03639
81	ENSG00000231776.4|RP1-90L14.1	5161	3.71e-09	5.44e-05	6.23099	0.196723	6.03426
82	ENSG00000280924.1|LINC00628	2792	3.21e-16	5.01e-12	9.97135	3.9764	5.99495
83	ENSG00000270178.1|RP11-494H4.3	4730.5	1.06e-09	1.56e-05	7.18236	1.19784	5.98452
84	ENSG00000263680.2|RP11-57A1.1	4287	1.45e-10	2.17e-06	9.47895	3.51282	5.96613
85	ENSG00000231566.1|RP5-1158E12.3	4647.5	4.74e-10	7.05e-06	7.09333	1.13639	5.95694
86	ENSG00000269489.1|RP11-98D18.17	3625	7.45e-13	1.14e-08	9.91493	3.96904	5.94589
87	ENSG00000254869.1|RP11-91I20.2	4441	1.46e-10	2.18e-06	7.24953	1.33409	5.91544
88	ENSG00000243230.1|RP11-286H14.8	3132	1e-14	1.55e-10	11.9878	6.09463	5.89321
89	ENSG00000240350.2|AC017002.1	3720	1.94e-12	2.95e-08	9.97027	4.0946	5.87567
90	ENSG00000224189.5|HAGLR	745.5	2e-26	3.17e-22	13.1654	7.29463	5.87076
91	ENSG00000251574.5|RP11-6N13.1	4350	1.43e-11	2.17e-07	5.87007	0	5.87007
92	ENSG00000272843.1|RP11-313P13.5	3710.5	1.66e-12	2.53e-08	9.78152	3.91571	5.86581
93	ENSG00000272719.1|CTB-161C1.1	4385	2.76e-10	4.12e-06	8.80159	2.93815	5.86345
94	ENSG00000231563.1|RP11-245P10.4	4662	2.44e-09	3.6e-05	9.484	3.62681	5.85719
95	ENSG00000269974.1|RP11-932O9.10	3077.5	5.86e-15	9.09e-11	11.1557	5.29913	5.85655
96	ENSG00000271930.1|RP11-44N12.5	4853.5	1.14e-09	1.69e-05	6.52228	0.66832	5.85396
97	ENSG00000253363.4|RP11-962G15.1	5411	1.63e-08	0.000236105	6.0452	0.197158	5.84805
98	ENSG00000240498.5|CDKN2B-AS1	1180	5.13e-24	8.14e-20	11.9394	6.09968	5.83976
99	ENSG00000257842.4|NOVA1-AS1	4886	1.25e-09	1.85e-05	6.45343	0.618913	5.83452
100	ENSG00000271993.1|RP11-285J16.1	2878	8.8e-16	1.37e-11	11.8153	5.98654	5.82878
101	ENSG00000238260.1|RP11-46F15.2	2174	5.78e-19	9.11e-15	12.6715	6.87159	5.79992
102	ENSG00000267015.1|RP11-800A18.4	5059	1.02e-08	0.00014825	7.5638	1.76625	5.79755
103	ENSG00000230316.5|FEZF1-AS1	3478.5	2.1e-13	3.23e-09	9.66591	3.88075	5.78515
104	ENSG00000279418.1|LINC00244	4360.5	2.24e-10	3.34e-06	8.44749	2.66618	5.78131
105	ENSG00000272236.1|XXbac-BPG170G13.32	5128	4.92e-08	0.000706379	8.80489	3.034	5.77088
106	ENSG00000270160.1|RP11-264E20.2	4186	9.57e-12	1.45e-07	6.16266	0.410015	5.75265
107	ENSG00000224034.1|RP11-445P17.8	2876.5	7.96e-16	1.24e-11	11.3936	5.65064	5.74297
108	ENSG00000271218.1|RP3-523E19.2	4489.5	4.23e-10	6.31e-06	8.20634	2.46927	5.73706
109	ENSG00000273248.1|RP11-399K21.13	4410	3.66e-10	5.46e-06	9.18889	3.45349	5.73541
110	ENSG00000248131.4|LINC01194	5319	1.26e-08	0.000182825	6.07522	0.350702	5.72452
111	ENSG00000259439.2|RP11-89K21.1	4445	7.82e-11	1.17e-06	6.37387	0.651615	5.72226
112	ENSG00000275936.1|RP1-278C19.8	3203.5	2.07e-14	3.2e-10	11.8541	6.15651	5.69757
113	ENSG00000272872.1|LL22NC03-N14H11.1	4225.5	1.1e-10	1.66e-06	10.0084	4.32114	5.68722
114	ENSG00000271757.1|RP11-111M22.5	4407	1.58e-10	2.37e-06	7.16983	1.49382	5.67601
115	ENSG00000259251.2|RP11-643M14.1	3138	8.81e-15	1.36e-10	8.87193	3.19815	5.67378
116	ENSG00000259899.1|CTD-3037G24.3	4828	1.95e-09	2.87e-05	6.95639	1.28273	5.67366
117	ENSG00000228350.1|CELSR3-AS1	2676	1.18e-16	1.85e-12	14.0289	8.36775	5.6611
118	ENSG00000271991.1|RP11-79O8.1	4259	1.1e-10	1.64e-06	8.75583	3.09918	5.65665
119	ENSG00000273786.1|RP11-133K1.11	4545	1.02e-10	1.53e-06	6.05468	0.411281	5.6434
120	ENSG00000278630.1|RP11-78L16.1	5442	2.71e-08	0.000390994	6.06063	0.421324	5.63931
121	ENSG00000250863.1|RP11-663P9.1	4822.5	4.83e-10	7.19e-06	5.85434	0.217416	5.63693
122	ENSG00000271659.1|RP11-435O5.4	4365.5	2.54e-10	3.79e-06	9.04636	3.41415	5.63222
123	ENSG00000250049.4|RP11-348J24.2	3389.5	6e-14	9.24e-10	8.12272	2.49886	5.62386
124	ENSG00000225218.1|AP001628.6	4683	3.63e-09	5.32e-05	10.0136	4.40828	5.60531
125	ENSG00000229950.1|TFAP2A-AS1	3442.5	1.66e-13	2.55e-09	10.3253	4.72552	5.59977
126	ENSG00000233539.4|AC011294.3	2813	4.59e-16	7.15e-12	11.3071	5.7246	5.58251
127	ENSG00000265692.1|RP13-516M14.4	2486	1.62e-17	2.54e-13	10.6376	5.05731	5.58025
128	ENSG00000272366.1|RP11-573G6.10	5143	1.49e-08	0.00021573	6.80026	1.22382	5.57644
129	ENSG00000272953.1|RP11-1275H24.2	1478	1.96e-22	3.1e-18	13.3492	7.77353	5.57571
130	ENSG00000261319.1|RP11-279O17.1	4282	3.94e-11	5.94e-07	6.71237	1.13683	5.57554
131	ENSG00000205054.5|LINC01121	3648.5	4.35e-13	6.67e-09	7.34771	1.78744	5.56027
132	ENSG00000237590.1|RP11-20J15.2	4931.5	2.51e-09	3.69e-05	6.41237	0.861951	5.55042
133	ENSG00000258474.1|RP11-187E13.1	4276	1.26e-10	1.88e-06	9.544	3.99845	5.54555
134	ENSG00000260601.1|RP11-552C15.1	5176	4.19e-09	6.14e-05	5.74977	0.207946	5.54182
135	ENSG00000228651.1|RP11-556E13.1	3361	8.78e-14	1.35e-09	13.8947	8.37873	5.51594
136	ENSG00000236366.1|RP11-440G9.1	4429	8.55e-11	1.28e-06	6.37107	0.86572	5.50535
137	ENSG00000249894.1|RP11-434D9.2	4847	1.72e-09	2.54e-05	6.58464	1.08015	5.50449
138	ENSG00000272832.1|RP11-91K8.5	4703.5	1.87e-09	2.76e-05	7.99666	2.49317	5.50349
139	ENSG00000259876.1|CTD-3037G24.4	5040.5	7.3e-09	0.000106385	6.7929	1.29679	5.49611
140	ENSG00000270816.4|LINC00221	5462.5	2.33e-07	0.0032928	7.47179	1.97655	5.49524
141	ENSG00000261357.1|RP11-626G11.1	4354	2.66e-10	3.98e-06	8.67751	3.18789	5.48962
142	ENSG00000276445.1|LLNLR-268E12.1	2727	1.97e-16	3.07e-12	12.0318	6.55295	5.47883
143	ENSG00000273424.1|CTA-223H9.9	3741	2.61e-12	3.97e-08	11.6288	6.15604	5.47279
144	ENSG00000254349.4|FLJ39080	4324.5	6.2e-11	9.32e-07	6.65217	1.21586	5.4363
145	ENSG00000249803.4|RP11-114H21.2	5564	7.26e-08	0.00103867	6.05672	0.621992	5.43473
146	ENSG00000240292.1|RP11-298O21.2	4608	8.72e-10	1.29e-05	7.3672	1.93263	5.43457
147	ENSG00000280081.2|MGC39584	5371	2.64e-08	0.000380739	6.02342	0.590393	5.43302
148	ENSG00000263443.1|RP11-973F15.2	4638	1.96e-09	2.89e-05	9.05625	3.62531	5.43094
149	ENSG00000229178.1|AC069513.4	3031.5	3.84e-15	5.95e-11	10.2027	4.78052	5.42214
150	ENSG00000258125.1|RP11-1041F24.1	6100	5.03e-07	0.00704211	5.42208	0	5.42208
151	ENSG00000233358.2|RP1-209A6.1	5166	5.26e-09	7.69e-05	5.82667	0.410554	5.41612
152	ENSG00000267905.4|CTD-2616J11.16	4583	1.36e-09	2.01e-05	9.30485	3.88979	5.41506
153	ENSG00000254854.1|CTD-2523D13.2	4115	4.99e-11	7.5e-07	10.2256	4.81064	5.41496
154	ENSG00000241884.2|RP11-85I21.1	4350.5	7.05e-11	1.06e-06	6.67527	1.26121	5.41406
155	ENSG00000276524.1|RP11-323F24.3	4101	4.7e-11	7.07e-07	10.1178	4.71374	5.40411
156	ENSG00000273162.1|RP11-108L7.15	3020.5	3.55e-15	5.52e-11	11.1004	5.70274	5.39768
157	ENSG00000279507.1|RP11-723O4.7	5257.5	8.86e-08	0.00126673	7.83868	2.4626	5.37608
158	ENSG00000250102.4|RP11-314N14.1	5673.5	1.64e-07	0.00233084	6.15588	0.782573	5.37331
159	ENSG00000276744.1|CTD-2562G15.3	2284.5	1.92e-18	3.03e-14	11.9165	6.54927	5.36724
160	ENSG00000243620.1|RP11-649A16.1	5565	5.74e-08	0.000823294	5.80548	0.440988	5.36449
161	ENSG00000230234.1|RP1-276N6.2	4974.5	2.94e-08	0.000424524	11.0011	5.63959	5.36146
162	ENSG00000267834.1|RP11-167N5.5	4093	4.19e-11	6.32e-07	10.1319	4.77345	5.35847
163	ENSG00000278876.1|RP11-498C9.4	1560	5.24e-22	8.3e-18	14.6972	9.3403	5.35694
164	ENSG00000250320.4|CTD-2269F5.1	4253.5	6.08e-11	9.15e-07	7.08651	1.73758	5.34893
165	ENSG00000224271.4|RP11-191L9.4	5001	1.94e-09	2.86e-05	5.72396	0.379755	5.3442
166	ENSG00000248783.1|RP11-308B16.2	5802.5	1.51e-07	0.0021522	5.57487	0.233937	5.34093
167	ENSG00000267147.2|CTC-548K16.1	4560.5	4.22e-10	6.28e-06	6.93594	1.61425	5.32169
168	ENSG00000274270.1|RP11-34F20.7	1518	3.12e-22	4.94e-18	10.661	5.35406	5.30696
169	ENSG00000234183.1|AC004854.4	4926	1.66e-08	0.000240756	9.10184	3.80043	5.30141
170	ENSG00000226476.2|RP11-776H12.1	5043	1.08e-08	0.000157157	6.82205	1.52146	5.30059
171	ENSG00000278924.1|RP11-227L6.1	5065	8.23e-09	0.000119761	6.43689	1.13767	5.29922
172	ENSG00000273002.1|RP11-336K24.12	3110	8.33e-15	1.29e-10	10.3251	5.0272	5.29795
173	ENSG00000225680.1|AL163953.2	4187	7.46e-11	1.12e-06	9.82245	4.52822	5.29423
174	ENSG00000232586.1|KIAA1614-AS1	3816	4.12e-12	6.25e-08	9.12029	3.82645	5.29383
175	ENSG00000224459.1|RP11-169K16.4	4398.5	3.43e-10	5.12e-06	8.7158	3.43122	5.28458
176	ENSG00000232519.2|RP11-29H23.4	4731	5.16e-09	7.54e-05	10.2759	4.99253	5.28333
177	ENSG00000257809.1|RP11-603J24.14	4790	4.92e-09	7.19e-05	7.92181	2.63849	5.28333
178	ENSG00000271259.1|RP11-1109F11.5	3810	4.2e-12	6.38e-08	10.4364	5.15736	5.27903
179	ENSG00000224577.1|LINC01117	4860	4.72e-09	6.9e-05	7.20348	1.92861	5.27487
180	ENSG00000278153.1|RP4-585I14.3	4877	1.49e-08	0.000215511	9.43812	4.17451	5.26362
181	ENSG00000228126.1|FALEC	4166	8.02e-11	1.2e-06	10.3054	5.04971	5.25573
182	ENSG00000271200.1|RP11-430G17.3	5005	2e-08	0.000289185	7.99295	2.74289	5.25006
183	ENSG00000237643.1|RP11-462G2.1	5474.5	6.03e-08	0.000864729	5.95829	0.712981	5.24531
184	ENSG00000224481.1|RP11-495P10.3	4537.5	5.82e-10	8.66e-06	7.02652	1.80117	5.22535
185	ENSG00000278112.1|RP11-972P1.11	3414.5	1.43e-13	2.21e-09	11.4915	6.26671	5.22484
186	ENSG00000269191.1|AC005387.2	3862	6.59e-12	1e-07	10.4693	5.24913	5.2202
187	ENSG00000269815.1|CTD-2278I10.4	4569	1.86e-09	2.74e-05	10.3462	5.14221	5.20399
188	ENSG00000279199.1|RP11-749I16.3	2864	6.72e-16	1.05e-11	9.12049	3.92823	5.19226
189	ENSG00000228933.6|RP11-268G12.1	4693.5	1e-09	1.49e-05	6.73872	1.55822	5.1805
190	ENSG00000263080.1|RP11-485G7.5	4178	9.27e-11	1.39e-06	9.80189	4.62838	5.17351
191	ENSG00000281566.1|RP11-485F13.1	5724.5	1.04e-07	0.00148283	5.3978	0.232166	5.16563
192	ENSG00000231748.1|RP11-227H15.5	4878.5	7.85e-09	0.000114221	8.34895	3.18901	5.15995
193	ENSG00000253414.2|RP11-150O12.6	4690.5	4.16e-09	6.1e-05	10.0709	4.92151	5.14939
194	ENSG00000259230.1|CTD-2555C10.3	4502	6.23e-10	9.26e-06	8.00497	2.86664	5.13833
195	ENSG00000250579.1|CTD-2297D10.2	5455.5	1.93e-07	0.00273283	7.49305	2.35596	5.13709
196	ENSG00000277218.1|RP11-500G10.5	3298	4.9e-14	7.55e-10	11.7429	6.61484	5.12809
197	ENSG00000254233.1|RP11-242J7.1	4069	4.1e-11	6.18e-07	12.6917	7.56499	5.12668
198	ENSG00000223462.2|RP11-285G1.9	5157	5.74e-08	0.00082286	7.88932	2.77114	5.11818
199	ENSG00000274372.3|RP11-94I2.4	4427.5	6.11e-10	9.09e-06	10.3176	5.20919	5.10838
200	ENSG00000243433.1|RP11-148K1.10	4763.5	4.75e-09	6.95e-05	8.45328	3.36058	5.0927
201	ENSG00000271398.1|RP5-1092A3.5	5089.5	4.52e-08	0.000650185	8.30147	3.21059	5.09088
202	ENSG00000280068.1|RP11-91H12.1	5531.5	2.51e-07	0.00354163	6.95401	1.86478	5.08923
203	ENSG00000246876.5|RP11-519M16.1	4900	5.47e-10	8.14e-06	5.0871	0	5.0871
204	ENSG00000278276.1|RP3-324O17.8	4746	5.8e-09	8.48e-05	9.84414	4.75995	5.08419
205	ENSG00000248968.1|CTD-2256P15.1	4807.5	6.04e-09	8.81e-05	7.88464	2.80747	5.07717
206	ENSG00000243902.5|RP1-63G5.5	4499.5	2.8e-10	4.17e-06	6.55048	1.47829	5.07219
207	ENSG00000251461.3|RP11-501C14.6	5519	1.67e-07	0.0023653	6.70369	1.63278	5.07091
208	ENSG00000267551.3|AC005264.2	3169.5	1.37e-14	2.13e-10	8.84699	3.78968	5.05732
209	ENSG00000260289.1|CTD-2535I10.1	5650	4.6e-08	0.00066088	5.05691	0	5.05691
210	ENSG00000267747.1|RP11-392O1.4	5071	1.65e-08	0.000239529	6.76906	1.72143	5.04763
211	ENSG00000242078.1|RP11-738B7.1	5564	6.6e-08	0.000945598	5.50099	0.475287	5.02571
212	ENSG00000260646.1|LA16c-385E7.1	4630	2.11e-09	3.11e-05	8.42781	3.40319	5.02462
213	ENSG00000203684.5|IBA57-AS1	2893	9.96e-16	1.55e-11	11.1317	6.11021	5.02148
214	ENSG00000257732.1|RP11-818F20.5	5125	4.38e-09	6.4e-05	5.41469	0.404843	5.00985
215	ENSG00000271427.1|RP11-188D8.1	3106.5	8.17e-15	1.27e-10	11.6479	6.64269	5.0052
216	ENSG00000251199.4|RP11-400D2.2	5473	2.39e-08	0.000345548	5.19538	0.193004	5.00237
217	ENSG00000213468.3|FIRRE	3738	2.34e-12	3.56e-08	9.40159	4.41141	4.99018
218	ENSG00000260493.1|RP11-219B4.7	4593	9.74e-10	1.44e-05	6.92044	1.94877	4.97167
219	ENSG00000264548.1|RP13-516M14.2	2377.5	5.06e-18	7.95e-14	10.1359	5.16913	4.96682
220	ENSG00000237978.4|KCNMB2-AS1	3721	2.2e-12	3.35e-08	11.5878	6.62282	4.965
221	ENSG00000258689.1|LINC01269	5063	3.47e-08	0.000499358	8.25634	3.2931	4.96324
222	ENSG00000253302.1|STAU2-AS1	2612	6.07e-17	9.51e-13	10.4157	5.45667	4.95904
223	ENSG00000262703.1|RP11-485G7.6	4889	3.45e-09	5.06e-05	6.16874	1.21024	4.9585
224	ENSG00000247675.5|LRP4-AS1	4079	3.85e-11	5.8e-07	8.86427	3.912	4.95226
225	ENSG00000254560.4|BBOX1-AS1	5079	3.66e-08	0.000526301	7.7245	2.78607	4.93843
226	ENSG00000270050.1|RP4-769N13.7	5437	1.87e-07	0.00265151	6.79306	1.86815	4.92491
227	ENSG00000246334.2|PRR7-AS1	2945.5	1.64e-15	2.55e-11	10.1118	5.18904	4.92273
228	ENSG00000272097.1|RP11-421M1.8	2712	1.65e-16	2.58e-12	10.5591	5.64076	4.91831
229	ENSG00000205628.2|LINC01446	5260.5	6.03e-08	0.000863766	6.98137	2.06331	4.91806
230	ENSG00000248211.1|TRPC7-AS1	5589.5	1.1e-07	0.00156687	5.61571	0.700781	4.91493
231	ENSG00000271914.1|RP4-789D17.5	3668.5	1.37e-12	2.09e-08	11.4683	6.55744	4.91083
232	ENSG00000279357.1|RP11-475D10.4	3583.5	6.41e-13	9.81e-09	10.9834	6.07408	4.90934
233	ENSG00000248265.1|FLJ12825	3789	3.29e-12	5e-08	8.15931	3.26033	4.89898
234	ENSG00000269392.1|CTB-191K22.6	5426.5	5.52e-07	0.00772822	9.5369	4.64164	4.89526
235	ENSG00000237265.4|RP11-402P6.9	5775	9.11e-08	0.00130096	4.89328	0	4.89328
236	ENSG00000233547.1|RP11-57H14.2	3998	2.22e-11	3.36e-07	10.8702	5.98082	4.88935
237	ENSG00000228614.1|RP13-476E20.1	4489.5	6.72e-10	9.99e-06	9.16304	4.2743	4.88874
238	ENSG00000227811.2|FAM212B-AS1	4306	1.96e-10	2.94e-06	7.88761	3.00432	4.88329
239	ENSG00000250509.1|CTC-573N18.1	5386.5	1.94e-07	0.00275296	7.70076	2.81952	4.88123
240	ENSG00000223774.4|RP11-307B6.3	4854	9.45e-09	0.000137413	8.2936	3.41485	4.87875
241	ENSG00000267874.1|CTD-2527I21.9	5351	1.3e-07	0.00184918	7.15773	2.28159	4.87613
242	ENSG00000273165.1|RP11-1057B6.1	5395.5	1.84e-07	0.00260172	6.92127	2.04563	4.87565
243	ENSG00000269534.4|CTC-453G23.5	4688	2.44e-09	3.59e-05	7.50137	2.6264	4.87497
244	ENSG00000279691.1|RP11-485M7.2	4673.5	4.37e-09	6.4e-05	12.4691	7.60091	4.86822
245	ENSG00000225676.1|RP3-438O4.4	5625.5	1.2e-07	0.00171504	5.5569	0.690421	4.86648
246	ENSG00000250060.1|RP11-332J15.2	5900	3.7e-07	0.00519737	5.28484	0.425892	4.85895
247	ENSG00000271631.1|RP11-408O19.5	4732.5	4.82e-09	7.04e-05	8.74133	3.91302	4.82831
248	ENSG00000255966.1|RP5-940J5.3	5159	9.74e-08	0.00139078	9.22575	4.40056	4.82519
249	ENSG00000268401.1|CTC-344H19.4	4814.5	5.61e-09	8.2e-05	7.52194	2.70906	4.81288
250	ENSG00000277602.1|AC005363.11	5319.5	2.01e-07	0.00285037	8.66736	3.85692	4.81045
251	ENSG00000275576.1|RP5-836N17.4	5100.5	5.62e-08	0.000805907	8.66915	3.86905	4.8001
252	ENSG00000229876.1|CASC20	5626.5	1.21e-07	0.00172758	5.37801	0.578088	4.79992
253	ENSG00000245812.2|RP11-175K6.1	1709	3e-21	4.74e-17	10.5367	5.74005	4.7967
254	ENSG00000230400.1|RP11-359G22.2	4197.5	4.35e-11	6.55e-07	6.35041	1.56741	4.783
255	ENSG00000267339.4|LINC00906	4588	1.41e-10	2.12e-06	5.10784	0.329403	4.77844
256	ENSG00000244502.2|HDAC11-AS1	5432	3.03e-07	0.00426636	7.25155	2.47809	4.77346
257	ENSG00000227698.1|AP001619.2	5370	1.12e-07	0.00159921	6.57571	1.80231	4.7734
258	ENSG00000272905.1|RP11-265E18.1	3691.5	1.54e-12	2.35e-08	10.1242	5.35439	4.76979
259	ENSG00000226609.1|RP11-276E15.4	4578.5	1.97e-09	2.91e-05	10.3511	5.58558	4.76551
260	ENSG00000267150.1|RP11-411B10.2	4910	5.51e-09	8.06e-05	6.35135	1.58743	4.76392
261	ENSG00000274833.1|RP11-1055B8.10	5136.5	6.02e-08	0.000862445	8.48582	3.72751	4.75832
262	ENSG00000258525.1|RP11-829H16.3	4375	2.66e-10	3.98e-06	7.69742	2.9398	4.75761
263	ENSG00000244227.4|LINC01330	2903.5	1.14e-15	1.77e-11	9.9672	5.21376	4.75344
264	ENSG00000261798.1|RP1-118J21.25	4818.5	4.48e-09	6.56e-05	7.33242	2.58527	4.74715
265	ENSG00000258435.1|RP11-711D18.2	5268.5	9.03e-08	0.00129021	7.16877	2.42933	4.73944
266	ENSG00000279837.1|RP11-504G3.2	4887.5	1.38e-08	0.000199922	8.38965	3.65236	4.73728
267	ENSG00000261379.1|RP11-395N3.1	4666	1.94e-09	2.85e-05	7.74243	3.00876	4.73368
268	ENSG00000258976.1|CTD-2207P18.2	5059	1.8e-08	0.000259989	7.0045	2.27187	4.73262
269	ENSG00000279322.1|RP4-738P15.6	5695	1.19e-06	0.0164681	7.141	2.41033	4.73067
270	ENSG00000253417.4|RP11-109J4.1	5079	1.94e-08	0.000280073	6.57004	1.84685	4.72318
271	ENSG00000249236.1|CTD-2227I18.1	5606	2.21e-07	0.0031269	5.86524	1.14823	4.717
272	ENSG00000227885.1|RP11-79N23.1	4562	1.31e-09	1.93e-05	8.96979	4.26323	4.70656
273	ENSG00000258314.3|CTD-2314B22.1	5600	3.48e-08	0.000501747	4.69781	0	4.69781
274	ENSG00000273064.1|RP11-474G23.3	2466.5	1.35e-17	2.12e-13	11.8682	7.17251	4.69572
275	ENSG00000228718.1|RP11-145H9.3	5099	4.29e-09	6.28e-05	5.09461	0.402851	4.69176
276	ENSG00000237481.1|RP4-803J11.2	4858	1.29e-08	0.000187063	9.13029	4.45204	4.67824
277	ENSG00000242021.2|RP11-268G12.3	5395	1.54e-07	0.00218747	7.14801	2.47598	4.67203
278	ENSG00000231131.5|LINC01468	5375	9.69e-09	0.000140848	4.67109	0	4.67109
279	ENSG00000276523.1|RP11-490B18.6	5025	5.06e-08	0.000727338	10.8718	6.20104	4.67076
280	ENSG00000262223.5|RP11-1055B8.3	4485.5	1e-09	1.48e-05	9.7367	5.06819	4.6685
281	ENSG00000255465.3|RP11-264E20.1	4842.5	1.09e-09	1.61e-05	5.23533	0.567836	4.66749
282	ENSG00000272057.1|CTB-40H15.4	4506	1.15e-09	1.7e-05	10.5145	5.85648	4.65801
283	ENSG00000272969.1|RP11-528I4.2	4902.5	1.26e-08	0.000182412	7.77968	3.1235	4.65618
284	ENSG00000274269.1|RP4-545L17.12	5561	5.51e-07	0.00770993	6.88684	2.23084	4.656
285	ENSG00000260167.1|RP11-146F11.5	4642	2.99e-09	4.39e-05	9.93993	5.2845	4.65543
286	ENSG00000253983.2|RP1-16A9.1	5004	1.79e-08	0.000258718	7.11546	2.46088	4.65458
287	ENSG00000278952.1|RP11-399J13.2	3222	2.55e-14	3.94e-10	14.2529	9.59965	4.65324
288	ENSG00000234264.1|DEPDC1-AS1	5059	4.07e-09	5.97e-05	5.22199	0.569566	4.65243
289	ENSG00000227083.1|L29074.3	5515.5	1.57e-07	0.00223717	5.78487	1.13438	4.65049
290	ENSG00000250451.4|HOXC-AS1	5875	1.56e-07	0.00221228	4.65031	0	4.65031
291	ENSG00000267048.1|RP11-566K11.7	5681	2.02e-06	0.0278235	7.8394	3.19131	4.64809
292	ENSG00000258169.1|LINC00485	4312	1.19e-10	1.78e-06	6.32772	1.68614	4.64158
293	ENSG00000229131.1|AC016710.1	6386	3.11e-06	0.042442	4.86531	0.226944	4.63837
294	ENSG00000260209.1|RP11-680F20.10	4854	9.22e-10	1.37e-05	5.01172	0.376076	4.63564
295	ENSG00000274363.1|RP11-104O19.4	4382	4.27e-10	6.37e-06	9.56144	4.92801	4.63344
296	ENSG00000269873.1|CTD-2587H19.3	5710	7.7e-07	0.0107413	6.26795	1.63478	4.63318
297	ENSG00000271127.1|LL22NC03-N64E9.1	5078	3.14e-09	4.61e-05	4.99161	0.360302	4.63131
298	ENSG00000260589.1|STAM-AS1	2547	3.05e-17	4.79e-13	10.2683	5.64679	4.62155
299	ENSG00000230912.1|RP3-508I15.10	5329.5	2.64e-07	0.00372286	8.8284	4.20716	4.62124
300	ENSG00000272265.1|CTD-2287O16.4	5454.5	2.21e-07	0.00312267	6.63177	2.01198	4.61979
301	ENSG00000258725.1|PRC1-AS1	3650.5	1.14e-12	1.74e-08	9.46291	4.84656	4.61635
302	ENSG00000231057.3|RP11-122M14.1	4548	7.39e-10	1.1e-05	6.57081	1.95499	4.61582
303	ENSG00000255142.1|AP006621.6	3596	7.69e-13	1.18e-08	14.53	9.91921	4.61075
304	ENSG00000242798.1|RP11-506M12.1	3015.5	3.27e-15	5.08e-11	11.6053	7.00394	4.60133
305	ENSG00000269289.4|CTB-92J24.3	4740	3.94e-09	5.77e-05	7.84096	3.24051	4.60045
306	ENSG00000259887.1|RP11-923I11.5	3266.5	3.57e-14	5.51e-10	11.8853	7.2853	4.60005
307	ENSG00000236643.1|RP11-175D17.3	4616	2.81e-09	4.12e-05	10.4925	5.89721	4.59531
308	ENSG00000273308.1|RP11-496H1.2	4778	8.86e-09	0.000128803	10.7941	6.19913	4.59497
309	ENSG00000276071.1|CTD-3234P18.6	3856	6.26e-12	9.5e-08	9.40769	4.81456	4.59312
310	ENSG00000236519.1|LINC01424	3459	1.89e-13	2.9e-09	9.65506	5.06384	4.59122
311	ENSG00000258837.1|CTD-2566J3.1	5844	1.38e-06	0.0191485	6.37187	1.78279	4.58909
312	ENSG00000272795.1|RP11-602N24.3	5462.5	6.59e-07	0.00919323	9.03139	4.44366	4.58774
313	ENSG00000249550.5|LINC01234	5043.5	4.31e-08	0.000619357	8.34733	3.76516	4.58217
314	ENSG00000233775.1|RP4-811H24.9	5228.5	1.59e-08	0.000231059	5.38781	0.811707	4.5761
315	ENSG00000263745.4|RP11-161I6.2	5200.5	1.94e-08	0.000280073	5.67182	1.09765	4.57417
316	ENSG00000257222.1|RP11-554E23.4	4062	3.93e-11	5.93e-07	11.753	7.18274	4.57022
317	ENSG00000226043.1|AP000705.7	5790	2.21e-07	0.00313273	5.01188	0.446767	4.56512
318	ENSG00000258955.1|LINC00519	5420	1.55e-07	0.0022003	6.46118	1.89635	4.56483
319	ENSG00000278925.1|AC005753.1	5394	3.12e-07	0.0043885	7.63782	3.07388	4.56394
320	ENSG00000255599.1|AP000997.1	5525.5	5.66e-07	0.00791824	7.75996	3.19925	4.56071
321	ENSG00000280353.1|CTC-453G23.7	4666	3.28e-09	4.82e-05	8.05873	3.50092	4.5578
322	ENSG00000276957.1|RP11-29B2.6	3900.5	1.04e-11	1.57e-07	11.4535	6.90539	4.54813
323	ENSG00000253347.1|CTD-2026D20.2	5133	7.37e-08	0.00105474	8.56846	4.0213	4.54717
324	ENSG00000253307.1|RP11-10J21.4	5660	5.24e-07	0.00733194	6.34683	1.8078	4.53903
325	ENSG00000278954.1|RP13-415G19.2	4516	5.12e-10	7.62e-06	6.41633	1.89402	4.52231
326	ENSG00000251131.1|CTD-2035E11.3	4846	1.08e-08	0.000156337	8.91182	4.39263	4.51918
327	ENSG00000228430.7|RP11-15B24.5	4681.5	4.02e-09	5.9e-05	8.67825	4.15935	4.5189
328	ENSG00000257654.1|RP11-497G19.2	5931.5	1.24e-06	0.0171281	5.66963	1.15144	4.51819
329	ENSG00000275223.1|RP1-63M2.7	1318.5	2.85e-23	4.52e-19	13.8298	9.31641	4.51343
330	ENSG00000262136.1|CTD-2033A16.3	5437.5	2.94e-07	0.0041358	7.76061	3.24912	4.51149
331	ENSG00000280420.1|AC005355.3	5516	7.95e-07	0.0110764	8.41775	3.91353	4.50422
332	ENSG00000271778.1|RP11-379F4.8	4354	4e-10	5.97e-06	11.0995	6.59705	4.5025
333	ENSG00000267769.1|CTB-50L17.9	3321	6.25e-14	9.64e-10	11.9326	7.43503	4.49759
334	ENSG00000261761.3|RP11-103J17.2	5769	1.71e-07	0.00242824	4.83003	0.334069	4.49596
335	ENSG00000276831.1|CTD-2105E13.16	5860	3.71e-07	0.0052072	4.97182	0.476096	4.49573
336	ENSG00000250874.1|CTC-480C2.1	5909	4.81e-07	0.00674015	5.05727	0.561637	4.49564
337	ENSG00000257596.1|RP11-968A15.2	2662.5	1.04e-16	1.63e-12	13.2548	8.76298	4.49185
338	ENSG00000268896.1|RP11-256I23.1	5684	7.72e-07	0.0107614	6.31693	1.82568	4.49126
339	ENSG00000224141.4|AL109763.2	6143	1.3e-06	0.0179806	4.86738	0.378104	4.48928
340	ENSG00000266401.1|RP11-874J12.4	5500	8.91e-08	0.00127305	5.39906	0.91257	4.48649
341	ENSG00000269560.1|CTD-2192J16.21	5243	2.06e-07	0.00292132	10.417	5.93123	4.48582
342	ENSG00000230499.1|AC108463.1	3567.5	5.77e-13	8.84e-09	11.7593	7.2761	4.48322
343	ENSG00000272226.1|RP11-63G10.3	5295	2.55e-07	0.00359722	9.25628	4.77311	4.48316
344	ENSG00000258260.1|RP11-977G19.14	5443	1.17e-07	0.00167095	5.96857	1.49025	4.47832
345	ENSG00000211683.3|KB-1572G7.3	4938	2.05e-08	0.000296339	8.14264	3.66505	4.4776
346	ENSG00000228216.1|RP11-367F23.1	5582.5	1.21e-06	0.0168036	9.1497	4.67588	4.47382
347	ENSG00000280176.1|RP11-84A12.1	5954.5	1.77e-06	0.0243654	5.68856	1.21741	4.47114
348	ENSG00000272312.1|RP11-239L20.6	5525.5	2.34e-07	0.00330891	6.23306	1.76533	4.46773
349	ENSG00000273102.1|AP000569.9	5489	3.04e-07	0.00427894	6.85993	2.39388	4.46605
350	ENSG00000274403.1|CTD-2036P10.6	4258	1.86e-10	2.78e-06	10.8381	6.37342	4.46471
351	ENSG00000255843.1|AP000593.7	4977	3.08e-08	0.000443941	9.9783	5.51573	4.46257
352	ENSG00000279306.1|RP5-915N17.11	5182.5	9.8e-08	0.00139857	7.77587	3.31353	4.46234
353	ENSG00000266717.1|RP11-855A2.3	5502.5	3.61e-07	0.00507403	6.35705	1.897	4.46005
354	ENSG00000271717.1|CTD-3020H12.4	5696	2.1e-06	0.0288992	8.22014	3.76025	4.45989
355	ENSG00000223485.1|RP11-417E7.1	4705.5	4.06e-09	5.95e-05	8.79325	4.33409	4.45916
356	ENSG00000189229.10|AC069277.2	5438	8.18e-08	0.00116954	5.49493	1.03613	4.4588
357	ENSG00000231927.1|AC102953.6	5880	3.9e-07	0.00547016	4.93347	0.474676	4.45879
358	ENSG00000275371.1|RP11-455F5.6	4105	5.55e-11	8.36e-07	10.3599	5.90287	4.45701
359	ENSG00000253642.4|RP11-317N12.1	6062	1.62e-06	0.0223544	5.21263	0.75886	4.45377
360	ENSG00000236751.1|LINC01186	3826	5.53e-12	8.38e-08	12.6555	8.20416	4.45138
361	ENSG00000254142.2|RP11-53M11.3	5136.5	7.51e-09	0.000109418	5.02633	0.578298	4.44803
362	ENSG00000226825.1|LINC01509	5794	1.59e-07	0.00225231	4.66448	0.220509	4.44397
363	ENSG00000277728.1|RP11-143K11.7	2552	3.3e-17	5.18e-13	12.7082	8.26481	4.4434
364	ENSG00000275248.1|RP11-40E6.2	5535	2.3e-07	0.00324966	5.95115	1.50804	4.44312
365	ENSG00000228802.1|AC073641.2	5558	1.57e-07	0.00223317	5.52708	1.08471	4.44237
366	ENSG00000229869.1|RP11-363N22.2	5326	2.96e-07	0.00416237	9.32066	4.88003	4.44063
367	ENSG00000237390.1|RP11-139I14.2	4492	4.94e-10	7.35e-06	6.15989	1.72176	4.43813
368	ENSG00000253706.4|RP11-758M4.4	5539	7.22e-08	0.00103336	4.95918	0.521978	4.4372
369	ENSG00000280032.1|RP11-832A4.7	4223	9.88e-11	1.48e-06	7.82409	3.39154	4.43255
370	ENSG00000232555.1|AC104088.1	5983.5	1.52e-06	0.0209917	5.54441	1.114	4.4304
371	ENSG00000272506.1|RP4-535B20.4	5732.5	3.17e-06	0.043314	8.23717	3.80847	4.4287
372	ENSG00000273363.1|RP11-285G1.14	3920	1.23e-11	1.86e-07	11.6941	7.26766	4.42641
373	ENSG00000279579.2|bP-2189O9.3	5530	4.76e-07	0.00666971	7.33643	2.91709	4.41934
374	ENSG00000264785.1|RP11-311F12.2	6037	8.21e-07	0.0114376	4.8546	0.439088	4.41552
375	ENSG00000227017.1|AC007036.6	5592.5	8.17e-07	0.0113733	7.24955	2.83583	4.41373
376	ENSG00000262412.1|RP11-85G18.6	5391.5	1.82e-07	0.00258425	6.2583	1.85135	4.40695
377	ENSG00000254998.1|RP11-94P11.4	6000	3e-07	0.00422872	4.40618	0	4.40618
378	ENSG00000272334.1|RP11-129K12.1	5589	5.19e-07	0.00726728	6.37662	1.97086	4.40576
379	ENSG00000267413.1|RP11-636O21.1	5602	8e-08	0.00114378	4.79528	0.391029	4.40425
380	ENSG00000217702.2|RP11-287D1.4	4768	7.32e-09	0.000106574	9.13031	4.72743	4.40288
381	ENSG00000248238.1|RP11-3J1.1	5404.5	2.03e-07	0.00287526	7.55024	3.15355	4.3967
382	ENSG00000270195.1|RP11-572O17.1	1327.5	3.18e-23	5.04e-19	13.6588	9.27055	4.38826
383	ENSG00000269420.4|CTD-2265M8.2	3851	6.95e-12	1.05e-07	11.5438	7.15713	4.38669
384	ENSG00000248431.1|AC005150.1	6335	3.53e-06	0.0481489	4.7938	0.407115	4.38668
385	ENSG00000253161.4|RP11-150O12.1	5381.5	2.09e-07	0.00296584	6.61138	2.22572	4.38566
386	ENSG00000269161.1|CTD-3131K8.3	4823	1.26e-08	0.000183535	10.9848	6.6	4.38483
387	ENSG00000272068.1|RP11-284F21.9	3308	5.66e-14	8.73e-10	12.5743	8.19477	4.37956
388	ENSG00000226686.6|LINC01535	3893.5	8.86e-12	1.34e-07	9.88777	5.51191	4.37586
389	ENSG00000204832.8|ST8SIA6-AS1	4781	9.64e-09	0.000140137	12.618	8.24423	4.37373
390	ENSG00000163364.8|LINC01116	2875.5	8.9e-16	1.39e-11	12.1115	7.74053	4.37095
391	ENSG00000271151.1|RP11-394I13.2	2882.5	9.45e-16	1.47e-11	11.6778	7.312	4.36582
392	ENSG00000264080.1|CTD-2015H3.1	5140.5	5.77e-08	0.000827967	8.85358	4.48808	4.3655
393	ENSG00000272810.1|U91328.22	4192.5	1.13e-10	1.69e-06	11.4612	7.09699	4.36419
394	ENSG00000224066.1|RP4-622L5.7	4680.5	4.29e-09	6.28e-05	9.29123	4.9292	4.36203
395	ENSG00000226510.1|UPK1A-AS1	5772.5	3.46e-06	0.047231	8.37985	4.02132	4.35854
396	ENSG00000225891.1|RP3-476K8.3	5002.5	4.25e-08	0.000610442	10.3664	6.01541	4.35103
397	ENSG00000250682.4|LINC00491	6052.5	5.69e-07	0.00794915	4.53109	0.180148	4.35094
398	ENSG00000259883.1|EHD4-AS1	4910	2.21e-08	0.000319918	9.80773	5.45746	4.35026
399	ENSG00000271821.1|XXbac-BPG299F13.14	4152	8.08e-11	1.21e-06	11.3147	6.97118	4.34354
400	ENSG00000272797.1|RP11-368I23.3	6000	3e-07	0.00422872	4.33966	0	4.33966
401	ENSG00000261386.2|CTD-2012K14.6	4547.5	1.58e-09	2.34e-05	9.24955	4.91053	4.33902
402	ENSG00000275197.1|RP11-295I5.4	5522.5	6.34e-07	0.00884878	7.40277	3.07017	4.3326
403	ENSG00000245667.2|RP5-940J5.8	5171	9.07e-08	0.0012954	8.25124	3.922	4.32924
404	ENSG00000272205.1|RP11-277B15.3	1866	1.86e-20	2.94e-16	12.838	8.50893	4.32908
405	ENSG00000262115.1|RP11-455O6.2	3780.5	3.54e-12	5.38e-08	10.3357	6.007	4.32871
406	ENSG00000280129.1|RP11-298I3.3	2295	2.17e-18	3.41e-14	11.2395	6.92029	4.31918
407	ENSG00000271795.1|CTC-251D13.1	3201.5	2.08e-14	3.22e-10	10.1562	5.84338	4.31278
408	ENSG00000232233.1|RP11-573D15.2	4548	1.39e-09	2.05e-05	8.00847	3.69768	4.3108
409	ENSG00000226197.2|RP11-536O18.1	5455.5	5.21e-07	0.00729302	8.3795	4.06986	4.30964
410	ENSG00000203446.2|AC004988.1	5251.5	1.67e-07	0.002373	7.75101	3.44275	4.30826
411	ENSG00000261396.1|CTD-2012K14.2	5722	4.48e-07	0.0062874	5.39314	1.08638	4.30676
412	ENSG00000260495.1|RP11-55K13.1	2640	8.05e-17	1.26e-12	9.90832	5.61035	4.29798
413	ENSG00000270038.1|RP11-1070N10.7	6127	1.28e-06	0.0177597	4.72809	0.432785	4.2953
414	ENSG00000271803.1|RP1-63M2.5	5808	1.67e-07	0.00236965	4.50736	0.215076	4.29229
415	ENSG00000242268.2|RP11-368I23.2	5958	1.23e-06	0.0170669	5.34749	1.05568	4.29181
416	ENSG00000280028.1|RP11-118E18.1	5631.5	2.74e-07	0.00385881	5.55705	1.26532	4.29173
417	ENSG00000265100.1|RP11-147L13.2	2620.5	6.7e-17	1.05e-12	10.9874	6.69967	4.28775
418	ENSG00000261019.1|RP11-111K18.2	4303.5	2.66e-10	3.98e-06	9.85793	5.57209	4.28585
419	ENSG00000245614.3|DDX11-AS1	959	3.17e-25	5.03e-21	12.176	7.89196	4.28407
420	ENSG00000272468.1|RP1-86C11.7	3624	9.84e-13	1.5e-08	12.9991	8.72239	4.27672
421	ENSG00000273164.1|AC000095.11	5495.5	5.92e-07	0.00827484	8.08412	3.80904	4.27508
422	ENSG00000272942.1|CTA-246H3.12	5732.5	2.42e-07	0.00341444	4.89731	0.625815	4.2715
423	ENSG00000227256.1|MIS18A-AS1	3941	1.41e-11	2.14e-07	10.5685	6.30905	4.25947
424	ENSG00000250590.4|RP11-565A3.2	5989	4.19e-07	0.00588229	4.44081	0.182303	4.2585
425	ENSG00000276768.1|RP5-1116H23.5	5842	2.56e-06	0.0351127	6.50695	2.25495	4.252
426	ENSG00000271959.1|CTD-3064M3.7	3825	5.61e-12	8.51e-08	10.5608	6.31498	4.24581
427	ENSG00000250244.4|CTB-49A3.4	6041.5	5.87e-07	0.00819811	4.46175	0.22271	4.23904
428	ENSG00000273019.1|RP11-508N22.13	5953	1.93e-06	0.0265088	5.61135	1.37328	4.23808
429	ENSG00000225905.1|RP4-758J18.7	4705.5	5.19e-09	7.59e-05	10.7099	6.47559	4.23434
430	ENSG00000229983.1|RP11-15I11.2	5896	3.44e-06	0.0469053	6.48655	2.25804	4.22851
431	ENSG00000267986.1|AC130469.2	5735.5	3.44e-06	0.0469331	9.26987	5.04821	4.22166
432	ENSG00000224409.1|RP11-114B7.6	6118.5	8.28e-07	0.0115359	4.43137	0.214978	4.21639
433	ENSG00000260874.4|RP11-715J22.4	3824	5.24e-12	7.95e-08	10.7183	6.50327	4.21501
434	ENSG00000259215.1|RP11-253M7.4	5454	6.05e-07	0.00845256	8.84336	4.62882	4.21455
435	ENSG00000229970.3|AC007128.1	5730	1.49e-07	0.00211421	4.5429	0.345919	4.19698
436	ENSG00000231465.2|RP11-542K23.9	6105	3.64e-06	0.0495974	5.60922	1.4137	4.19552
437	ENSG00000270562.1|RP11-154H23.3	4425.5	6.74e-10	1e-05	9.14502	4.95165	4.19337
438	ENSG00000263727.1|RP11-806L2.5	6091.5	8.48e-07	0.0118021	4.43499	0.247896	4.18709
439	ENSG00000281333.1|RP11-900F13.3	5558	9.21e-07	0.012807	8.2618	4.07564	4.18616
440	ENSG00000234948.1|LINC01524	5069	7.11e-09	0.000103584	4.95677	0.777357	4.17942
441	ENSG00000262768.2|RP11-353N14.1	5903	4.83e-07	0.00676595	4.63091	0.451923	4.17899
442	ENSG00000225255.5|LA16c-83F12.6	6056.5	6.55e-07	0.00915084	4.40724	0.229926	4.17732
443	ENSG00000254369.5|HOXA-AS3	4818.5	2.52e-09	3.71e-05	5.26048	1.08687	4.17361
444	ENSG00000229588.1|RP11-479J7.2	5897.5	9.81e-07	0.0136377	5.27055	1.0975	4.17305
445	ENSG00000248362.1|CTC-327F10.5	5764	2.66e-07	0.00375755	4.78156	0.609537	4.17202
446	ENSG00000231172.2|AC007099.1	5670	1.89e-06	0.026072	7.92432	3.75971	4.16461
447	ENSG00000261136.1|RP11-37C7.3	2561.5	3.65e-17	5.72e-13	10.5453	6.38453	4.16075
448	ENSG00000271966.1|RP11-7F18.2	3619	8.91e-13	1.36e-08	10.5	6.34138	4.15861
449	ENSG00000273584.1|RP11-861L17.4	5857.5	1.09e-06	0.0151371	5.27517	1.11699	4.15818
450	ENSG00000267013.4|CTD-2171N6.1	5108	7.88e-08	0.00112751	7.9696	3.812	4.1576
451	ENSG00000260498.4|RP4-536B24.4	5620	7.2e-07	0.0100456	6.46963	2.3141	4.15554
452	ENSG00000229739.2|RP11-295K2.3	5041	5.93e-08	0.000849773	11.666	7.51053	4.15549
453	ENSG00000243961.2|RP5-839B4.8	5705.5	1.11e-06	0.015356	6.41566	2.26537	4.15029
454	ENSG00000259062.2|ACTN1-AS1	5294.5	2.6e-07	0.00366843	8.80987	4.66504	4.14483
455	ENSG00000267424.1|CTD-2265O21.3	5814	8.14e-07	0.0113345	5.3851	1.2417	4.1434
456	ENSG00000257191.1|RP11-390N6.1	5975	2.64e-07	0.00372038	4.13562	0	4.13562
457	ENSG00000250348.1|RP11-466P24.6	5113	8.66e-08	0.00123715	10.4277	6.29397	4.13369
458	ENSG00000266261.1|RP11-640I15.1	5604	1.67e-06	0.0229993	9.14642	5.01293	4.13349
459	ENSG00000279613.1|RP13-638C3.5	5099	4.52e-08	0.000649562	6.75298	2.62554	4.12743
460	ENSG00000279685.2|MAPT-IT1	4697	3.18e-09	4.66e-05	7.2397	3.11914	4.12056
461	ENSG00000272948.2|AP001412.1	2656.5	9.71e-17	1.52e-12	11.827	7.71191	4.11513
462	ENSG00000274386.3|RP5-994D16.11	5064.5	5.31e-08	0.000761754	8.07584	3.96139	4.11445
463	ENSG00000276255.2|RP5-881P19.7	4959	8.38e-09	0.000121992	5.4832	1.37548	4.10772
464	ENSG00000260830.1|RP11-524O1.4	5305.5	2.93e-07	0.00413008	9.37624	5.27042	4.10582
465	ENSG00000279422.1|RP11-641J8.1	5606	1.58e-06	0.0218192	8.99234	4.88686	4.10548
466	ENSG00000248187.1|RP11-184M15.1	5194.5	1.03e-07	0.00146863	7.33194	3.22737	4.10457
467	ENSG00000233085.4|XXyac-YX65C7_A.3	5982	6.73e-07	0.00938918	4.544	0.440626	4.10337
468	ENSG00000243810.1|RP5-1096J16.1	6221	2.15e-06	0.0295236	4.53071	0.432207	4.0985
469	ENSG00000234215.2|RP5-942I16.1	5765	1.4e-06	0.0193041	6.23485	2.14024	4.09461
470	ENSG00000272511.1|RP11-180N14.1	5448.5	6.59e-07	0.0091966	8.71116	4.62196	4.08919
471	ENSG00000273443.1|RP11-54O7.18	5253.5	2.14e-07	0.00303378	10.2659	6.18068	4.08523
472	ENSG00000223806.6|LINC00114	5236.5	9.6e-08	0.00137079	6.84392	2.76854	4.07538
473	ENSG00000230126.1|FGF12-AS2	5767	1.36e-07	0.00193916	4.27862	0.20402	4.0746
474	ENSG00000251388.1|RP11-427M20.1	5894.5	1.97e-06	0.0271375	5.78148	1.71041	4.07107
475	ENSG00000276505.1|CMB9-94B1.2	4925.5	2.66e-08	0.00038369	12.0577	7.98765	4.07009
476	ENSG00000261723.1|CTD-2196E14.3	5395	3.02e-07	0.00424917	7.49325	3.43001	4.06325
477	ENSG00000245080.5|RP11-320N21.1	5090	2.3e-08	0.000332672	5.63224	1.57224	4.06
478	ENSG00000266936.1|CTC-215O4.4	6083	3.37e-06	0.0460269	5.21599	1.15665	4.05934
479	ENSG00000224814.1|AC114812.8	5889	1.1e-06	0.015334	5.12846	1.07374	4.05472
480	ENSG00000261664.4|TTC39A-AS1	4892.5	1.5e-08	0.000217413	8.76398	4.70943	4.05454
481	ENSG00000233791.4|LINC01136	3514.5	3.52e-13	5.4e-09	9.76907	5.71513	4.05393
482	ENSG00000249650.1|RP11-310P5.1	5834.5	5.89e-07	0.00823367	4.89449	0.840744	4.05374
483	ENSG00000277581.1|RP4-616B8.6	5624.5	1.79e-06	0.0246892	8.81241	4.75938	4.05303
484	ENSG00000262692.1|CTD-3195I5.3	4460.5	9.35e-10	1.39e-05	13.1222	9.07239	4.04981
485	ENSG00000229191.1|RP11-168O16.1	5051	1.62e-08	0.000234119	5.40916	1.36851	4.04065
486	ENSG00000188365.3|AC092171.2	5578.5	1.23e-06	0.0169932	7.85949	3.82121	4.03828
487	ENSG00000205740.2|RP11-363N22.3	2586.5	4.6e-17	7.21e-13	9.13595	5.10099	4.03496
488	ENSG00000250133.2|HOXC-AS2	5454	1.86e-07	0.00263937	5.76541	1.73546	4.02995
489	ENSG00000253513.1|RP11-6D1.3	6059.5	1.59e-06	0.0219783	4.70037	0.674351	4.02602
490	ENSG00000268941.2|RP5-907D15.4	5841.5	4.08e-07	0.00572724	4.59631	0.579933	4.01638
491	ENSG00000266313.1|RP11-173M1.4	4511	1.33e-09	1.97e-05	11.6173	7.60828	4.00904
492	ENSG00000227071.1|FOCAD-AS1	5738.5	3.08e-06	0.0420593	8.33317	4.32454	4.00863
493	ENSG00000269997.1|RP11-214K3.21	5304.5	2.8e-07	0.00395101	9.38854	5.39014	3.99839
494	ENSG00000251320.1|CTC-327F10.4	5963.5	2.26e-06	0.0310332	5.4981	1.50007	3.99803
495	ENSG00000277840.1|RP11-103B5.4	5496.5	9.81e-07	0.0136365	9.78463	5.78928	3.99535
496	ENSG00000227115.5|RP11-267C16.1	5580	1.07e-07	0.00152495	4.53006	0.543933	3.98613
497	ENSG00000231252.1|RP11-436K8.1	5478.5	2.96e-07	0.00416165	6.00283	2.01888	3.98396
498	ENSG00000272100.1|RP11-155O18.6	4383	5.1e-10	7.59e-06	11.94	7.95651	3.98347
499	ENSG00000272906.1|RP11-533E19.7	1432.5	1.14e-22	1.81e-18	13.2948	9.31215	3.98266
500	ENSG00000235530.5|AC087294.2	3268.5	3.83e-14	5.92e-10	10.2675	6.29597	3.97151
501	ENSG00000279212.1|RP13-16H11.8	4921.5	1.89e-08	0.000273718	7.22097	3.25002	3.97095
502	ENSG00000196668.3|LINC00173	4372.5	4.65e-10	6.92e-06	9.82608	5.85552	3.97057
503	ENSG00000277368.1|RP11-380N8.7	5297	2.81e-07	0.00396585	9.95066	5.98272	3.96794
504	ENSG00000259488.2|RP11-154J22.1	2809	4.53e-16	7.07e-12	9.76363	5.79603	3.9676
505	ENSG00000276952.1|RP5-965G21.6	3637.5	1.11e-12	1.69e-08	11.9458	7.98205	3.96376
506	ENSG00000234283.1|RP11-495P10.6	6297	3.31e-06	0.0452245	4.42039	0.457458	3.96293
507	ENSG00000267683.1|AC008991.1	6350	1.76e-06	0.0242016	3.96136	0	3.96136
508	ENSG00000234793.1|AC114730.7	5905	2.64e-06	0.0361836	5.66405	1.70692	3.95713
509	ENSG00000260051.1|LA16c-390E6.4	4130	6.77e-11	1.02e-06	11.8539	7.90341	3.95053
510	ENSG00000279237.1|RP11-212E4.1	5730	9.24e-07	0.0128543	5.56351	1.61673	3.94678
511	ENSG00000267605.4|CTD-3220F14.1	4865.5	1.12e-08	0.000162081	7.10169	3.16051	3.94118
512	ENSG00000270933.1|CTD-2227E11.1	1334.5	3.47e-23	5.5e-19	15.5659	11.6268	3.93908
513	ENSG00000279200.1|RP11-524F11.3	5578	7.44e-07	0.0103823	6.0651	2.12923	3.93587
514	ENSG00000264769.1|RP11-498C9.12	4677.5	4.38e-09	6.41e-05	11.152	7.2183	3.93371
515	ENSG00000182366.8|FAM87A	5077.5	5.1e-08	0.000732423	7.01192	3.0809	3.93102
516	ENSG00000223907.1|LINC01226	4698	5.16e-09	7.54e-05	9.63852	5.7092	3.92932
517	ENSG00000257185.1|RP11-626P14.2	6200	1.27e-06	0.0176282	4.12661	0.203104	3.92351
518	ENSG00000231226.1|TRIM31-AS1	5695.5	1.82e-06	0.0250526	7.70024	3.77879	3.92146
519	ENSG00000250432.4|RP11-834C11.5	5706.5	7.53e-07	0.0104974	5.47901	1.56774	3.91128
520	ENSG00000232416.3|BPESC1	5178	6.08e-09	8.88e-05	4.21827	0.307117	3.91115
521	ENSG00000274751.1|LA16c-358B7.4	4040.5	2.89e-11	4.37e-07	7.70612	3.79575	3.91037
522	ENSG00000273925.1|RP11-227D13.5	5987	2.95e-06	0.0403475	5.41214	1.50304	3.9091
523	ENSG00000226862.1|RP11-569A11.1	5558	1.57e-06	0.0217164	12.3689	8.46366	3.90523
524	ENSG00000249628.2|LINC00942	5599.5	1.56e-06	0.0215728	8.3035	4.39951	3.90399
525	ENSG00000278958.1|RP11-313L6.2	6125	5.71e-07	0.00798586	3.90313	0	3.90313
526	ENSG00000230131.4|RP11-282I1.1	5751.5	3.55e-07	0.00499395	4.66169	0.761797	3.89989
527	ENSG00000273473.1|LL09NC01-139C3.1	3733.5	2.58e-12	3.93e-08	13.1948	9.29509	3.89969
528	ENSG00000279817.1|RP11-386I8.4	5976	1.39e-06	0.0192489	4.75992	0.862922	3.897
529	ENSG00000261207.1|LA16c-361A3.3	5732	3.5e-06	0.0477076	8.90961	5.01688	3.89273
530	ENSG00000229893.2|AC004549.6	5695.5	1.37e-06	0.0189989	6.0678	2.17776	3.89004
531	ENSG00000267778.1|AC004221.2	5961.5	2.58e-06	0.0353073	5.33996	1.45718	3.88278
532	ENSG00000279900.1|RP11-113K21.6	5734.5	3.42e-06	0.0466662	9.04514	5.16254	3.8826
533	ENSG00000272405.1|RP11-284F21.10	2885	9.83e-16	1.53e-11	15.5048	11.6223	3.88255
534	ENSG00000260046.1|RP11-454K7.3	4590	2.24e-09	3.3e-05	8.9853	5.10988	3.87541
535	ENSG00000278041.1|RP5-984P4.6	5264.5	1.45e-08	0.000209777	4.34313	0.470979	3.87215
536	ENSG00000254812.1|RP11-661A12.12	5499.5	1.07e-06	0.0148245	10.5073	6.63991	3.86744
537	ENSG00000226673.1|LINC01108	4449.5	7.49e-10	1.11e-05	9.15412	5.28687	3.86725
538	ENSG00000227740.1|RP11-318C24.2	5248	2.31e-07	0.00326371	11.6626	7.79663	3.86593
539	ENSG00000230269.5|RP1-40E16.9	6067	1.68e-06	0.0231219	4.57632	0.713455	3.86286
540	ENSG00000260636.1|RP11-439L8.5	6258	1.94e-06	0.0266739	4.08878	0.23425	3.85453
541	ENSG00000259705.1|RP11-227D13.1	5226.5	1.19e-07	0.0017002	6.98709	3.1401	3.84699
542	ENSG00000248540.2|RP11-247C2.2	5193.5	6.47e-08	0.00092607	6.17584	2.33752	3.83832
543	ENSG00000242428.4|C3orf67-AS1	5281	1.16e-07	0.00165151	6.32212	2.489	3.83312
544	ENSG00000259442.1|RP11-752G15.8	5459.5	6.7e-07	0.00935334	8.16248	4.33094	3.83154
545	ENSG00000259780.3|RP11-304L19.12	5746.5	1e-06	0.0139524	5.58051	1.75158	3.82893
546	ENSG00000279191.1|RP11-803D5.1	4372	4.05e-10	6.04e-06	8.03435	4.20939	3.82496
547	ENSG00000187013.4|C17orf82	1236.5	1.04e-23	1.65e-19	13.19	9.36984	3.8202
548	ENSG00000242553.1|AP001432.14	4383	4.69e-10	6.98e-06	10.623	6.80282	3.82014
549	ENSG00000272192.1|CTD-2532N20.1	5243	1.61e-07	0.00228418	8.57221	4.75286	3.81935
550	ENSG00000273416.1|RP4-597N16.4	5201	1.68e-07	0.00237737	11.5305	7.72787	3.80266
551	ENSG00000275484.1|CTC-1337H24.4	3620.5	9.53e-13	1.46e-08	12.513	8.71255	3.80044
552	ENSG00000265912.1|RP11-583F2.2	4487.5	1.01e-09	1.49e-05	8.36066	4.56552	3.79514
553	ENSG00000274460.1|CTD-2649C14.2	1318.5	2.85e-23	4.52e-19	13.124	9.33787	3.78613
554	ENSG00000254461.1|RP11-755F10.3	4788.5	9.44e-09	0.000137222	10.4096	6.62463	3.785
555	ENSG00000267053.5|CTD-3162L10.1	4530	1.34e-09	1.97e-05	8.44492	4.66018	3.78474
556	ENSG00000245719.1|RP11-34F13.2	5640	4.33e-07	0.00607537	5.05079	1.27738	3.77341
557	ENSG00000243224.1|RP5-1157M23.2	2932.5	1.55e-15	2.41e-11	11.3658	7.60754	3.75825
558	ENSG00000267197.1|CTC-429L19.3	4771.5	8.7e-09	0.000126585	11.3311	7.57391	3.7572
559	ENSG00000272620.1|AFAP1-AS1	4116	6.13e-11	9.21e-07	10.1055	6.35917	3.74634
560	ENSG00000228022.4|HCG20	4373	4.63e-10	6.89e-06	10.2209	6.48303	3.73792
561	ENSG00000272973.1|KB-1125A3.11	4583.5	2.31e-09	3.4e-05	11.3322	7.59506	3.73716
562	ENSG00000274427.1|RP11-972P1.10	4919	2.54e-08	0.000366507	12.2855	8.54857	3.73691
563	ENSG00000267243.4|AC005307.3	5743.5	3.92e-07	0.00549712	4.53013	0.802344	3.72778
564	ENSG00000279330.1|AJ003147.11	3257.5	3.53e-14	5.45e-10	10.7008	6.97629	3.72449
565	ENSG00000229953.1|RP11-284F21.7	3234	2.85e-14	4.4e-10	14.719	10.9953	3.72376
566	ENSG00000267394.1|CTB-175E5.7	5363	3.8e-07	0.00533028	9.15858	5.436	3.72258
567	ENSG00000275236.1|AC009120.11	5414	5.43e-07	0.00760415	8.07483	4.35652	3.71831
568	ENSG00000272247.1|RP11-379F4.9	5568	1.64e-06	0.0225752	10.6072	6.89016	3.71705
569	ENSG00000272844.1|RP11-484K9.4	5461	7.33e-07	0.0102198	8.88382	5.16736	3.71646
570	ENSG00000272301.1|RP11-111M22.4	3940.5	1.5e-11	2.26e-07	12.8889	9.17554	3.71334
571	ENSG00000229258.4|RP11-552D8.1	5347	1.54e-07	0.00219564	6.31946	2.60823	3.71122
572	ENSG00000260978.1|MKRN3-AS1	6317	3.45e-06	0.0470316	4.12266	0.427218	3.69544
573	ENSG00000279479.1|RP11-91I8.2	6113	1.1e-06	0.0152928	4.0279	0.336528	3.69137
574	ENSG00000238062.4|SPATA3-AS1	4439.5	6.4e-10	9.51e-06	7.86583	4.17766	3.68817
575	ENSG00000276250.1|CTD-2349P21.12	4964	3.43e-08	0.000493409	11.2975	7.6115	3.68597
576	ENSG00000244137.1|RP11-99J16__A.2	5726	5.43e-07	0.00759905	4.96299	1.28229	3.6807
577	ENSG00000226245.1|ZNF32-AS1	5127.5	1.03e-07	0.00147134	11.3615	7.68173	3.67979
578	ENSG00000279667.1|RP11-656D10.7	5723	2.97e-06	0.0406768	7.85392	4.17799	3.67593
579	ENSG00000224939.1|LINC00184	5538	4.92e-07	0.00689523	5.66781	1.99276	3.67505
580	ENSG00000263412.1|RP5-890E16.2	770	2.75e-26	4.37e-22	12.4299	8.75938	3.67053
581	ENSG00000260442.4|ATP2A1-AS1	3575.5	6.4e-13	9.79e-09	12.6605	8.99159	3.66891
582	ENSG00000259804.1|CTD-2012K14.7	5283.5	2.68e-07	0.00377765	9.43239	5.76753	3.66486
583	ENSG00000279205.1|RP11-632P5.1	5799	1.31e-06	0.0181476	5.16491	1.50203	3.66288
584	ENSG00000231054.1|AC009236.2	6308	3.58e-06	0.0487367	4.09005	0.436238	3.65382
585	ENSG00000272170.1|RP11-387M24.5	5109.5	9.05e-08	0.00129312	10.9997	7.34609	3.65359
586	ENSG00000267811.1|RP11-727F15.11	4559.5	1.96e-09	2.9e-05	11.903	8.25122	3.65176
587	ENSG00000260425.1|LA16c-316G12.2	4607.5	2.44e-09	3.59e-05	10.3482	6.69898	3.64924
588	ENSG00000163915.6|IGF2BP2-AS1	5217.5	1.23e-07	0.00174602	7.27835	3.6301	3.64825
589	ENSG00000274776.1|RP11-687F6.5	5278	2.24e-07	0.00316978	7.5404	3.89324	3.64716
590	ENSG00000273445.1|RP11-1399P15.1	5223.5	1.64e-07	0.0023277	10.1974	6.55169	3.64566
591	ENSG00000273419.1|RP4-751H13.7	4967.5	3.27e-08	0.000471137	7.86579	4.22423	3.64156
592	ENSG00000271590.1|RP11-181E10.3	5415	4.07e-07	0.00570415	7.39434	3.76078	3.63356
593	ENSG00000232725.1|U52111.14	4738.5	6.42e-09	9.37e-05	9.53049	5.89844	3.63205
594	ENSG00000271032.1|CTD-2527I21.14	4367.5	4.45e-10	6.62e-06	11.6383	8.00833	3.62994
595	ENSG00000267650.1|CTD-2553C6.1	5737.5	3.14e-06	0.0428787	7.69752	4.07521	3.62231
596	ENSG00000233154.4|RP4-655J12.4	3919.5	1.21e-11	1.83e-07	10.2976	6.68268	3.61492
597	ENSG00000275601.1|AC011330.13	5246	2.19e-07	0.00309548	10.3802	6.7696	3.61063
598	ENSG00000262772.1|RP11-353N14.2	5111.5	8.39e-08	0.00119953	9.31281	5.70468	3.60813
599	ENSG00000277144.1|RP11-59H7.4	4251	1.6e-10	2.4e-06	10.2271	6.62478	3.60227
600	ENSG00000236095.1|RP11-49O14.2	5529.5	1.31e-06	0.0181653	11.4991	7.90827	3.59087
601	ENSG00000279774.1|RP11-278H7.5	5747.5	2.43e-06	0.0333689	6.23931	2.64886	3.59045
602	ENSG00000233718.4|MYCNOS	5684.5	1.66e-06	0.0228435	6.73242	3.1433	3.58912
603	ENSG00000273374.1|RP11-383I23.2	4110.5	5.7e-11	8.57e-07	8.71087	5.12929	3.58158
604	ENSG00000236617.2|RP11-46H11.12	5248	2.3e-07	0.00324472	11.7392	8.15852	3.58067
605	ENSG00000279792.1|RP11-893F2.18	3858	7.36e-12	1.12e-07	9.94984	6.37196	3.57789
606	ENSG00000258609.2|LINC-ROR	5917.5	3.06e-06	0.0418227	5.37821	1.80188	3.57634
607	ENSG00000247324.2|RP11-510M2.2	5356.5	3.8e-07	0.00533696	7.32979	3.75483	3.57496
608	ENSG00000203706.7|SERTAD4-AS1	4026	3.04e-11	4.58e-07	12.513	8.94247	3.57051
609	ENSG00000272716.1|RP11-563N4.1	3028.5	3.98e-15	6.18e-11	12.0902	8.52111	3.56913
610	ENSG00000258811.1|CTD-3051D23.1	5306	2.52e-07	0.00356423	7.12409	3.55882	3.56527
611	ENSG00000279039.1|CTC-260E6.3	5667.5	3.63e-07	0.00510673	4.57381	1.01948	3.55433
612	ENSG00000268894.5|PLCE1-AS1	5581	3.99e-07	0.00560572	5.09755	1.54335	3.55419
613	ENSG00000246792.2|RP11-68L18.1	4895.5	1.5e-08	0.000217888	6.88207	3.32894	3.55313
614	ENSG00000264727.1|RP11-680C21.1	5675	8.37e-08	0.00119594	3.72471	0.172768	3.55194
615	ENSG00000280409.1|LINC01101	5746	1.73e-06	0.0238184	6.40866	2.86466	3.544
616	ENSG00000227195.7|MIR663AHG	6064	1.32e-06	0.018309	4.00192	0.465095	3.53682
617	ENSG00000255306.1|RP5-901A4.1	4119	6.44e-11	9.67e-07	11.7479	8.21265	3.53528
618	ENSG00000279048.1|RP11-511H23.2	2071.5	1.88e-19	2.97e-15	11.2192	7.68566	3.53356
619	ENSG00000246323.2|RP11-325L7.1	5911	1.2e-06	0.0165894	4.47964	0.949238	3.5304
620	ENSG00000225506.2|CYP4A22-AS1	3823	5.23e-12	7.94e-08	10.4896	6.96255	3.5271
621	ENSG00000259895.1|RP11-715J22.2	4670	3.48e-09	5.11e-05	7.64122	4.11512	3.5261
622	ENSG00000273249.1|LL09NC01-251B2.3	3992.5	2.28e-11	3.44e-07	11.0854	7.56141	3.52397
623	ENSG00000232527.6|RP11-14N7.2	4294.5	2.58e-10	3.85e-06	11.4388	7.92373	3.5151
624	ENSG00000277050.1|RP11-102G14.1	5210	1.76e-07	0.00248938	10.9551	7.44208	3.51307
625	ENSG00000268093.1|AC022154.7	4050	3.59e-11	5.41e-07	10.3465	6.83403	3.51247
626	ENSG00000225953.2|SATB2-AS1	3704	1.88e-12	2.87e-08	9.40425	5.89452	3.50973
627	ENSG00000230366.8|DSCR9	4380	4.65e-10	6.93e-06	9.04938	5.54041	3.50897
628	ENSG00000277744.1|CTC-435M10.12	2755	2.67e-16	4.16e-12	13.2583	9.75947	3.49887
629	ENSG00000255559.1|ZNF252P-AS1	1617	1.03e-21	1.63e-17	11.4436	7.9534	3.4902
630	ENSG00000271382.1|RP11-1060G2.2	5491.5	9.4e-07	0.0130781	7.68783	4.20006	3.48778
631	ENSG00000279452.1|AC006277.3	1838	1.35e-20	2.14e-16	12.6115	9.13046	3.48109
632	ENSG00000255343.1|RP11-299M14.2	5608	1.99e-06	0.0273653	10.8019	7.32634	3.47553
633	ENSG00000250033.4|SLC7A11-AS1	5452	1.88e-07	0.00266838	4.94573	1.47613	3.4696
634	ENSG00000235214.1|FAM83C-AS1	4819.5	1.24e-08	0.000179972	11.4569	7.98936	3.46755
635	ENSG00000225981.1|AC102953.4	5306	3.32e-07	0.00467122	11.6196	8.15509	3.46449
636	ENSG00000237520.1|RP11-443B7.2	5495	1.07e-06	0.0148039	12.0361	8.57489	3.46125
637	ENSG00000261186.2|RP11-341N2.1	4250	1.84e-10	2.75e-06	11.5954	8.14294	3.45244
638	ENSG00000260423.1|RP13-735L24.1	3605	8.36e-13	1.28e-08	10.2431	6.79177	3.45136
639	ENSG00000255325.2|RP11-96B2.1	5403	4.83e-07	0.00676317	9.90862	6.45747	3.45115
640	ENSG00000234006.1|DDX39B-AS1	4494.5	1.2e-09	1.77e-05	11.4798	8.02884	3.451
641	ENSG00000188477.11|AC003003.5	5649.5	1.13e-06	0.0157438	5.7118	2.26422	3.44758
642	ENSG00000277692.1|RP11-358N2.2	4416	6.68e-10	9.92e-06	12.0883	8.64452	3.44375
643	ENSG00000265415.1|CTD-2510F5.4	2815.5	4.88e-16	7.6e-12	14.5345	11.0907	3.44374
644	ENSG00000236662.1|RP11-108L7.4	5673.5	2.13e-06	0.0291984	8.87181	5.42894	3.44287
645	ENSG00000184856.6|LINC00308	6475	3.22e-06	0.0439471	3.4392	0	3.4392
646	ENSG00000279066.1|HEXDC-IT1	4881.5	1.87e-08	0.000269949	9.20785	5.77326	3.43459
647	ENSG00000255689.1|RP11-136I14.5	5018	4.85e-08	0.000697442	11.8793	8.44786	3.4314
648	ENSG00000260473.1|RP11-923I11.4	5796	3.05e-06	0.0417295	6.88699	3.45563	3.43135
649	ENSG00000255970.1|RP11-43N5.1	5588.5	8.09e-07	0.0112664	5.63149	2.20428	3.4272
650	ENSG00000260585.1|RP13-192B19.2	5338.5	3.8e-08	0.000546709	4.15714	0.731326	3.42581
651	ENSG00000275426.1|CH17-262A2.1	5049	6.09e-08	0.000872507	11.1462	7.73191	3.41433
652	ENSG00000279742.1|RP11-700A24.1	5589.5	1.42e-06	0.0196369	7.06832	3.65637	3.41195
653	ENSG00000227388.2|RP11-112J3.16	3508.5	3.54e-13	5.44e-09	12.19	8.78166	3.40833
654	ENSG00000241369.4|LINC01192	6084	1.52e-06	0.0210089	3.93873	0.534503	3.40422
655	ENSG00000274139.1|RP11-14C10.3	4482	1.09e-09	1.62e-05	12.4992	9.10165	3.39759
656	ENSG00000236740.5|RP11-411K7.1	5655.5	2.3e-06	0.0315035	7.61387	4.22732	3.38655
657	ENSG00000279601.1|CTA-38K21.2	5436.5	4.76e-07	0.00667428	6.54687	3.16464	3.38222
658	ENSG00000257058.1|RP11-864I4.4	5550.5	1.5e-06	0.0206971	11.556	8.17389	3.38208
659	ENSG00000277767.1|RP11-365P13.5	4460	9.18e-10	1.36e-05	9.98223	6.60037	3.38185
660	ENSG00000232874.1|RP11-135A1.2	3395.5	1.27e-13	1.96e-09	13.7001	10.3185	3.38154
661	ENSG00000255794.5|RMST	5320.5	2.85e-07	0.00402052	7.66504	4.29602	3.36903
662	ENSG00000240405.4|LINC01212	6243.5	2.39e-06	0.0328626	3.72918	0.367747	3.36144
663	ENSG00000250891.1|CTD-2281M20.1	5629.5	1.81e-07	0.00256299	3.99986	0.643128	3.35673
664	ENSG00000280890.1|ELDR	5735	1e-06	0.0139316	4.86267	1.5137	3.34897
665	ENSG00000253490.4|AC145110.1	5177	9.35e-08	0.00133448	6.2081	2.86216	3.34594
666	ENSG00000278997.1|RP11-131M11.2	4424	7.09e-10	1.05e-05	11.1645	7.83	3.33445
667	ENSG00000238178.5|RP11-431J24.2	5229	1.96e-07	0.0027773	10.7054	7.37637	3.32902
668	ENSG00000279801.1|RP11-75C10.6	5195	1.59e-07	0.00226556	9.10196	5.7758	3.32616
669	ENSG00000232909.1|RP3-510O8.4	5636.5	2.24e-06	0.0307949	9.49018	6.1873	3.30288
670	ENSG00000260261.1|RP11-480A16.1	1601.5	8.6e-22	1.36e-17	11.9169	8.62219	3.29474
671	ENSG00000272382.1|CTD-2035E11.4	3688	1.74e-12	2.65e-08	12.0421	8.75053	3.29158
672	ENSG00000204625.9|HCG9	5251.5	2.29e-07	0.00324443	10.6784	7.39458	3.28383
673	ENSG00000275056.1|RP11-127I20.8	5638.5	2.45e-06	0.0335995	9.60169	6.31922	3.28248
674	ENSG00000279930.1|LA16c-312E8.4	4979	3.73e-08	0.000536918	10.0101	6.73006	3.28007
675	ENSG00000237133.1|AC020594.5	4058	3.94e-11	5.94e-07	13.1085	9.82897	3.2795
676	ENSG00000226179.4|LINC00685	2124.5	3.4e-19	5.36e-15	14.2857	11.0086	3.27718
677	ENSG00000256278.1|RP11-182J1.5	5717.5	3.58e-06	0.048755	8.68295	5.41426	3.26869
678	ENSG00000260927.1|RP11-459F6.3	4849.5	1.57e-08	0.000227385	11.1847	7.91629	3.26844
679	ENSG00000214725.6|CDIPT-AS1	4558.5	1.8e-09	2.66e-05	10.2731	7.01812	3.255
680	ENSG00000278982.1|RP5-1031D4.3	5205	1.7e-07	0.0024063	9.73446	6.4804	3.25406
681	ENSG00000261643.1|RP11-529E10.6	2226	1.04e-18	1.63e-14	13.7044	10.4699	3.23457
682	ENSG00000186019.10|AC084219.4	4773.5	8.58e-09	0.000124767	8.28054	5.063	3.21754
683	ENSG00000235319.1|AC012360.4	5710	3.23e-06	0.0441382	8.8763	5.66102	3.21528
684	ENSG00000238039.1|AF011889.2	5028	5.31e-08	0.000762571	11.3204	8.10549	3.21487
685	ENSG00000279609.1|RP11-235C23.6	6175	1.99e-06	0.0273097	3.59126	0.378147	3.21311
686	ENSG00000213981.7|AC007277.3	5310.5	2.83e-07	0.00399238	8.08807	4.88417	3.2039
687	ENSG00000231851.4|AC104655.2	5179	1.46e-07	0.00207543	10.9827	7.78402	3.19865
688	ENSG00000270557.1|RP11-546J1.1	2748	2.49e-16	3.89e-12	12.6192	9.43977	3.17944
689	ENSG00000262179.2|RP1-302G2.5	4515	1.39e-09	2.05e-05	11.4078	8.22926	3.17852
690	ENSG00000206195.9|DUXAP8	3399	1.31e-13	2.02e-09	11.9414	8.76392	3.17748
691	ENSG00000279187.1|RP11-455O6.5	5405.5	4.6e-07	0.00644502	7.07346	3.89718	3.17628
692	ENSG00000259732.1|RP11-59H7.3	5280.5	2.56e-07	0.00361514	9.89844	6.73573	3.16272
693	ENSG00000279926.1|RP3-406P24.5	2725.5	1.98e-16	3.1e-12	12.4986	9.33652	3.16209
694	ENSG00000279758.1|RP11-752G15.10	5696	3.27e-06	0.0446397	9.54214	6.38098	3.16117
695	ENSG00000280039.1|CTD-2270L9.3	5092	8.04e-08	0.00114957	8.46032	5.31704	3.14327
696	ENSG00000276131.1|RP11-481J2.3	5654.5	2.48e-06	0.0340675	9.23938	6.09969	3.13969
697	ENSG00000262410.1|RP11-388C12.8	1845.5	1.47e-20	2.33e-16	13.7907	10.6579	3.13277
698	ENSG00000278002.1|RP11-596C23.2	5283	2.89e-07	0.00407475	10.531	7.39908	3.13189
699	ENSG00000271265.1|RP11-230C9.4	5570	1.55e-06	0.0214483	10.017	6.89787	3.11911
700	ENSG00000279712.1|CTA-280A3.2	5706.5	9.05e-08	0.0012926	3.23215	0.124375	3.10777
701	ENSG00000261924.1|CTD-2561B21.5	4496	1.22e-09	1.81e-05	9.05413	5.94682	3.10731
702	ENSG00000269246.1|CTC-246B18.10	3128	1.05e-14	1.62e-10	15.3486	12.2433	3.10529
703	ENSG00000277423.1|RP11-173P15.9	5571	1.62e-06	0.0223676	10.67	7.56491	3.10512
704	ENSG00000271871.1|AC005740.6	4985.5	4.07e-08	0.000585722	11.1503	8.04832	3.10197
705	ENSG00000226849.1|RP4-635E18.7	4290.5	2.48e-10	3.7e-06	9.39832	6.29823	3.10009
706	ENSG00000267583.4|RP11-322E11.5	4568	2.09e-09	3.08e-05	11.7038	8.60946	3.09432
707	ENSG00000253978.1|CTB-178M22.2	5432.5	6.87e-07	0.00958485	10.4543	7.36133	3.09296
708	ENSG00000231010.1|RP6-109B7.2	4943	2.95e-08	0.000425064	9.96432	6.87414	3.09018
709	ENSG00000275491.1|RP5-1009E24.8	5052	6.27e-08	0.000897478	10.7525	7.66595	3.08657
710	ENSG00000277007.1|RP11-392O17.2	3039.5	4.46e-15	6.92e-11	11.4481	8.37175	3.07635
711	ENSG00000267114.1|CTB-129P6.11	3709.5	2.08e-12	3.17e-08	12.4844	9.40832	3.07604
712	ENSG00000260977.1|RP11-333I13.1	3997	2.37e-11	3.57e-07	9.84799	6.77635	3.07163
713	ENSG00000279198.1|CTD-2231E14.2	3462	2.31e-13	3.55e-09	10.2595	7.18833	3.07115
714	ENSG00000226648.1|PLCG1-AS1	4916.5	2.53e-08	0.000365394	10.2686	7.19807	3.07057
715	ENSG00000237596.5|RP13-143G15.4	4707	5.66e-09	8.27e-05	10.0243	6.95642	3.06787
716	ENSG00000204091.6|TDRG1	6500	3.63e-06	0.0494159	3.06652	0	3.06652
717	ENSG00000196421.6|LINC00176	1779	6.86e-21	1.08e-16	13.0182	9.95336	3.06487
718	ENSG00000268201.1|CTD-3138B18.6	4349	3.97e-10	5.92e-06	11.9651	8.90538	3.05977
719	ENSG00000280693.1|SH3PXD2A-AS1	5217	1.8e-07	0.00255312	8.71423	5.6547	3.05953
720	ENSG00000260254.1|AP000997.2	5474	3.67e-07	0.00515812	5.16461	2.10606	3.05855
721	ENSG00000176236.6|C10orf111	4572	2.17e-09	3.19e-05	10.9711	7.91308	3.05806
722	ENSG00000270147.1|RP11-646I6.6	4522.5	1.49e-09	2.2e-05	11.9353	8.88565	3.04962
723	ENSG00000236449.1|AC018890.6	5656.5	2.42e-06	0.0331742	8.30368	5.27357	3.03011
724	ENSG00000279536.1|RP11-445N20.2	4150	8.26e-11	1.24e-06	12.2475	9.22036	3.02717
725	ENSG00000248323.4|LUCAT1	5401	5.91e-07	0.00825532	10.6331	7.62573	3.00737
726	ENSG00000243155.1|RP11-46A10.5	1205	7.04e-24	1.12e-19	13.0133	10.011	3.00228
727	ENSG00000275846.1|RP11-457M11.7	5947.5	3.21e-06	0.0438722	4.30627	1.30479	3.00148
728	ENSG00000260095.1|RP11-715J22.3	3715	2.2e-12	3.35e-08	14.3511	11.357	2.99415
729	ENSG00000280367.1|RP11-121L10.2	4195	1.13e-10	1.7e-06	8.85539	5.86833	2.98705
730	ENSG00000275672.1|GATM-AS1	5031.5	5.53e-08	0.000793768	10.6338	7.64775	2.9861
731	ENSG00000237686.5|RP5-1120P11.1	4644.5	3.66e-09	5.37e-05	11.534	8.56438	2.96962
732	ENSG00000232412.1|RP1-315G1.3	5373	5.1e-07	0.00714495	12.559	9.59299	2.966
733	ENSG00000237371.1|RP13-152O15.5	4883	1.97e-08	0.000285047	12.6136	9.65681	2.95678
734	ENSG00000260942.1|CAPN10-AS1	775.5	2.96e-26	4.7e-22	13.0743	10.1193	2.95503
735	ENSG00000262903.1|RP11-235E17.6	3538	4.63e-13	7.09e-09	13.4714	10.5243	2.94713
736	ENSG00000236947.4|RP11-98G7.1	3208.5	2.24e-14	3.46e-10	13.2963	10.3497	2.94661
737	ENSG00000264808.1|RP11-802D6.1	5632.5	2.22e-06	0.0305253	9.49413	6.54892	2.9452
738	ENSG00000279459.1|RP11-826F13.1	4541	1.69e-09	2.49e-05	10.278	7.33505	2.94292
739	ENSG00000232712.5|KIZ-AS1	5504	9.7e-07	0.0134904	6.86043	3.9231	2.93733
740	ENSG00000277287.1|RP4-794I6.4	4465	9.64e-10	1.43e-05	9.08423	6.14842	2.93581
741	ENSG00000229267.2|AC072062.1	5335.5	3.65e-07	0.00513331	8.74395	5.81558	2.92837
742	ENSG00000274227.1|RP1-267L14.6	4672	4.51e-09	6.6e-05	12.3171	9.39173	2.92537
743	ENSG00000261342.1|AC006538.1	3089	7.19e-15	1.11e-10	11.9294	9.01316	2.91619
744	ENSG00000273483.1|RP4-671G15.2	4874.5	1.9e-08	0.00027474	11.863	8.9508	2.9122
745	ENSG00000279873.2|LINC01126	3817.5	5.29e-12	8.02e-08	11.4594	8.5539	2.9055
746	ENSG00000257543.1|RP11-321F8.4	3239.5	2.99e-14	4.61e-10	12.759	9.86047	2.89852
747	ENSG00000269235.1|ZNF350-AS1	5698	3.45e-06	0.0471046	9.66807	6.77044	2.89763
748	ENSG00000265791.1|CTD-2349P21.10	4705	5.56e-09	8.12e-05	11.7444	8.8609	2.88351
749	ENSG00000272434.1|RP13-131K19.6	4701.5	5.56e-09	8.12e-05	12.4051	9.52334	2.88175
750	ENSG00000267260.1|CTD-2162K18.4	5448.5	7.18e-07	0.010024	8.40429	5.52444	2.87985
751	ENSG00000232306.1|AC012485.2	5332.5	3.69e-07	0.00519024	10.4739	7.59766	2.87625
752	ENSG00000226706.1|RP11-426A6.5	4784	1.01e-08	0.000146119	11.296	8.4282	2.86778
753	ENSG00000204044.6|RP11-465L10.10	4854.5	1.65e-08	0.000238685	10.7406	7.8894	2.85124
754	ENSG00000214188.8|ST7-OT4	5660	2.68e-06	0.036725	8.27131	5.42389	2.84742
755	ENSG00000279649.1|RP11-96D1.8	5127	1.02e-07	0.00145046	9.48814	6.6416	2.84655
756	ENSG00000228748.2|RP13-39P12.3	4731.5	6.57e-09	9.58e-05	8.79554	5.95048	2.84506
757	ENSG00000268658.4|LINC00664	5471.5	8.63e-07	0.0120082	7.63077	4.78957	2.8412
758	ENSG00000275437.1|RP5-908M14.10	2657.5	9.9e-17	1.55e-12	10.8588	8.02526	2.83351
759	ENSG00000230325.1|RP11-385F5.4	5652.5	2.77e-06	0.0379201	12.5592	9.73073	2.82845
760	ENSG00000256128.4|LINC00944	5073.5	7.25e-08	0.00103694	11.2089	8.39519	2.81369
761	ENSG00000203288.3|RP11-98D18.9	2309	2.55e-18	4e-14	13.0126	10.1996	2.81299
762	ENSG00000267096.1|CTD-2537I9.13	5213.5	1.74e-07	0.00247015	10.0601	7.24768	2.81238
763	ENSG00000257913.2|RP11-386G11.5	4658	4e-09	5.86e-05	9.738	6.93747	2.80053
764	ENSG00000279412.1|RP11-394B2.5	5565.5	1.49e-06	0.0206002	7.79139	4.99305	2.79834
765	ENSG00000271888.1|RP11-560J1.2	1960.5	5.45e-20	8.6e-16	13.0571	10.2622	2.79489
766	ENSG00000258458.4|CTD-2555K7.2	3405	1.39e-13	2.13e-09	11.3119	8.52377	2.78809
767	ENSG00000271327.1|RP11-1109F11.3	2285	1.97e-18	3.09e-14	12.5545	9.76798	2.78648
768	ENSG00000245330.4|KB-1471A8.1	5015.5	4.98e-08	0.000714612	9.82822	7.045	2.78322
769	ENSG00000203588.3|IGBP1-AS1	5652	2.59e-06	0.0355414	10.0741	7.29141	2.78266
770	ENSG00000261172.1|RP11-356C4.5	5508	1.15e-06	0.0159227	11.7184	8.94082	2.77763
771	ENSG00000235072.2|AC012074.2	5574	1.69e-06	0.0233459	9.27709	6.50747	2.76963
772	ENSG00000276115.1|RP11-817I4.2	4650.5	3.77e-09	5.54e-05	10.0123	7.24387	2.76846
773	ENSG00000273210.1|AP001437.1	4931	2.8e-08	0.000403368	11.7526	8.99001	2.76259
774	ENSG00000280079.1|CTC-260E6.4	3886.5	9.53e-12	1.44e-07	12.1117	9.37661	2.7351
775	ENSG00000272217.1|XXbac-BPG157A10.21	4960.5	3.46e-08	0.000498188	12.7152	9.98125	2.73394
776	ENSG00000253616.4|RP11-875O11.3	4907	2.37e-08	0.000341667	12.0325	9.29941	2.73312
777	ENSG00000224195.1|RP11-574K11.5	5277	2.78e-07	0.00392022	12.0287	9.2957	2.73302
778	ENSG00000272115.1|GS1-393G12.14	5151	1.23e-07	0.00175751	12.2192	9.4924	2.7268
779	ENSG00000225721.4|RP11-269F19.2	4862	1.75e-08	0.000253182	11.9314	9.20842	2.72302
780	ENSG00000269903.1|RP11-571M6.18	4924.5	2.69e-08	0.000388011	12.2252	9.50488	2.7203
781	ENSG00000230393.1|AC092667.2	4454	8.33e-10	1.24e-05	9.67801	6.96116	2.71685
782	ENSG00000223393.1|RP5-858B6.3	5083	7.85e-08	0.00112245	11.262	8.55136	2.71064
783	ENSG00000236337.1|FMR1-IT1	5608	2.01e-06	0.0276438	11.1117	8.40191	2.70983
784	ENSG00000278000.1|AC139100.4	2410.5	7.54e-18	1.18e-13	14.3616	11.657	2.70464
785	ENSG00000266236.1|NARF-IT1	5632	2.33e-06	0.0319521	10.1008	7.39677	2.70399
786	ENSG00000267279.1|RP11-879F14.2	4509	1.35e-09	1.99e-05	11.019	8.35268	2.66628
787	ENSG00000233799.1|AC139887.4	4331	3.48e-10	5.19e-06	13.5874	10.9256	2.66182
788	ENSG00000279278.1|CH17-264L24.1	3343.5	7.9e-14	1.22e-09	10.6752	8.01399	2.66123
789	ENSG00000276593.1|RP11-295H24.5	4691	5.16e-09	7.55e-05	12.3223	9.66145	2.66089
790	ENSG00000272849.1|RP11-347I19.8	3532.5	4.39e-13	6.74e-09	14.2239	11.5657	2.65825
791	ENSG00000120055.7|C10orf95	4321	3.22e-10	4.8e-06	11.2006	8.5445	2.65612
792	ENSG00000259209.3|RP5-991G20.2	5434.5	7.03e-07	0.00981446	8.96953	6.31523	2.6543
793	ENSG00000236305.1|RP11-126L15.4	4997	4.42e-08	0.000635947	12.823	10.1747	2.64831
794	ENSG00000271754.1|RP3-337H4.9	3278	4.31e-14	6.64e-10	13.7271	11.0792	2.64791
795	ENSG00000275532.1|CTB-58E17.3	5282	2.87e-07	0.00404121	11.732	9.08487	2.64716
796	ENSG00000276571.1|AC002550.6	3708	2.07e-12	3.16e-08	13.3272	10.6831	2.64415
797	ENSG00000230733.2|AC092171.4	819	5.22e-26	8.28e-22	16.3367	13.6962	2.64051
798	ENSG00000234869.1|RP3-439F8.1	4515.5	1.4e-09	2.07e-05	10.006	7.3659	2.64014
799	ENSG00000237101.1|RP11-365O16.6	4389.5	5.47e-10	8.13e-06	11.3763	8.75912	2.6172
800	ENSG00000230606.9|AC159540.1	4501	1.21e-09	1.8e-05	8.14997	5.5346	2.61538
801	ENSG00000228463.7|AP006222.2	4350.5	4.01e-10	5.98e-06	9.82354	7.21143	2.61211
802	ENSG00000224805.2|LINC00853	2410.5	7.54e-18	1.18e-13	15.4831	12.8755	2.60762
803	ENSG00000227908.3|FLJ31104	2645	8.73e-17	1.37e-12	11.907	9.30179	2.6052
804	ENSG00000261008.5|LINC01572	3765.5	3.33e-12	5.06e-08	9.08301	6.48139	2.60162
805	ENSG00000237950.1|RP11-7O11.3	3448	2.06e-13	3.16e-09	13.0912	10.5012	2.58992
806	ENSG00000261159.1|RP11-723O4.9	3060.5	5.47e-15	8.48e-11	14.0031	11.4138	2.58926
807	ENSG00000255503.1|RP11-113K21.4	4820	1.29e-08	0.000187796	12.1692	9.58439	2.58482
808	ENSG00000280107.1|AL022393.9	5524.5	1.23e-06	0.0171062	9.39686	6.81698	2.57987
809	ENSG00000245694.7|CRNDE	2913	1.3e-15	2.02e-11	14.6242	12.0474	2.57683
810	ENSG00000260751.2|CTD-2196E14.6	3633	1.08e-12	1.64e-08	13.0329	10.4566	2.57636
811	ENSG00000270426.1|RP11-326I11.5	3546	4.97e-13	7.61e-09	12.6211	10.0447	2.57633
812	ENSG00000204380.3|AC005042.4	4309	2.83e-10	4.22e-06	8.21051	5.63517	2.57534
813	ENSG00000280388.1|RP11-229D13.3	5152	1.23e-07	0.00174969	9.77393	7.19898	2.57496
814	ENSG00000272017.1|RP1-199J3.7	5164.5	1.35e-07	0.00192176	11.1374	8.57867	2.55872
815	ENSG00000261253.2|AC137932.6	5592	1.91e-06	0.0263445	10.0755	7.51867	2.5568
816	ENSG00000278916.1|CEP83-AS1	3716	2.22e-12	3.38e-08	10.8907	8.33635	2.55438
817	ENSG00000273449.1|RP11-218F10.3	4002.5	2.51e-11	3.79e-07	12.8311	10.2783	2.55278
818	ENSG00000229780.1|UBE2Q1-AS1	5339.5	3.85e-07	0.00540513	10.5063	7.95522	2.55105
819	ENSG00000258365.1|RP11-1105G2.3	4076.5	4.6e-11	6.93e-07	12.694	10.1477	2.54626
820	ENSG00000215859.7|RP6-74O6.2	3651	1.26e-12	1.92e-08	10.5913	8.04565	2.54561
821	ENSG00000163009.7|C2orf48	3910	1.15e-11	1.74e-07	10.8229	8.29046	2.53248
822	ENSG00000235897.1|TM4SF19-AS1	2307	2.49e-18	3.92e-14	11.7311	9.19956	2.53155
823	ENSG00000260179.1|RP5-902P8.12	5667	3.01e-06	0.0412287	10.8807	8.3609	2.51976
824	ENSG00000226674.7|TEX41	4715	6.17e-09	9e-05	10.3826	7.86723	2.51537
825	ENSG00000248727.4|CTC-236F12.4	5681	2.88e-06	0.0394111	9.50014	6.98737	2.51277
826	ENSG00000228037.1|RP3-395M20.9	4814.5	1.25e-08	0.000181945	12.6811	10.1734	2.50776
827	ENSG00000214248.2|CTD-3193O13.12	4910.5	2.3e-08	0.000331894	7.75712	5.25299	2.50412
828	ENSG00000266289.1|RP11-1C8.6	5245	2.27e-07	0.00320473	11.1641	8.67218	2.49188
829	ENSG00000273000.4|KB-1572G7.2	3073.5	6.2e-15	9.61e-11	11.8067	9.31654	2.49017
830	ENSG00000255050.1|RP11-661A12.9	5510.5	1.15e-06	0.0159576	10.182	7.69543	2.48661
831	ENSG00000272070.1|AC005618.6	4917	2.52e-08	0.000363567	9.61738	7.13291	2.48446
832	ENSG00000274414.1|RP5-965G21.4	3877.5	8.79e-12	1.33e-07	10.6581	8.17694	2.48119
833	ENSG00000278959.1|RP11-455I9.1	5529	1.32e-06	0.0182895	9.63244	7.15488	2.47757
834	ENSG00000258593.2|CTD-3051D23.4	4739	7.26e-09	0.000105756	10.7919	8.31782	2.47406
835	ENSG00000280401.1|RP11-104F15.9	4555	1.91e-09	2.82e-05	11.2864	8.81729	2.46914
836	ENSG00000262147.1|RP13-638C3.3	5532	1.34e-06	0.0185325	11.8319	9.36397	2.46789
837	ENSG00000279254.1|RP11-536C12.1	5680	2.91e-06	0.0397847	8.47349	6.01355	2.45994
838	ENSG00000267838.2|AC008746.12	3300.5	5.31e-14	8.19e-10	13.2679	10.8095	2.45841
839	ENSG00000226239.1|RP1-310O13.7	5688.5	3.27e-06	0.0446237	8.82967	6.37587	2.4538
840	ENSG00000266835.4|LINC01540	4745.5	7.68e-09	0.000111904	12.9069	10.4556	2.45131
841	ENSG00000260339.1|HEXA-AS1	3745	2.85e-12	4.34e-08	11.1163	8.66575	2.45056
842	ENSG00000281398.1|SNHG4	2777.5	3.36e-16	5.24e-12	12.9109	10.4646	2.44628
843	ENSG00000280033.1|CTD-2095E4.3	3140	1.17e-14	1.82e-10	12.3882	9.94261	2.4456
844	ENSG00000272374.1|RP3-329A5.8	2888.5	1.02e-15	1.58e-11	11.0295	8.58976	2.43974
845	ENSG00000229512.1|AC068580.5	4579.5	2.27e-09	3.34e-05	13.3979	10.9767	2.42119
846	ENSG00000267416.1|CTD-2319I12.2	5045.5	6.16e-08	0.000881793	12.4327	10.0217	2.41102
847	ENSG00000235475.1|LINC01372	3669.5	1.48e-12	2.26e-08	13.9267	11.5194	2.40723
848	ENSG00000223855.1|FLJ44511	3336.5	7.41e-14	1.14e-09	11.813	9.40795	2.40504
849	ENSG00000265055.1|AC145343.2	3714	2.18e-12	3.33e-08	14.1061	11.7039	2.4022
850	ENSG00000260288.3|RP11-24M17.4	5062	6.68e-08	0.00095627	9.0512	6.65051	2.4007
851	ENSG00000275180.1|RP11-631N16.4	2618.5	6.65e-17	1.04e-12	14.7184	12.3226	2.3958
852	ENSG00000276488.1|CTD-2537I9.18	5356.5	4.61e-07	0.00645734	12.0958	9.70274	2.39311
853	ENSG00000224418.1|STK24-AS1	2929.5	1.53e-15	2.37e-11	12.3548	9.96501	2.38979
854	ENSG00000268403.2|CTD-2371O3.3	774	2.9e-26	4.61e-22	14.6768	12.2872	2.38966
855	ENSG00000249856.1|CTD-2503O16.4	5609	1.99e-06	0.0273716	9.61722	7.24555	2.37167
856	ENSG00000262877.4|RP11-1055B8.4	2959	2.04e-15	3.17e-11	14.9511	12.5821	2.36899
857	ENSG00000268938.2|AC005387.3	5353.5	4.53e-07	0.00635093	12.5198	10.151	2.36882
858	ENSG00000273343.1|XXbac-B444P24.13	5527	1.32e-06	0.0182372	12.5113	10.1436	2.36772
859	ENSG00000272677.1|RP11-127B20.3	3135	1.12e-14	1.73e-10	12.9172	10.5595	2.35772
860	ENSG00000279744.1|RP13-20L14.10	5557	1.56e-06	0.0215578	10.4119	8.06049	2.35142
861	ENSG00000261054.1|RP11-6O2.4	4403	6.05e-10	8.99e-06	10.9625	8.61453	2.34793
862	ENSG00000260924.2|LINC01311	1272.5	1.62e-23	2.57e-19	13.5656	11.2199	2.34572
863	ENSG00000268756.1|AC104534.2	5465	9.05e-07	0.012591	12.9403	10.6067	2.3336
864	ENSG00000227107.1|AC096574.5	5532	1.19e-06	0.0165581	8.53511	6.20171	2.33339
865	ENSG00000265688.1|MAFG-AS1	1586.5	7.21e-22	1.14e-17	14.768	12.4398	2.32818
866	ENSG00000224358.1|RP11-466F5.8	2023	1.1e-19	1.74e-15	11.7238	9.40113	2.32268
867	ENSG00000272588.1|RP11-440L14.4	5163.5	1.31e-07	0.00186358	10.7809	8.46021	2.32072
868	ENSG00000273723.1|RP11-93H24.3	2246.5	1.3e-18	2.04e-14	13.4717	11.1528	2.31894
869	ENSG00000230454.1|U73166.2	2260.5	1.51e-18	2.37e-14	12.0743	9.76068	2.31361
870	ENSG00000280721.1|AC133644.2	3628.5	1.03e-12	1.58e-08	12.8101	10.5031	2.30696
871	ENSG00000273008.1|RP11-351D16.3	2298	2.26e-18	3.56e-14	12.1539	9.86011	2.29376
872	ENSG00000280399.1|RP11-80P20.3	4091	5.16e-11	7.76e-07	10.0867	7.79667	2.29006
873	ENSG00000235770.4|LINC00607	3921	1.28e-11	1.93e-07	11.4911	9.2215	2.26961
874	ENSG00000279184.1|RP3-323A16.1	5128.5	1.04e-07	0.00148555	5.55255	3.28421	2.26834
875	ENSG00000280231.1|LA16c-380F5.3	4219.5	1.45e-10	2.17e-06	12.6388	10.3724	2.26644
876	ENSG00000272186.1|RP11-110I1.13	4493	1.2e-09	1.78e-05	13.2422	10.9761	2.26611
877	ENSG00000239523.4|MYLK-AS1	1277.5	1.73e-23	2.73e-19	14.1485	11.8904	2.25815
878	ENSG00000261716.1|RP11-196G18.22	1083	1.53e-24	2.43e-20	15.1477	12.8941	2.2536
879	ENSG00000229431.1|RP1-92O14.6	4056.5	3.9e-11	5.88e-07	12.5933	10.3473	2.24594
880	ENSG00000227540.1|RP11-152N13.5	1506	2.76e-22	4.37e-18	14.2934	12.0606	2.23287
881	ENSG00000233871.1|DLG5-AS1	2225	1.03e-18	1.61e-14	14.9555	12.724	2.23152
882	ENSG00000267546.2|RP11-666A8.8	3819	5.38e-12	8.17e-08	12.1104	9.88389	2.22654
883	ENSG00000277873.1|RP11-33N14.3	5699.5	3.64e-06	0.0495789	11.7238	9.49874	2.22508
884	ENSG00000272144.1|CTD-2035E11.5	3862.5	7.79e-12	1.18e-07	12.6226	10.4013	2.22129
885	ENSG00000268947.1|AD000684.2	3665	1.42e-12	2.17e-08	12.6772	10.4713	2.20594
886	ENSG00000273448.1|RP11-166O4.6	5098.5	8.77e-08	0.00125364	12.0238	9.81875	2.20502
887	ENSG00000267571.1|AC104532.4	5239	2.18e-07	0.00308138	11.9511	9.75827	2.19281
888	ENSG00000253123.3|RP11-527N22.1	4060	4.02e-11	6.06e-07	10.6005	8.41536	2.18513
889	ENSG00000254419.1|RP11-261P9.4	4921	2.62e-08	0.000378476	12.4712	10.2883	2.1829
890	ENSG00000273148.1|RP5-1068E13.7	3326	6.73e-14	1.04e-09	12.7238	10.5414	2.18244
891	ENSG00000279138.1|KB-1742H10.3	5553.5	1.46e-06	0.0201804	9.11049	6.93136	2.17913
892	ENSG00000243368.2|MCCC1-AS1	4202.5	1.26e-10	1.89e-06	12.1967	10.0266	2.1701
893	ENSG00000259153.1|RP6-65G23.3	2350.5	3.98e-18	6.25e-14	14.4789	12.3188	2.16016
894	ENSG00000196366.3|C9orf163	3496	3.18e-13	4.87e-09	11.6076	9.45212	2.15548
895	ENSG00000277383.1|CTD-3001H11.2	2968	2.23e-15	3.46e-11	13.9061	11.7508	2.1553
896	ENSG00000272899.2|RP11-309L24.4	2287	2.01e-18	3.16e-14	11.915	9.76155	2.15342
897	ENSG00000263990.1|CTC-542B22.2	4851.5	1.62e-08	0.000234539	12.5229	10.3705	2.15244
898	ENSG00000248367.1|CTB-129O4.1	3562	5.74e-13	8.78e-09	14.4423	12.2943	2.14794
899	ENSG00000260285.1|RP11-600F24.7	1551.5	4.76e-22	7.53e-18	12.2996	10.1527	2.14686
900	ENSG00000272572.1|RP11-179B2.2	3723.5	2.37e-12	3.61e-08	11.9747	9.8294	2.1453
901	ENSG00000237015.1|CTA-984G1.5	2721.5	1.9e-16	2.98e-12	13.6953	11.5521	2.1432
902	ENSG00000230615.5|RP5-1198O20.4	4747	7.75e-09	0.000112853	8.96263	6.82619	2.13644
903	ENSG00000226352.2|RP11-523H24.3	5175	1.45e-07	0.00206291	13.1014	10.9652	2.13623
904	ENSG00000234129.6|RP11-120D5.1	3691.5	1.79e-12	2.73e-08	10.4334	8.29989	2.13355
905	ENSG00000272983.1|RP11-508N22.12	4997.5	4.42e-08	0.000635469	8.57719	6.45248	2.1247
906	ENSG00000236021.1|RP11-195C7.1	5167.5	1.38e-07	0.00196215	12.2652	10.1413	2.1239
907	ENSG00000272720.1|CTA-228A9.3	2791	3.85e-16	6e-12	13.4296	11.313	2.1166
908	ENSG00000261821.2|CTD-2311M21.3	5415	5.95e-07	0.00832024	7.77819	5.66783	2.11036
909	ENSG00000230319.1|AL022476.2	5019	5.13e-08	0.000736399	9.94967	7.84367	2.106
910	ENSG00000173867.8|RP11-97O12.7	5701	3.66e-06	0.0498602	10.8491	8.74545	2.10367
911	ENSG00000267934.1|CTB-176F20.3	3253.5	3.43e-14	5.29e-10	11.3063	9.21608	2.09023
912	ENSG00000224292.1|AF196972.9	4426	7.24e-10	1.08e-05	12.7797	10.6899	2.08979
913	ENSG00000250073.2|RP11-677M14.3	4882	2.01e-08	0.000291232	11.9062	9.82153	2.08466
914	ENSG00000274080.1|CTA-315H11.2	3229	2.72e-14	4.21e-10	13.1653	11.0871	2.07821
915	ENSG00000237491.7|RP11-206L10.9	4070.5	4.38e-11	6.6e-07	10.705	8.62827	2.07672
916	ENSG00000256742.1|RP13-941N14.1	5347.5	4.33e-07	0.00607911	11.3388	9.26231	2.07649
917	ENSG00000231305.3|RP11-723O4.2	3987.5	2.21e-11	3.35e-07	12.3927	10.3193	2.07333
918	ENSG00000203279.3|RP11-498P14.5	4725	6.52e-09	9.51e-05	12.2097	10.1365	2.07322
919	ENSG00000274925.1|CTD-2547G23.4	1152	3.64e-24	5.77e-20	13.3884	11.3247	2.06379
920	ENSG00000271781.1|CTD-2589H19.6	3112	8.97e-15	1.39e-10	14.3847	12.322	2.06272
921	ENSG00000279794.1|CTD-2621I17.3	4961.5	3.48e-08	0.000501311	12.7852	10.7342	2.05092
922	ENSG00000270332.1|SMC2-AS1	5552.5	1.49e-06	0.0205474	7.55786	5.50745	2.0504
923	ENSG00000279331.1|RBM12B-AS1	5243	2.25e-07	0.00318634	12.3925	10.3488	2.04373
924	ENSG00000278356.1|RP11-372B4.3	4967.5	3.63e-08	0.000522328	12.918	10.879	2.03905
925	ENSG00000256028.2|RP11-197N18.2	2241.5	1.23e-18	1.93e-14	10.6799	8.64521	2.03472
926	ENSG00000273230.1|RP11-1246C19.1	1708.5	3.02e-21	4.78e-17	13.6712	11.6389	2.03232
927	ENSG00000225762.1|LINC01389	4006.5	2.59e-11	3.92e-07	14.2042	12.1734	2.03079
928	ENSG00000273139.1|XXbac-B444P24.14	4925.5	2.71e-08	0.000391189	12.5028	10.4773	2.02554
929	ENSG00000261335.1|RP11-318A15.2	5243.5	2.25e-07	0.0031857	10.5302	8.50539	2.02481
930	ENSG00000234945.6|GTF3C2-AS1	5059.5	6.62e-08	0.000947606	9.05855	7.04112	2.01743
931	ENSG00000273032.1|DGCR9	5477	9.71e-07	0.0135039	11.037	9.025	2.01201
932	ENSG00000277715.1|RP11-651L5.3	2605	5.78e-17	9.05e-13	12.7197	10.7139	2.00581
933	ENSG00000258384.1|AC068831.6	3576.5	6.52e-13	9.98e-09	11.0818	9.07675	2.0051
934	ENSG00000275479.1|RP11-334C17.6	5108	9.34e-08	0.00133385	14.5953	12.5931	2.00217
935	ENSG00000274184.1|RP11-158H5.8	5498	1.1e-06	0.0152888	10.2078	8.2225	1.98529
936	ENSG00000231154.1|MORF4L2-AS1	3460.5	2.3e-13	3.54e-09	11.7981	9.8167	1.98141
937	ENSG00000224903.1|AC005534.8	5466	9.09e-07	0.0126423	11.6996	9.71938	1.98025
938	ENSG00000272195.1|RP11-156E8.1	4464	9.67e-10	1.43e-05	11.7817	9.80766	1.97407
939	ENSG00000277978.1|RP11-403P17.6	3487	2.93e-13	4.5e-09	14.4279	12.4595	1.96842
940	ENSG00000270083.1|RP1-257I20.14	5387.5	5.6e-07	0.00783385	12.5375	10.5729	1.96467
941	ENSG00000233175.2|CTD-2020K17.3	5556	1.56e-06	0.021523	10.3636	8.39964	1.96393
942	ENSG00000279692.1|RP11-1055B8.1	2930.5	1.54e-15	2.4e-11	13.9906	12.0386	1.95199
943	ENSG00000222041.9|LINC00152	2675	1.19e-16	1.86e-12	16.5935	14.642	1.95155
944	ENSG00000278238.1|RP11-245D16.4	3952.5	1.66e-11	2.51e-07	13.5931	11.6438	1.94923
945	ENSG00000238058.1|RP11-432J22.2	3628	1.03e-12	1.57e-08	14.4679	12.5189	1.94899
946	ENSG00000269473.1|CTD-2619J13.19	3523.5	4.07e-13	6.24e-09	10.2309	8.28556	1.94537
947	ENSG00000235703.4|LINC00894	3121	9.78e-15	1.52e-10	12.2731	10.3302	1.94286
948	ENSG00000260367.2|RP11-264B17.4	3275.5	4.21e-14	6.49e-10	11.7329	9.80046	1.93242
949	ENSG00000273373.1|RP5-1074L1.4	1564	5.52e-22	8.73e-18	14.6209	12.6955	1.92543
950	ENSG00000272183.1|RP11-523H20.3	3098.5	7.88e-15	1.22e-10	14.1816	12.273	1.90859
951	ENSG00000266490.1|CTD-2349P21.9	2948	1.83e-15	2.85e-11	14.4354	12.529	1.90645
952	ENSG00000277232.2|GTSE1-AS1	4631.5	3.36e-09	4.94e-05	11.2785	9.37596	1.90252
953	ENSG00000267698.1|AC002116.7	3542.5	4.82e-13	7.39e-09	13.383	11.4922	1.8908
954	ENSG00000260941.1|LINC00622	4563.5	2.04e-09	3e-05	12.2361	10.3536	1.88249
955	ENSG00000233251.6|AC007743.1	5495.5	1.08e-06	0.0150042	9.32778	7.44578	1.882
956	ENSG00000275560.1|RP11-180M15.7	5183	1.53e-07	0.00217269	12.7629	10.8811	1.8818
957	ENSG00000234380.1|LINC01426	4671.5	4.51e-09	6.6e-05	13.2375	11.364	1.87349
958	ENSG00000227036.5|LINC00511	4749	7.88e-09	0.000114741	12.1086	10.2352	1.87342
959	ENSG00000279233.1|RP11-158L12.4	3917	1.23e-11	1.87e-07	11.3723	9.503	1.86929
960	ENSG00000228623.3|ZNF883	5513	1.21e-06	0.0168171	12.1318	10.2686	1.86318
961	ENSG00000206140.8|TMEM191C	4970	3.69e-08	0.000531424	10.3343	8.47328	1.86102
962	ENSG00000239415.1|AP001469.9	2236	1.16e-18	1.82e-14	13.3395	11.4804	1.85909
963	ENSG00000272072.1|CTA-363E19.2	3975	2e-11	3.02e-07	12.9196	11.061	1.85862
964	ENSG00000236871.5|LINC00106	4205	1.3e-10	1.94e-06	15.1588	13.3018	1.85696
965	ENSG00000172965.13|MIR4435-1HG	2265	1.58e-18	2.49e-14	15.7123	13.869	1.84328
966	ENSG00000243885.1|RP11-278L15.2	4094	5.31e-11	7.99e-07	12.7674	10.9242	1.84326
967	ENSG00000234350.3|AC007405.4	4428	7.36e-10	1.09e-05	11.1951	9.35232	1.84275
968	ENSG00000266402.3|RP11-329L6.2	2541	2.98e-17	4.67e-13	16.6166	14.7749	1.84169
969	ENSG00000272155.1|RP11-707M3.3	4920	2.62e-08	0.000378375	14.0317	12.1911	1.84058
970	ENSG00000230415.1|RP5-902P8.10	5446.5	8.1e-07	0.011277	14.5653	12.7296	1.83573
971	ENSG00000250404.1|AC090587.2	4019.5	2.88e-11	4.35e-07	11.3019	9.47011	1.83177
972	ENSG00000233818.1|AP000695.4	5576.5	1.76e-06	0.0242216	10.7465	8.92397	1.8225
973	ENSG00000279141.2|LINC01451	4205	1.3e-10	1.94e-06	13.6177	11.8014	1.81632
974	ENSG00000225855.5|RUSC1-AS1	1820.5	1.11e-20	1.75e-16	15.4376	13.6215	1.8161
975	ENSG00000258101.2|RP11-977B10.2	5426	7.13e-07	0.00995511	11.3396	9.52907	1.81052
976	ENSG00000272599.2|RP11-152N13.16	3024.5	3.86e-15	5.99e-11	14.3898	12.5805	1.80926
977	ENSG00000228109.1|MFI2-AS1	2594	5.16e-17	8.08e-13	14.1269	12.3258	1.80114
978	ENSG00000259772.5|RP11-16E12.2	4565.5	2.07e-09	3.05e-05	13.7867	11.9916	1.79507
979	ENSG00000280239.1|CTB-50L17.8	2492	1.78e-17	2.8e-13	12.9129	11.1225	1.79039
980	ENSG00000273759.1|RP4-563E14.1	2734	2.16e-16	3.38e-12	13.9629	12.1757	1.7872
981	ENSG00000250696.4|RP11-704M14.1	3302	5.39e-14	8.31e-10	14.1086	12.3257	1.78286
982	ENSG00000251161.3|RP11-540O11.1	5032.5	5.62e-08	0.000806565	10.4031	8.63521	1.76784
983	ENSG00000267130.1|CTD-2540B15.9	5583.5	1.83e-06	0.0251782	12.2074	10.4404	1.76703
984	ENSG00000227733.7|RP4-565E6.1	5243.5	2.25e-07	0.0031867	9.12124	7.35596	1.76529
985	ENSG00000232940.4|HCG25	1169.5	4.53e-24	7.18e-20	13.5985	11.8342	1.76436
986	ENSG00000275632.1|RP5-967N21.11	3298	5.19e-14	8.01e-10	15.5328	13.771	1.7618
987	ENSG00000244151.1|RP11-148K1.12	1550	4.67e-22	7.39e-18	14.0498	12.2912	1.75865
988	ENSG00000267251.2|AC139100.3	3721	2.32e-12	3.53e-08	12.7128	10.9565	1.75635
989	ENSG00000249859.6|PVT1	2825	5.41e-16	8.43e-12	14.1922	12.4359	1.75627
990	ENSG00000263843.1|RP11-649A18.12	2986.5	2.67e-15	4.14e-11	12.9238	11.168	1.75576
991	ENSG00000261168.1|RP11-68I18.10	3544.5	4.91e-13	7.52e-09	13.2122	11.4593	1.75284
992	ENSG00000173727.10|CMB9-22P13.1	4280.5	2.35e-10	3.51e-06	14.2617	12.5153	1.74634
993	ENSG00000267128.1|RP11-449J21.5	5547	1.48e-06	0.0204591	11.0841	9.33886	1.74526
994	ENSG00000232677.5|LINC00665	5465	9.07e-07	0.012614	14.0621	12.3179	1.74423
995	ENSG00000229127.1|AC007038.7	4661	4.18e-09	6.12e-05	11.6722	9.93213	1.74006
996	ENSG00000225518.2|RP11-396C23.2	2685.5	1.32e-16	2.07e-12	14.2848	12.5469	1.73784
997	ENSG00000271997.1|RP11-97O12.6	2892	1.05e-15	1.64e-11	11.6822	9.9513	1.73092
998	ENSG00000242622.1|RP11-18H7.1	3359	9.12e-14	1.41e-09	12.4383	10.7193	1.71906
999	ENSG00000237424.1|FOXD2-AS1	2704.5	1.6e-16	2.51e-12	15.085	13.3673	1.71765
1000	ENSG00000271816.1|BMS1P4	5263.5	2.57e-07	0.00363072	11.5228	9.81229	1.71047
1001	ENSG00000255224.1|CTD-3065J16.9	1620	1.07e-21	1.69e-17	15.2836	13.5801	1.70354
1002	ENSG00000226644.4|RP11-128M1.1	3084	6.86e-15	1.06e-10	15.5354	13.8355	1.69998
1003	ENSG00000267751.4|AC009005.2	2968.5	2.24e-15	3.48e-11	14.7619	13.064	1.6979
1004	ENSG00000273179.1|RP11-20I20.4	3173	1.6e-14	2.48e-10	17.0425	15.3518	1.69073
1005	ENSG00000240541.2|TM4SF1-AS1	5281.5	2.88e-07	0.00405946	12.0848	10.3942	1.69056
1006	ENSG00000270607.1|RP11-359E10.1	5373	5.14e-07	0.00719359	12.3114	10.6216	1.68982
1007	ENSG00000181798.2|LINC00471	5312	3.5e-07	0.00491881	11.6831	10.0011	1.68194
1008	ENSG00000251143.1|RP11-849H4.4	5303.5	3.32e-07	0.00466908	10.6754	8.99611	1.67933
1009	ENSG00000215068.6|AC025171.1	2753.5	2.64e-16	4.12e-12	13.5585	11.8857	1.67278
1010	ENSG00000280010.1|AP001350.4	3551.5	5.22e-13	8e-09	13.1441	11.4753	1.66879
1011	ENSG00000276026.1|RP4-545L17.11	3470	2.51e-13	3.86e-09	14.8193	13.1603	1.65904
1012	ENSG00000231871.4|IPO9-AS1	5302	3.28e-07	0.00462013	11.0702	9.41484	1.65537
1013	ENSG00000261220.2|RP11-629O1.2	3021	3.73e-15	5.79e-11	14.9058	13.2517	1.65408
1014	ENSG00000276248.1|RP11-230F18.5	5064.5	6.98e-08	0.000998823	10.2628	8.60891	1.65391
1015	ENSG00000272138.1|RP11-27N21.3	4329	3.43e-10	5.12e-06	13.0073	11.355	1.65228
1016	ENSG00000272791.1|RP11-464F9.22	5487.5	1.04e-06	0.0144316	12.0473	10.3955	1.65183
1017	ENSG00000257605.2|RP11-680A11.5	3781	3.89e-12	5.92e-08	14.2868	12.638	1.64874
1018	ENSG00000275807.1|RP11-1348G14.8	3164	1.47e-14	2.28e-10	12.4757	10.8291	1.64657
1019	ENSG00000278185.1|RP11-153F5.7	4457	9.17e-10	1.36e-05	13.6747	12.0307	1.64392
1020	ENSG00000212694.7|LINC01089	1535	3.91e-22	6.19e-18	15.1272	13.49	1.63724
1021	ENSG00000241769.6|LINC00893	3265.5	3.83e-14	5.92e-10	12.7937	11.1608	1.63287
1022	ENSG00000172250.13|SERHL	4743	7.55e-09	0.000109974	12.0497	10.4172	1.63252
1023	ENSG00000232485.2|AC098820.3	3721.5	2.33e-12	3.55e-08	13.1263	11.494	1.63231
1024	ENSG00000267342.1|RP11-552F3.10	4265	2.08e-10	3.11e-06	12.2649	10.6333	1.63164
1025	ENSG00000250397.2|RP11-1391J7.1	2996.5	2.94e-15	4.57e-11	12.7655	11.1393	1.62622
1026	ENSG00000276449.1|AC004076.5	4175.5	1.02e-10	1.53e-06	11.2144	9.58871	1.62573
1027	ENSG00000280351.2|CTD-2561B21.8	2464	1.33e-17	2.08e-13	12.7324	11.1153	1.61705
1028	ENSG00000233885.6|YEATS2-AS1	4440.5	8.09e-10	1.2e-05	10.8309	9.2139	1.61702
1029	ENSG00000279259.1|RP11-334C17.3	3353.5	8.67e-14	1.34e-09	12.8759	11.2596	1.61624
1030	ENSG00000224424.7|PRKAR2A-AS1	2633	7.72e-17	1.21e-12	13.2997	11.6855	1.61423
1031	ENSG00000272931.1|RP5-943J3.2	4022	2.95e-11	4.45e-07	13.3964	11.7833	1.61307
1032	ENSG00000279799.1|AC006077.3	3368.5	9.96e-14	1.53e-09	14.3041	12.6922	1.61184
1033	ENSG00000279080.1|CTA-228A9.4	4796	1.1e-08	0.000159646	7.33506	5.72715	1.6079
1034	ENSG00000277142.1|LINC00235	4174	1.01e-10	1.52e-06	12.5806	10.9727	1.60782
1035	ENSG00000242375.1|RP11-498P14.3	5631	2.45e-06	0.0335548	13.1824	11.5775	1.60484
1036	ENSG00000252690.3|SCARNA15	5095	8.54e-08	0.00121998	9.79038	8.18577	1.60461
1037	ENSG00000275481.1|RP11-474P2.6	5622	2.31e-06	0.0317436	9.62958	8.02657	1.60301
1038	ENSG00000279672.1|CMB9-55F22.1	4540	1.71e-09	2.53e-05	15.3721	13.7704	1.6017
1039	ENSG00000268030.1|AC005253.2	3564	5.84e-13	8.94e-09	12.8854	11.2858	1.59957
1040	ENSG00000261889.1|RP11-473M20.16	4683.5	4.92e-09	7.19e-05	13.5864	11.9883	1.59808
1041	ENSG00000233461.4|RP11-295G20.2	2496	1.86e-17	2.92e-13	18.1095	16.5119	1.59763
1042	ENSG00000204528.3|PSORS1C3	5606.5	2.11e-06	0.0289666	12.8871	11.2943	1.59278
1043	ENSG00000227896.2|RP11-77P6.2	2163	5.2e-19	8.2e-15	12.7733	11.1833	1.59
1044	ENSG00000256690.1|RP11-727F15.9	3888	9.66e-12	1.46e-07	13.4672	11.8791	1.58816
1045	ENSG00000280328.1|RP11-972P1.7	4609	2.85e-09	4.2e-05	10.9009	9.31521	1.58574
1046	ENSG00000198468.6|FLVCR1-AS1	3557	5.49e-13	8.4e-09	14.7644	13.1798	1.58457
1047	ENSG00000255031.4|RP11-802E16.3	3559.5	5.61e-13	8.59e-09	14.2444	12.6608	1.58362
1048	ENSG00000268189.2|AC005785.2	2962	2.1e-15	3.26e-11	12.8728	11.29	1.58278
1049	ENSG00000214353.6|VAC14-AS1	5147	1.21e-07	0.00172153	11.7013	10.1186	1.58272
1050	ENSG00000228315.10|GUSBP11	2395.5	6.43e-18	1.01e-13	12.2253	10.6514	1.57386
1051	ENSG00000226696.4|LENG8-AS1	1660	1.71e-21	2.71e-17	14.6046	13.0311	1.57352
1052	ENSG00000259408.2|RP11-3D4.3	4502	1.29e-09	1.9e-05	13.1385	11.5664	1.57213
1053	ENSG00000270012.1|LL0XNC01-7P3.1	2551.5	3.32e-17	5.2e-13	13.1961	11.6264	1.56962
1054	ENSG00000271270.4|TMCC1-AS1	2817.5	5.02e-16	7.82e-12	12.7365	11.1711	1.56541
1055	ENSG00000255992.1|RP11-417L19.4	4722.5	6.51e-09	9.5e-05	13.0829	11.5183	1.56462
1056	ENSG00000253741.1|CTD-2292P10.4	5039	5.89e-08	0.000844899	10.2217	8.65923	1.56248
1057	ENSG00000267348.2|CTB-179K24.3	3443	1.97e-13	3.02e-09	12.5896	11.0315	1.55804
1058	ENSG00000234741.6|GAS5	2104	2.71e-19	4.28e-15	19.7323	18.1757	1.55669
1059	ENSG00000257681.1|RP11-341G23.4	5516	1.24e-06	0.0171169	13.4681	11.9117	1.55645
1060	ENSG00000255717.5|SNHG1	1284	1.87e-23	2.96e-19	17.3729	15.8189	1.55398
1061	ENSG00000241520.1|AC098820.4	5593.5	1.93e-06	0.0265721	10.3397	8.78981	1.54992
1062	ENSG00000281404.1|LINC01176	5195	1.65e-07	0.00234837	15.0681	13.5226	1.5455
1063	ENSG00000267896.1|AC018766.4	3440	1.91e-13	2.94e-09	14.6309	13.0856	1.54536
1064	ENSG00000184068.2|RP5-821D11.7	1428	1.08e-22	1.71e-18	14.7123	13.1693	1.54306
1065	ENSG00000269220.1|LINC00528	2918.5	1.37e-15	2.13e-11	13.9908	12.4493	1.5415
1066	ENSG00000275549.1|C9orf173-AS1	4625	3.21e-09	4.72e-05	13.8846	12.3435	1.54117
1067	ENSG00000258559.2|AC005519.4	5069.5	7.21e-08	0.00103177	11.7046	10.164	1.54059
1068	ENSG00000276791.1|CTD-2270P14.5	4088.5	5.08e-11	7.64e-07	12.0325	10.4947	1.53783
1069	ENSG00000261326.2|LINC01355	3477.5	2.69e-13	4.13e-09	13.4422	11.9079	1.53435
1070	ENSG00000272509.1|RP11-347C18.5	4966	3.59e-08	0.000517176	12.806	11.275	1.53098
1071	ENSG00000228302.2|RP11-186N15.3	3857.5	7.47e-12	1.13e-07	12.0222	10.4956	1.52658
1072	ENSG00000260917.1|RP11-57H14.4	2370	4.9e-18	7.7e-14	13.2635	11.7389	1.52462
1073	ENSG00000273066.4|RP11-216L13.19	4429.5	7.44e-10	1.1e-05	11.8297	10.3086	1.52111
1074	ENSG00000236017.6|ASMTL-AS1	3177	1.67e-14	2.58e-10	16.1509	14.6347	1.51615
1075	ENSG00000203721.4|LINC00862	5316.5	3.6e-07	0.00506454	12.2398	10.7255	1.51427
1076	ENSG00000246339.5|EXTL3-AS1	4679	4.76e-09	6.96e-05	10.945	9.43345	1.51155
1077	ENSG00000277476.1|RP11-147L13.13	1230	9.6e-24	1.52e-19	15.6431	14.1473	1.49589
1078	ENSG00000257698.1|RP11-620J15.3	2422.5	8.56e-18	1.34e-13	15.6536	14.162	1.49161
1079	ENSG00000226383.4|AC093375.1	5635	2.4e-06	0.0328655	9.98679	8.49875	1.48804
1080	ENSG00000232645.4|LINC01431	4360	4.37e-10	6.5e-06	13.6395	12.1606	1.4789
1081	ENSG00000274849.1|RP11-49I11.4	5268.5	2.66e-07	0.00374742	14.2514	12.7757	1.47568
1082	ENSG00000228274.3|RP3-508I15.9	2743.5	2.38e-16	3.72e-12	12.6842	11.2111	1.47311
1083	ENSG00000224251.5|RP11-499O7.7	5585	1.87e-06	0.0256927	14.5603	13.0884	1.47193
1084	ENSG00000237054.8|PRMT5-AS1	4762.5	8.67e-09	0.000126126	10.0191	8.54855	1.47051
1085	ENSG00000267213.4|AC007773.2	3993	2.32e-11	3.51e-07	13.8528	12.3849	1.4679
1086	ENSG00000234996.3|RP11-480I12.7	4549.5	1.84e-09	2.71e-05	13.4427	11.9779	1.46479
1087	ENSG00000245275.6|SAP30L-AS1	5345.5	4.32e-07	0.00606562	10.9638	9.5016	1.46223
1088	ENSG00000278932.2|bP-21264C1.2	4713	6.09e-09	8.89e-05	12.0344	10.5725	1.46191
1089	ENSG00000232995.6|RGS5	2012	9.74e-20	1.54e-15	12.9751	11.5215	1.45365
1090	ENSG00000279368.1|RP1-80N2.4	5669	3.05e-06	0.04177	11.7793	10.3296	1.44971
1091	ENSG00000223768.1|LINC00205	2458	1.25e-17	1.96e-13	15.1326	13.6838	1.44877
1092	ENSG00000260236.1|RP11-708J19.1	2752.5	2.61e-16	4.07e-12	12.9213	11.4726	1.4487
1093	ENSG00000244945.1|RP11-1379J22.2	5306	3.37e-07	0.00473678	10.8269	9.37832	1.44861
1094	ENSG00000274422.1|LL22NC03-2H8.5	4664.5	4.28e-09	6.27e-05	12.3153	10.87	1.44535
1095	ENSG00000257167.2|TMPO-AS1	2430	9.27e-18	1.46e-13	14.8744	13.4346	1.43981
1096	ENSG00000280213.1|UCKL1-AS1	4747.5	7.79e-09	0.000113465	10.6601	9.22477	1.43531
1097	ENSG00000233396.6|RP11-458D21.1	4118	6.45e-11	9.69e-07	13.5037	12.0688	1.43495
1098	ENSG00000248596.5|RP11-844P9.2	5478	9.81e-07	0.0136364	11.5329	10.1013	1.43155
1099	ENSG00000261441.1|RP11-217B1.2	4751	8e-09	0.000116372	12.2934	10.8635	1.42987
1100	ENSG00000234678.1|RP11-465N4.4	3436	1.85e-13	2.84e-09	15.6539	14.2268	1.42716
1101	ENSG00000259891.1|CTA-204B4.2	1710	3.08e-21	4.86e-17	14.3554	12.9295	1.42586
1102	ENSG00000258792.3|RP11-944C7.1	5484.5	1.02e-06	0.0141723	12.1383	10.7199	1.41844
1103	ENSG00000273478.1|RP11-465N4.5	2729	2.06e-16	3.21e-12	15.5771	14.161	1.41604
1104	ENSG00000261067.5|RP11-264B17.3	3524.5	4.1e-13	6.29e-09	11.1179	9.70268	1.41524
1105	ENSG00000235351.1|AC114730.11	5613	2.2e-06	0.0301885	12.3143	10.9081	1.40617
1106	ENSG00000181097.5|RP11-429J17.2	3517	3.84e-13	5.88e-09	11.7107	10.3127	1.39794
1107	ENSG00000262251.1|RP11-199F11.2	3163	1.46e-14	2.26e-10	13.6446	12.2518	1.39283
1108	ENSG00000279529.1|CTD-3222D19.8	2965	2.16e-15	3.36e-11	11.9948	10.6035	1.39129
1109	ENSG00000204584.1|RP11-304F15.3	4164	9.34e-11	1.4e-06	13.0078	11.6178	1.38993
1110	ENSG00000281468.1|CTC-459F4.9	4489	1.17e-09	1.73e-05	14.0406	12.6515	1.38904
1111	ENSG00000185168.5|LINC00482	3384	1.15e-13	1.77e-09	15.4464	14.0588	1.38752
1112	ENSG00000272630.1|RP11-344N10.5	2755.5	2.69e-16	4.2e-12	12.3178	10.9311	1.3867
1113	ENSG00000228393.3|LINC01004	2530	2.65e-17	4.16e-13	14.5007	13.1149	1.38579
1114	ENSG00000263826.1|RP11-573D15.9	3461	2.32e-13	3.56e-09	11.5686	10.1838	1.38479
1115	ENSG00000264577.1|AC010761.8	4057.5	3.94e-11	5.94e-07	14.3178	12.9333	1.3845
1116	ENSG00000237017.1|AC012314.8	3782.5	3.94e-12	5.99e-08	12.2816	10.8994	1.38218
1117	ENSG00000182912.6|TSPEAR-AS2	5111	9.53e-08	0.00136075	13.0785	11.6964	1.38207
1118	ENSG00000278867.1|RP11-640N20.4	4141	7.76e-11	1.17e-06	11.3082	9.92642	1.38178
1119	ENSG00000258099.1|RP11-686G8.2	4599.5	2.66e-09	3.91e-05	13.929	12.5473	1.38177
1120	ENSG00000272172.1|RP13-582O9.7	3580	6.73e-13	1.03e-08	16.032	14.6526	1.37933
1121	ENSG00000267288.2|RP13-890H12.2	5497.5	1.1e-06	0.0153306	11.7152	10.3385	1.37674
1122	ENSG00000253854.1|RP11-10N23.2	5304.5	3.34e-07	0.00469635	12.9227	11.5483	1.37447
1123	ENSG00000267649.1|CTD-2587H24.10	4730.5	6.9e-09	0.000100639	12.9288	11.5593	1.36948
1124	ENSG00000235726.4|AC010148.1	4825	1.34e-08	0.000194744	10.3648	8.9953	1.36946
1125	ENSG00000261460.1|RP11-106M3.3	2389	6e-18	9.42e-14	13.2338	11.8726	1.36118
1126	ENSG00000213057.5|C1orf220	4516.5	1.44e-09	2.12e-05	12.5888	11.2292	1.3596
1127	ENSG00000277182.1|CTB-58E17.5	4384.5	5.27e-10	7.84e-06	11.7804	10.4212	1.35926
1128	ENSG00000277938.1|RP5-965G21.3	4752.5	8.08e-09	0.000117631	11.9979	10.6389	1.35896
1129	ENSG00000242125.3|SNHG3	2495	1.84e-17	2.89e-13	16.2357	14.8785	1.35715
1130	ENSG00000278811.3|LINC00624	5440.5	7.8e-07	0.0108681	10.5201	9.16407	1.35603
1131	ENSG00000179066.7|CTD-2527I21.15	5399	6.03e-07	0.00841724	12.9001	11.5442	1.35588
1132	ENSG00000231064.4|RP11-263K19.4	4334	3.57e-10	5.32e-06	11.9433	10.5881	1.35517
1133	ENSG00000267523.1|CTD-2537I9.12	4099	5.53e-11	8.32e-07	14.9658	13.6116	1.35416
1134	ENSG00000233016.5|SNHG7	2377	5.28e-18	8.29e-14	17.4163	16.0626	1.35376
1135	ENSG00000229348.1|HYI-AS1	3893.5	1.01e-11	1.53e-07	13.4431	12.0908	1.35224
1136	ENSG00000245149.3|RNF139-AS1	2206	8.33e-19	1.31e-14	12.1315	10.7809	1.35061
1137	ENSG00000260698.1|RP11-439E19.9	4664.5	4.28e-09	6.27e-05	11.2858	9.94309	1.3427
1138	ENSG00000260086.2|RP11-42I10.1	3779	3.83e-12	5.82e-08	12.5147	11.1724	1.34233
1139	ENSG00000274020.1|LINC01138	2145	4.27e-19	6.72e-15	14.7928	13.4508	1.34203
1140	ENSG00000215022.6|RP1-257A7.4	3749.5	2.97e-12	4.52e-08	11.7834	10.4429	1.34057
1141	ENSG00000271855.1|RP11-214N9.1	3086	6.99e-15	1.08e-10	13.3384	12.0035	1.33485
1142	ENSG00000262712.1|RP11-295D4.1	4201	1.25e-10	1.88e-06	12.8001	11.4662	1.33388
1143	ENSG00000260793.2|RP5-882C2.2	2588	4.85e-17	7.6e-13	13.7299	12.399	1.33089
1144	ENSG00000279539.1|AC006486.10	3210.5	2.29e-14	3.54e-10	11.8479	10.5217	1.32615
1145	ENSG00000260360.1|RP11-533E19.5	4096.5	5.42e-11	8.15e-07	13.1166	11.7909	1.32573
1146	ENSG00000204791.7|CTD-3065J16.6	3043.5	4.64e-15	7.2e-11	12.1954	10.8716	1.32383
1147	ENSG00000265393.1|CTD-2517M22.17	4659	4.12e-09	6.03e-05	13.7974	12.4776	1.31987
1148	ENSG00000269481.1|CTD-2521M24.6	5136	1.12e-07	0.00160124	12.3616	11.0457	1.31595
1149	ENSG00000225138.6|CTD-2228K2.7	4961	3.47e-08	0.00050031	15.5452	14.2307	1.31448
1150	ENSG00000261586.2|RP11-923I11.6	4376	4.94e-10	7.35e-06	14.7371	13.423	1.31412
1151	ENSG00000230565.1|ZNF32-AS2	4915.5	2.54e-08	0.000366093	12.1937	10.8846	1.30917
1152	ENSG00000278768.1|BACE1-AS	1986	7.27e-20	1.15e-15	15.9933	14.685	1.30826
1153	ENSG00000223745.6|RP4-717I23.3	2334	3.33e-18	5.24e-14	14.8095	13.5028	1.30672
1154	ENSG00000258727.1|RP11-66N24.3	3783	3.96e-12	6.02e-08	14.0227	12.7192	1.30351
1155	ENSG00000249825.4|CTD-2201I18.1	3769.5	3.53e-12	5.36e-08	12.017	10.7164	1.30061
1156	ENSG00000231551.5|RP11-495P10.1	3227	2.67e-14	4.13e-10	13.327	12.0297	1.29731
1157	ENSG00000246982.5|RP1-179N16.6	4533.5	1.63e-09	2.41e-05	12.8527	11.5588	1.29392
1158	ENSG00000234614.1|AL450992.2	3275	4.19e-14	6.47e-10	16.8055	15.5142	1.2913
1159	ENSG00000262580.4|RP11-334C17.5	3346	8.09e-14	1.25e-09	14.2414	12.9506	1.29081
1160	ENSG00000237883.1|DGUOK-AS1	4585.5	2.4e-09	3.53e-05	13.3203	12.0326	1.2877
1161	ENSG00000234694.1|RP1-92O14.3	4594	2.56e-09	3.76e-05	13.6337	12.349	1.28461
1162	ENSG00000272853.1|RP11-398C13.6	2483	1.62e-17	2.54e-13	14.0631	12.7821	1.28102
1163	ENSG00000236901.4|MIR600HG	3776	3.73e-12	5.67e-08	13.2876	12.0087	1.27891
1164	ENSG00000260853.1|RP11-264B17.2	5400	6.05e-07	0.00845292	11.9204	10.6426	1.2778
1165	ENSG00000270419.1|CAHM	5053.5	6.5e-08	0.000930814	13.4566	12.1801	1.27652
1166	ENSG00000226891.5|LINC01359	5559.5	1.6e-06	0.022118	10.0565	8.78108	1.27547
1167	ENSG00000197989.12|SNHG12	2595	5.21e-17	8.16e-13	15.6108	14.3366	1.27422
1168	ENSG00000247373.3|RP11-486O12.2	1601	8.56e-22	1.35e-17	12.8513	11.5791	1.27218
1169	ENSG00000245970.2|KB-1208A12.3	2880	9.35e-16	1.46e-11	15.39	14.1207	1.26927
1170	ENSG00000279759.1|CTC-425O23.5	4196	1.21e-10	1.81e-06	12.0382	10.7722	1.26603
1171	ENSG00000281205.1|LINC00950	3576	6.5e-13	9.94e-09	11.454	10.1907	1.26325
1172	ENSG00000273026.1|RP11-422P24.10	5254.5	2.43e-07	0.00342965	14.0002	12.7381	1.26205
1173	ENSG00000280417.1|RP11-5O17.1	2785.5	3.64e-16	5.68e-12	14.1313	12.8699	1.26145
1174	ENSG00000224596.6|ZMIZ1-AS1	3792.5	4.29e-12	6.53e-08	12.1837	10.9244	1.25935
1175	ENSG00000246877.1|DNM1P35	4357	4.27e-10	6.35e-06	11.5353	10.2781	1.25724
1176	ENSG00000276814.1|RP1-228P16.8	5515.5	1.23e-06	0.0170703	12.5952	11.3382	1.25698
1177	ENSG00000257086.1|RP11-783K16.13	2811	4.7e-16	7.33e-12	13.9098	12.6534	1.25637
1178	ENSG00000275759.1|RP11-131L12.3	5279	2.84e-07	0.00400248	13.4754	12.2224	1.25301
1179	ENSG00000274292.1|RP11-347I19.7	5186	1.56e-07	0.00221478	10.949	9.69723	1.25179
1180	ENSG00000248559.1|RP11-215P8.3	5564	1.65e-06	0.0227207	13.0203	11.7716	1.24871
1181	ENSG00000272977.1|CTA-390C10.10	4693.5	5.29e-09	7.73e-05	11.4101	10.1623	1.24771
1182	ENSG00000260852.1|FBXL19-AS1	3369	1e-13	1.54e-09	12.9801	11.7421	1.23803
1183	ENSG00000229539.1|RP11-119B16.2	5397.5	5.98e-07	0.00836127	14.0074	12.7787	1.22873
1184	ENSG00000234327.6|AC012146.7	4004.5	2.55e-11	3.85e-07	15.1672	13.9402	1.22697
1185	ENSG00000279382.1|RP11-449J21.3	4547.5	1.81e-09	2.67e-05	13.5617	12.3376	1.22403
1186	ENSG00000251432.5|RP11-420A23.1	3506	3.48e-13	5.33e-09	13.3655	12.1494	1.21611
1187	ENSG00000247081.6|BAALC-AS1	4671	4.49e-09	6.57e-05	11.5105	10.2987	1.21181
1188	ENSG00000258634.3|RP4-773N10.4	2832	5.8e-16	9.04e-12	14.4774	13.2686	1.20885
1189	ENSG00000228434.1|AC004951.6	5435.5	7.56e-07	0.010545	10.6555	9.44741	1.20804
1190	ENSG00000275580.1|RP11-295H24.4	2754	2.65e-16	4.14e-12	15.0492	13.8422	1.20705
1191	ENSG00000261659.2|LA16c-313D11.12	5332.5	3.99e-07	0.00559461	10.6726	9.46595	1.20663
1192	ENSG00000253716.4|RP13-582O9.5	3900	1.07e-11	1.62e-07	16.3788	15.1773	1.20149
1193	ENSG00000259736.1|CRTC3-AS1	5252	2.39e-07	0.00337323	11.974	10.7735	1.20054
1194	ENSG00000268087.1|CTC-429P9.2	5546	1.48e-06	0.0204058	14.1695	12.9693	1.20017
1336	ENSG00000279118.1|RP11-517I3.2	2088	2.27e-19	3.58e-15	13.8164	15.0248	-1.20849
1337	ENSG00000276809.1|RP11-10E18.7	5446	8.01e-07	0.0111567	10.5217	11.7352	-1.21353
1338	ENSG00000166770.9|ZNF667-AS1	5646	2.67e-06	0.0366027	14.0221	15.2364	-1.21426
1339	ENSG00000250303.3|RP11-356J5.12	5233	2.12e-07	0.00299406	13.1994	14.4208	-1.22138
1340	ENSG00000227258.4|SMIM2-AS1	5068.5	7.19e-08	0.00102849	14.3651	15.5889	-1.22387
1341	ENSG00000275198.1|RP11-471B22.3	3565.5	5.92e-13	9.06e-09	10.7263	11.955	-1.22878
1342	ENSG00000267390.1|RP11-635N19.1	3369.5	1.01e-13	1.55e-09	16.283	17.531	-1.24795
1343	ENSG00000272510.1|RP4-680D5.8	4955	3.33e-08	0.000480367	15.877	17.1356	-1.25855
1344	ENSG00000224307.1|RP11-344B5.2	5020.5	5.21e-08	0.000747253	13.4441	14.7046	-1.26044
1345	ENSG00000278175.2|GLIDR	4148.5	8.25e-11	1.24e-06	11.9243	13.1903	-1.26596
1346	ENSG00000203280.4|CTA-221G9.12	3143	1.21e-14	1.87e-10	15.4375	16.7062	-1.26872
1347	ENSG00000233038.4|AC011899.9	4384	5.25e-10	7.81e-06	12.0531	13.3297	-1.27663
1348	ENSG00000224950.2|RP5-1086K13.1	4125	6.82e-11	1.03e-06	12.3	13.5782	-1.27821
1349	ENSG00000228401.4|RP11-251M1.1	5653	2.78e-06	0.0381068	13.2056	14.4844	-1.2788
1350	ENSG00000260244.1|RP11-588K22.2	4016	2.81e-11	4.24e-07	15.1745	16.4603	-1.28579
1351	ENSG00000245017.2|RP11-181C3.1	4327	3.38e-10	5.05e-06	14.3904	15.6763	-1.28582
1352	ENSG00000226051.5|ZNF503-AS1	3031.5	4.13e-15	6.41e-11	10.8105	12.1129	-1.30243
1353	ENSG00000224729.5|PCOLCE-AS1	5677	3.2e-06	0.0436865	10.2107	11.5184	-1.3077
1354	ENSG00000225342.2|AC079630.4	5386	5.57e-07	0.00779012	11.2526	12.5634	-1.31083
1355	ENSG00000280143.1|AP000892.6	4339	3.71e-10	5.53e-06	12.1007	13.4193	-1.31863
1356	ENSG00000259583.2|RP11-66B24.4	5143	1.18e-07	0.0016767	9.24966	10.5748	-1.32518
1357	ENSG00000272764.1|RP11-318E3.9	5472.5	9.48e-07	0.0131876	13.2379	14.5647	-1.32674
1358	ENSG00000280099.1|RP11-33E12.2	2968	2.23e-15	3.46e-11	14.3159	15.6438	-1.32791
1359	ENSG00000231690.2|LINC00574	4009	2.65e-11	4e-07	13.471	14.8074	-1.33639
1360	ENSG00000281383.1|CH507-513H4.5	4807.5	1.19e-08	0.000173468	13.0366	14.4071	-1.37049
1361	ENSG00000279026.1|RP3-414A15.12	3256.5	3.52e-14	5.44e-10	13.7979	15.169	-1.37109
1362	ENSG00000274029.1|RP11-340F14.6	4924.5	2.7e-08	0.000389984	12.9587	14.3389	-1.38017
1363	ENSG00000261487.1|AC135048.13	3789	4.17e-12	6.33e-08	12.9601	14.3412	-1.38108
1364	ENSG00000276170.3|AC124789.1	3736.5	2.65e-12	4.04e-08	12.1651	13.5467	-1.38154
1365	ENSG00000259319.1|RP11-293M10.6	3862	7.76e-12	1.18e-07	12.8332	14.2202	-1.387
1366	ENSG00000278690.1|RP11-104J23.2	5409.5	6.44e-07	0.0089861	13.1984	14.5865	-1.38807
1367	ENSG00000180769.7|WDFY3-AS2	2991.5	2.8e-15	4.35e-11	11.4916	12.8855	-1.39393
1368	ENSG00000271784.1|RP1-28H20.3	3813	5.12e-12	7.77e-08	13.6735	15.0677	-1.39413
1369	ENSG00000230102.6|RP11-407B7.1	4246	1.79e-10	2.68e-06	12.7732	14.1708	-1.3976
1370	ENSG00000254990.4|RP11-108O10.2	4342	3.8e-10	5.66e-06	14.9018	16.3167	-1.41494
1371	ENSG00000225302.2|RP11-539I5.1	5451	8.32e-07	0.0115863	12.6311	14.0468	-1.41579
1372	ENSG00000237943.5|PRKCQ-AS1	4485	1.13e-09	1.68e-05	11.646	13.0692	-1.42326
1373	ENSG00000224063.4|AC007319.1	3920	1.26e-11	1.91e-07	13.0134	14.4395	-1.42614
1374	ENSG00000248441.5|LINC01197	2843	6.47e-16	1.01e-11	11.6603	13.0881	-1.42786
1375	ENSG00000236700.4|LINC01010	5693.5	3.51e-06	0.0478364	10.6307	12.0769	-1.44621
1376	ENSG00000269559.2|RP11-629B11.5	4775	9.48e-09	0.000137748	10.4935	11.9483	-1.45483
1377	ENSG00000269976.1|RP11-130L8.2	4778	9.69e-09	0.000140866	17.2848	18.7457	-1.46089
1378	ENSG00000215386.9|MIR99AHG	3484	2.85e-13	4.38e-09	13.563	15.0298	-1.4668
1379	ENSG00000276855.1|CTD-3157E16.2	2593	5.11e-17	8e-13	14.0462	15.53	-1.48387
1380	ENSG00000230613.1|HM13-AS1	3733.5	2.58e-12	3.93e-08	13.2509	14.7361	-1.48516
1381	ENSG00000223587.1|AY269186.1	8067	1.77e-06	0.0244049	0.249747	1.73827	-1.48852
1382	ENSG00000261079.1|RP11-252A24.3	5531	1.35e-06	0.0186268	9.44271	10.9497	-1.50694
1383	ENSG00000275944.1|RP11-104J23.1	4904	2.35e-08	0.000338891	12.6383	14.1466	-1.5083
1384	ENSG00000250012.1|RP11-124N2.1	5029.5	5.52e-08	0.000792362	12.5073	14.0298	-1.52247
1385	ENSG00000278214.1|RP11-442O1.4	5650	2.73e-06	0.0373975	10.4773	12.0042	-1.52694
1386	ENSG00000273100.1|RP11-302L19.3	5239	2.2e-07	0.0031078	12.0299	13.5599	-1.52996
1387	ENSG00000228826.2|RP11-344P13.4	4201.5	1.26e-10	1.89e-06	16.2768	17.8107	-1.53391
1388	ENSG00000272646.1|RP11-188P17.2	4555	1.91e-09	2.81e-05	12.1725	13.7129	-1.54046
1389	ENSG00000260156.1|RP11-394B2.6	4445	8.37e-10	1.24e-05	12.4454	13.9871	-1.54164
1390	ENSG00000281903.1|AF127936.7	4577.5	2.26e-09	3.32e-05	9.26031	10.8031	-1.54277
1391	ENSG00000237248.4|LINC00987	3763.5	3.35e-12	5.09e-08	14.2468	15.7905	-1.54366
1392	ENSG00000260643.1|RP11-303E16.8	4560.5	1.99e-09	2.94e-05	12.5341	14.0823	-1.5482
1393	ENSG00000264968.1|RP11-387H17.4	4985	4.09e-08	0.000588119	12.381	13.9333	-1.55225
1394	ENSG00000274021.1|RP11-823E8.3	5293	3.09e-07	0.00434542	10.4815	12.0346	-1.55302
1395	ENSG00000234076.1|TPRG1-AS1	5310	3.46e-07	0.00486322	16.4748	18.0292	-1.55438
1396	ENSG00000267659.4|LINC01482	4343	3.83e-10	5.7e-06	10.6093	12.1687	-1.55949
1397	ENSG00000227959.1|RP11-276H7.2	5515	1.23e-06	0.0169957	11.551	13.1217	-1.57063
1398	ENSG00000254510.1|RP11-867G23.10	5566	1.52e-06	0.0210147	8.37422	9.94819	-1.57397
1399	ENSG00000241158.4|ADAMTS9-AS1	4476	1.06e-09	1.57e-05	9.42243	10.9966	-1.57417
1400	ENSG00000246985.6|SOCS2-AS1	3810	4.99e-12	7.57e-08	13.1645	14.7412	-1.57664
1401	ENSG00000231948.2|HS1BP3-IT1	4448	8.57e-10	1.27e-05	16.5321	18.1125	-1.58036
1402	ENSG00000258561.1|RP11-72M17.1	4602	2.71e-09	3.98e-05	11.018	12.6031	-1.58512
1403	ENSG00000258819.1|RP11-7F17.3	4748	7.83e-09	0.000113944	12.0208	13.6085	-1.58778
1404	ENSG00000226482.1|ADIPOQ-AS1	7475	2.17e-06	0.0298062	0.538638	2.131	-1.59237
1405	ENSG00000258999.1|RP11-114N19.3	4876.5	1.93e-08	0.00027984	12.0955	13.691	-1.59547
1406	ENSG00000225885.5|AC023590.1	4773.5	9.33e-09	0.000135656	9.63828	11.2338	-1.59552
1407	ENSG00000278058.1|RP11-70D24.2	2550.5	3.29e-17	5.15e-13	14.8339	16.431	-1.59706
1408	ENSG00000243069.6|ARHGEF26-AS1	4105	5.8e-11	8.73e-07	10.67	12.2809	-1.61091
1409	ENSG00000273350.1|RP4-539M6.20	4273	2.22e-10	3.31e-06	14.4376	16.0572	-1.61956
1410	ENSG00000275392.1|RP11-164O23.8	5361	4.76e-07	0.00667428	13.3229	14.9453	-1.62243
1411	ENSG00000237989.1|AP001046.5	3460	2.29e-13	3.53e-09	11.7254	13.3577	-1.63234
1412	ENSG00000224536.1|RP11-134G8.7	4538.5	1.69e-09	2.5e-05	14.3282	15.9648	-1.63661
1413	ENSG00000227403.1|AC009299.3	4709	5.91e-09	8.63e-05	13.7653	15.403	-1.63772
1414	ENSG00000267675.1|RP11-1151B14.2	3935	1.43e-11	2.17e-07	15.6515	17.2931	-1.6417
1415	ENSG00000259974.2|LINC00261	1701	2.77e-21	4.38e-17	19.2084	20.8618	-1.65332
1416	ENSG00000276261.1|RP11-1060J15.9	3074.5	6.25e-15	9.69e-11	12.3952	14.0604	-1.66517
1417	ENSG00000237372.2|UNQ6494	4648.5	3.81e-09	5.59e-05	11.6403	13.3165	-1.67621
1418	ENSG00000273264.1|RP11-131L23.2	4381	5.13e-10	7.63e-06	13.1551	14.8356	-1.68049
1419	ENSG00000233330.1|RP1-12G14.7	2740.5	2.31e-16	3.61e-12	13.373	15.0549	-1.68187
1420	ENSG00000262995.1|CTD-2194A8.2	5358	4.67e-07	0.00654642	12.2769	13.9604	-1.6835
1421	ENSG00000228798.1|AP000473.5	5316.5	3.6e-07	0.00505972	12.8159	14.4999	-1.68399
1422	ENSG00000227070.1|RP11-191G24.1	3330	6.98e-14	1.08e-09	13.6191	15.3098	-1.69065
1423	ENSG00000233008.4|RP11-475O6.1	3615.5	9.21e-13	1.41e-08	11.0324	12.7272	-1.69487
1424	ENSG00000261012.2|RP11-116D2.1	2786	3.66e-16	5.71e-12	19.22	20.9253	-1.70533
1425	ENSG00000259834.1|RP11-284N8.3	4354	4.17e-10	6.21e-06	11.7247	13.4322	-1.7075
1426	ENSG00000242048.3|RP13-452N2.1	5282	2.85e-07	0.00402099	9.49492	11.2067	-1.71175
1427	ENSG00000251165.4|F11-AS1	2357	4.26e-18	6.7e-14	15.6847	17.3969	-1.71212
1428	ENSG00000272143.1|FGF14-AS2	2473	1.46e-17	2.29e-13	15.1084	16.8217	-1.71332
1429	ENSG00000233554.4|B4GALT1-AS1	1751	4.96e-21	7.84e-17	15.302	17.0181	-1.71616
1430	ENSG00000231969.1|AC144449.1	2626.5	7.22e-17	1.13e-12	13.0239	14.7401	-1.71624
1431	ENSG00000238198.1|RP11-31F15.2	1776	6.62e-21	1.05e-16	11.5758	13.2952	-1.71938
1432	ENSG00000259417.2|LINC01314	3478	2.7e-13	4.15e-09	15.6887	17.4192	-1.7305
1433	ENSG00000229484.1|RP5-888M10.2	3768	3.48e-12	5.29e-08	14.3539	16.0889	-1.73502
1434	ENSG00000262558.1|RP11-1260E13.3	4403	6.07e-10	9.02e-06	12.7319	14.4748	-1.74287
1435	ENSG00000250786.1|SNHG18	4432	7.58e-10	1.13e-05	13.8693	15.615	-1.74568
1436	ENSG00000248676.1|RP11-766F14.1	4870.5	1.85e-08	0.000268406	13.7382	15.4854	-1.74719
1437	ENSG00000229896.2|RP11-456H18.2	4655	4e-09	5.86e-05	13.9651	15.7164	-1.75133
1438	ENSG00000261481.1|RP11-77H9.6	5136	1.11e-07	0.00158141	11.3429	13.1007	-1.75785
1439	ENSG00000234155.1|RP11-30P6.6	5448	8.17e-07	0.0113783	14.8512	16.6171	-1.76592
1440	ENSG00000263400.5|TMEM220-AS1	1579	6.59e-22	1.04e-17	15.763	17.5526	-1.78964
1441	ENSG00000258572.1|RP11-1070N10.3	4382	5.17e-10	7.69e-06	12.3414	14.1346	-1.7932
1442	ENSG00000279108.1|CTC-490E21.11	4054	3.83e-11	5.78e-07	14.8363	16.6323	-1.79595
1443	ENSG00000245281.5|CTD-2547L16.1	2625.5	7.14e-17	1.12e-12	11.71	13.5156	-1.80561
1444	ENSG00000264859.4|DSG2-AS1	4610	2.87e-09	4.21e-05	10.9501	12.7594	-1.80936
1445	ENSG00000272129.1|RP11-250B2.6	1241	1.1e-23	1.74e-19	14.2156	16.0273	-1.81172
1446	ENSG00000255197.4|RP11-750H9.5	3869	8.23e-12	1.25e-07	12.4864	14.3191	-1.83269
1447	ENSG00000253944.1|RP11-156K13.1	4437	7.88e-10	1.17e-05	16.9427	18.7761	-1.83335
1448	ENSG00000177335.9|C8orf31	4210	1.35e-10	2.02e-06	10.4749	12.309	-1.83411
1449	ENSG00000230647.1|AC022816.2	5696	3.57e-06	0.0486562	13.8604	15.6954	-1.83494
1450	ENSG00000232788.1|AC078883.3	5196	1.63e-07	0.0023127	9.71931	11.5546	-1.8353
1451	ENSG00000249746.1|RP11-254I22.3	5430.5	7.34e-07	0.0102305	15.1126	16.949	-1.83633
1452	ENSG00000255310.2|AF131215.2	4951.5	3.22e-08	0.000463716	10.1794	12.0161	-1.8367
1453	ENSG00000234647.1|RP11-503C24.4	5461	8.82e-07	0.012272	10.5868	12.4486	-1.8618
1454	ENSG00000227456.6|LINC00310	3166	1.5e-14	2.32e-10	9.67865	11.5489	-1.87028
1455	ENSG00000256633.1|RP11-169D4.2	5614.5	2.15e-06	0.0295781	10.085	11.9593	-1.87433
1456	ENSG00000255650.4|FAM222A-AS1	5405	6.25e-07	0.00872856	11.7646	13.6438	-1.87929
1457	ENSG00000264016.2|CTC-297N7.9	1802	8.94e-21	1.41e-16	15.4274	17.3067	-1.8793
1458	ENSG00000224397.4|LINC01272	2856	7.37e-16	1.15e-11	13.374	15.2643	-1.89027
1459	ENSG00000258867.4|LINC01146	4180	1.06e-10	1.59e-06	16.228	18.1313	-1.90331
1460	ENSG00000225194.2|LINC00092	4022	2.94e-11	4.44e-07	10.4696	12.3836	-1.91398
1461	ENSG00000225489.5|RP11-390F4.3	3765	3.39e-12	5.16e-08	14.6313	16.5564	-1.92516
1462	ENSG00000179577.3|KB-1552D7.2	5138.5	1.13e-07	0.00161627	10.1166	12.0449	-1.92831
1463	ENSG00000259884.1|RP11-1100L3.8	4716.5	6.17e-09	9e-05	10.6962	12.6276	-1.93131
1464	ENSG00000255542.1|RP4-683L5.1	7677	1.32e-06	0.018309	0.502672	2.44666	-1.94398
1465	ENSG00000232284.6|GNG12-AS1	1860	1.74e-20	2.75e-16	11.3	13.2566	-1.95664
1466	ENSG00000262294.1|RP11-1260E13.2	3013.5	3.47e-15	5.39e-11	14.4644	16.4324	-1.96798
1467	ENSG00000261222.2|CTD-2006K23.1	5034.5	5.45e-08	0.000782606	7.81388	9.78876	-1.97488
1468	ENSG00000259687.1|LINC01220	5660.5	2.85e-06	0.0390618	10.1621	12.146	-1.98389
1469	ENSG00000272360.1|RP11-359I18.5	4823.5	1.33e-08	0.000193556	12.8574	14.8494	-1.99202
1470	ENSG00000271992.1|RP11-42O15.3	3155	1.35e-14	2.09e-10	17.2877	19.2811	-1.99337
1471	ENSG00000227467.3|LINC01537	2077.5	2.02e-19	3.19e-15	11.0612	13.0574	-1.99621
1472	ENSG00000250436.1|RP11-622A1.2	4661	4.18e-09	6.12e-05	15.8595	17.8596	-2.00012
1473	ENSG00000237413.4|MGC27382	3170	1.56e-14	2.41e-10	12.0585	14.071	-2.01256
1474	ENSG00000278967.1|RP5-849H19.3	2439	1.02e-17	1.6e-13	16.2183	18.2413	-2.023
1475	ENSG00000279319.1|RP11-693M3.1	5694	2.88e-06	0.0394229	6.45418	8.48635	-2.03217
1476	ENSG00000280008.1|RP11-652L8.4	4620.5	3.04e-09	4.46e-05	10.5685	12.6121	-2.04366
1477	ENSG00000198106.8|SNX29P2	3918	1.24e-11	1.87e-07	9.69217	11.736	-2.04383
1478	ENSG00000257038.1|RP11-800A3.7	3986.5	2.18e-11	3.29e-07	10.0905	12.1465	-2.05599
1479	ENSG00000228697.1|RP5-968D22.1	5636	2.51e-06	0.034446	11.59	13.6469	-2.05687
1480	ENSG00000241684.4|ADAMTS9-AS2	3409	1.43e-13	2.2e-09	8.5488	10.6127	-2.06386
1481	ENSG00000260541.1|LA16c-429E7.1	3695	1.85e-12	2.82e-08	13.7882	15.8535	-2.06535
1482	ENSG00000230630.2|DNM3OS	2318	2.81e-18	4.41e-14	11.5486	13.6372	-2.08858
1483	ENSG00000254026.1|RP11-369E15.2	7588	3.24e-08	0.000467446	0.37022	2.47417	-2.10395
1484	ENSG00000238102.1|RP11-19D2.1	4306	2.85e-10	4.26e-06	15.125	17.2303	-2.10529
1485	ENSG00000232628.4|RP11-365O16.3	5646.5	2.64e-06	0.036183	10.4231	12.5302	-2.107
1486	ENSG00000234492.4|RPL34-AS1	3883	9.05e-12	1.37e-07	8.309	10.4191	-2.11013
1487	ENSG00000266801.1|RP11-521L9.2	3288	4.7e-14	7.25e-10	11.4078	13.5184	-2.1106
1488	ENSG00000205037.2|RP11-863P13.4	5731.5	3.27e-06	0.0446414	6.03385	8.14587	-2.11202
1489	ENSG00000237484.5|AP000476.1	5702	3.14e-06	0.042977	6.44559	8.5669	-2.12131
1490	ENSG00000255090.4|MIR100HG	4728	6.76e-09	9.85e-05	11.3846	13.5183	-2.13368
1491	ENSG00000250821.1|RP11-345F18.1	7529	3.59e-07	0.0050443	0.55021	2.68813	-2.13792
1492	ENSG00000271474.1|RP11-710C12.1	4277	2.13e-10	3.18e-06	7.91028	10.0483	-2.13799
1493	ENSG00000238221.1|RP11-69L16.4	4990.5	3.77e-08	0.000541914	9.18436	11.3226	-2.13821
1494	ENSG00000244953.1|RP11-613D13.8	4388.5	5.15e-10	7.66e-06	8.81554	10.9656	-2.15003
1495	ENSG00000274225.1|KB-68A7.1	3242	3.08e-14	4.75e-10	15.4138	17.5877	-2.17381
1496	ENSG00000275285.1|RP4-564F22.6	3425	1.67e-13	2.57e-09	17.2546	19.4514	-2.19681
1497	ENSG00000249096.5|RP11-290F5.1	3446	2.02e-13	3.11e-09	15.2039	17.4061	-2.20218
1498	ENSG00000228133.2|AC099684.1	3949	1.61e-11	2.43e-07	12.229	14.432	-2.203
1499	ENSG00000262823.1|RP13-580F15.2	3875.5	8.65e-12	1.31e-07	11.4151	13.6226	-2.20748
1500	ENSG00000224992.1|RP11-295G24.5	5680	3.22e-06	0.0439202	11.1502	13.3827	-2.23252
1501	ENSG00000229356.1|LRRC3-AS1	5522	1.26e-06	0.0174844	10.7823	13.0234	-2.24102
1502	ENSG00000237461.1|RP11-554F20.1	5499	9.5e-07	0.0132138	7.61691	9.86644	-2.24953
1503	ENSG00000254872.3|RP13-870H17.3	5606.5	2e-06	0.02747	7.9615	10.2157	-2.25415
1504	ENSG00000205622.8|AF064858.6	3819	5.39e-12	8.17e-08	11.8381	14.1122	-2.27413
1505	ENSG00000229740.1|U91324.1	2293	2.14e-18	3.37e-14	15.5512	17.8281	-2.27695
1506	ENSG00000232354.6|VIPR1-AS1	4628	2.59e-09	3.81e-05	6.41933	8.70444	-2.2851
1507	ENSG00000130600.14|H19	4428	7.36e-10	1.09e-05	18.9708	21.2614	-2.29064
1508	ENSG00000232451.1|AC016768.1	3871	8.37e-12	1.27e-07	13.8033	16.0974	-2.2941
1509	ENSG00000223956.1|RP4-710M16.2	2503	2e-17	3.14e-13	17.3512	19.6481	-2.2969
1510	ENSG00000258001.1|RP11-756H6.1	4747.5	7.74e-09	0.000112762	12.4301	14.7364	-2.3063
1511	ENSG00000280660.1|RP11-437J2.3	6134.5	8.31e-07	0.0115774	1.98718	4.2973	-2.31012
1512	ENSG00000263508.4|RP11-963H4.3	5417.5	6.71e-07	0.00937055	11.7263	14.0366	-2.31033
1513	ENSG00000235529.1|AGAP1-IT1	3474	2.6e-13	4e-09	13.6872	16.0042	-2.31701
1514	ENSG00000276984.1|LA16c-359F1.1	5576.5	1.66e-06	0.0229355	10.2997	12.6449	-2.34526
1515	ENSG00000226237.1|RP11-276H19.1	5128	9.01e-08	0.00128762	6.82757	9.17378	-2.34621
1516	ENSG00000259783.4|RP11-1006G14.2	4649.5	3.78e-09	5.55e-05	10.9767	13.3355	-2.35888
1517	ENSG00000255362.1|RP11-619A14.3	5325	3.77e-07	0.00529168	12.3665	14.7312	-2.36466
1518	ENSG00000233834.5|AC005083.1	4544.5	1.73e-09	2.55e-05	10.8588	13.2263	-2.36744
1519	ENSG00000227481.1|RP11-89N17.2	7297.5	2.79e-06	0.0381307	0.948427	3.31831	-2.36988
1520	ENSG00000232063.1|RP11-307E17.8	5280	2.73e-07	0.00384679	8.41884	10.7888	-2.36996
1521	ENSG00000240915.2|RP11-659E9.2	4750	7.9e-09	0.000114958	12.4856	14.856	-2.37036
1522	ENSG00000276317.1|RP11-93B14.10	4726	6.63e-09	9.67e-05	12.2518	14.6234	-2.37158
1523	ENSG00000274578.1|RP11-430E17.1	4623	3.01e-09	4.43e-05	10.4408	12.8193	-2.37843
1524	ENSG00000263429.3|LINC00675	5180	1.43e-07	0.00204036	9.30022	11.6814	-2.38122
1525	ENSG00000258414.1|RP11-356O9.1	5765.5	3.48e-06	0.0475041	7.03969	9.42243	-2.38274
1526	ENSG00000277013.1|CTC-526N19.1	683	8.79e-27	1.4e-22	12.4087	14.8	-2.39128
1527	ENSG00000197445.2|C16orf47	5316	3.4e-07	0.00478055	9.13542	11.5322	-2.39675
1528	ENSG00000254042.1|CTC-558O2.1	4845.5	1.51e-08	0.000218574	8.67519	11.0747	-2.39949
1529	ENSG00000228888.1|LINC01428	5528.5	1.28e-06	0.0177634	10.624	13.0272	-2.40312
1530	ENSG00000234509.1|AP000253.1	3702.5	1.94e-12	2.96e-08	9.7711	12.1761	-2.40497
1531	ENSG00000227954.5|TARID	4671.5	3.72e-09	5.45e-05	6.17161	8.57824	-2.40664
1532	ENSG00000272053.1|RP11-367G6.3	4994.5	4.12e-08	0.000592099	9.4522	11.8839	-2.43169
1533	ENSG00000236213.1|AC006369.2	5527.5	1.26e-06	0.0174537	10.2822	12.7262	-2.444
1534	ENSG00000246223.7|LINC01550	4458.5	9.03e-10	1.34e-05	8.34219	10.7919	-2.44966
1535	ENSG00000273403.1|RP11-329B9.3	5658.5	2.66e-06	0.036409	9.46323	11.9274	-2.46417
1536	ENSG00000254235.4|RP11-115J16.1	4330	3.46e-10	5.16e-06	12.9678	15.4401	-2.47232
1537	ENSG00000272189.1|RP3-325F22.5	3816	5.21e-12	7.9e-08	11.019	13.4924	-2.47333
1538	ENSG00000257283.1|RP11-1060G2.1	5698.5	3.45e-06	0.0470515	9.72951	12.2085	-2.479
1539	ENSG00000280587.1|LINC01348	3323	6.54e-14	1.01e-09	15.7246	18.2182	-2.49363
1540	ENSG00000197322.3|C17orf102	6291	1.75e-06	0.0241183	2.14335	4.63882	-2.49546
1541	ENSG00000224649.1|AF124730.4	5233	2.1e-07	0.00296584	12.6806	15.1858	-2.50514
1542	ENSG00000262585.1|RP11-353N14.5	4401	5.93e-10	8.82e-06	9.30426	11.8301	-2.52587
1543	ENSG00000236120.5|RP11-733O18.1	2252	1.37e-18	2.15e-14	11.6596	14.2041	-2.54451
1544	ENSG00000225790.1|RP11-2L8.1	5010	4.67e-08	0.000670943	11.3436	13.8916	-2.548
1545	ENSG00000280435.1|RP4-555D20.1	6712	3.48e-06	0.0475145	1.7889	4.34685	-2.55795
1546	ENSG00000259370.2|RP11-1069G10.1	2672	1.15e-16	1.8e-12	12.3905	14.9579	-2.5674
1547	ENSG00000277597.1|RP11-961A15.3	3705.5	1.99e-12	3.03e-08	11.2405	13.8092	-2.56866
1548	ENSG00000249984.1|CTC-529L17.2	6983	2.08e-07	0.00294583	0.978735	3.55243	-2.57369
1549	ENSG00000100181.20|TPTEP1	1895	2.59e-20	4.08e-16	8.14087	10.7147	-2.57383
1550	ENSG00000232667.8|AC004862.6	4588	2.44e-09	3.59e-05	13.6441	16.2187	-2.57465
1551	ENSG00000277587.1|CTD-3116E22.8	5555.5	1.47e-06	0.0203222	9.88043	12.4728	-2.59233
1552	ENSG00000260500.1|CTD-3193O13.1	3557	5.46e-13	8.37e-09	13.0156	15.6128	-2.59724
1553	ENSG00000254414.1|RP11-182J1.1	5626	2.1e-06	0.0288474	8.41715	11.0239	-2.60678
1554	ENSG00000265975.1|CTB-41I6.2	4677.5	4.25e-09	6.23e-05	9.6368	12.248	-2.61117
1555	ENSG00000275149.1|RP11-427J23.1	4118	6.41e-11	9.63e-07	10.0696	12.6814	-2.61181
1556	ENSG00000224511.1|LINC00365	3762.5	3.3e-12	5.02e-08	11.1811	13.795	-2.61387
1557	ENSG00000245293.2|RP11-286E11.1	3044	4.55e-15	7.07e-11	9.21216	11.8282	-2.616
1558	ENSG00000273837.1|LLNLR-470E3.1	4671.5	3.78e-09	5.55e-05	10.3602	12.9871	-2.62691
1559	ENSG00000279013.1|RP11-254A24.2	6447	5.67e-07	0.00793234	1.72002	4.34817	-2.62815
1560	ENSG00000262061.4|RP11-1260E13.4	1881	2.2e-20	3.48e-16	10.8508	13.4887	-2.63784
1561	ENSG00000279022.1|RP11-250B2.4	2967	2.17e-15	3.38e-11	12.0237	14.6616	-2.63792
1562	ENSG00000230587.1|AC093609.1	3090	7.22e-15	1.12e-10	11.2922	13.9363	-2.6441
1563	ENSG00000227712.1|RP11-418J17.3	4598	2.6e-09	3.82e-05	12.1092	14.7598	-2.65063
1564	ENSG00000257496.1|RP11-474P2.4	4120	6.07e-11	9.13e-07	9.78832	12.4468	-2.65848
1565	ENSG00000248810.1|RP11-362F19.1	5590	1.71e-06	0.023535	7.96387	10.6248	-2.66096
1566	ENSG00000272021.1|AC008592.8	4357	4.19e-10	6.25e-06	11.3902	14.055	-2.66482
1567	ENSG00000229005.2|HNF4A-AS1	2783	3.55e-16	5.53e-12	16.161	18.8462	-2.6852
1568	ENSG00000279619.1|CTD-2527I21.5	4398	5.73e-10	8.52e-06	10.4989	13.1881	-2.68924
1569	ENSG00000268505.1|RP11-805I24.3	6156	4.9e-13	7.51e-09	0.564214	3.25636	-2.69215
1570	ENSG00000236497.1|RP11-66A2.2	5509.5	1.06e-06	0.014748	8.35189	11.0598	-2.70794
1571	ENSG00000259359.1|RP11-327J17.2	2637.5	8.07e-17	1.26e-12	13.5142	16.2306	-2.71642
1572	ENSG00000273428.3|RP4-539M6.22	5299	2.99e-07	0.00420377	9.12619	11.8502	-2.72405
1573	ENSG00000232310.5|RP11-557H15.4	2391	6.11e-18	9.6e-14	11.4787	14.2058	-2.72714
1574	ENSG00000255274.7|TMPRSS4-AS1	6930	1.63e-06	0.0224661	1.42928	4.17442	-2.74514
1575	ENSG00000224968.1|RP1-35C21.1	5740.5	3.17e-06	0.0432762	7.49745	10.2454	-2.74797
1576	ENSG00000266389.1|CTB-41I6.1	5711	2.54e-06	0.0348682	7.60032	10.3673	-2.76697
1577	ENSG00000275880.1|RP11-90L1.8	2495	1.84e-17	2.89e-13	11.855	14.6247	-2.76977
1578	ENSG00000261104.1|RP11-734K21.5	6132.5	1.69e-09	2.5e-05	1.16966	3.93987	-2.77021
1579	ENSG00000259285.1|CTD-2330J20.2	6656	8.85e-07	0.0123121	1.6378	4.40896	-2.77116
1580	ENSG00000274370.1|AC144831.3	4744.5	7.11e-09	0.000103584	9.89427	12.666	-2.77175
1581	ENSG00000266283.1|RP11-627G18.1	4350	3.51e-10	5.24e-06	9.09465	11.8668	-2.77219
1582	ENSG00000257663.1|RP11-1100L3.7	6917.5	4.76e-08	0.000684071	0.945812	3.72112	-2.77531
1583	ENSG00000260733.1|RP11-264L1.4	5396	3.32e-07	0.00467122	7.20606	9.98792	-2.78186
1584	ENSG00000236341.1|RP5-1103B4.3	1512	2.95e-22	4.67e-18	12.9439	15.7356	-2.79169
1585	ENSG00000275088.1|RP11-442O1.3	2746	2.43e-16	3.8e-12	9.67564	12.4683	-2.79266
1586	ENSG00000229867.1|STEAP3-AS1	2647.5	8.62e-17	1.35e-12	9.0564	11.8502	-2.79376
1587	ENSG00000236049.1|AC104777.2	6414	2.54e-07	0.00357954	1.58424	4.38427	-2.80003
1588	ENSG00000227306.1|AP006285.6	5226.5	2e-07	0.0028336	12.5241	15.3252	-2.80105
1589	ENSG00000280551.1|RP11-358D17.2	5378	2.74e-07	0.00385927	5.74133	8.54998	-2.80865
1590	ENSG00000226953.6|AC010890.1	4793	6.14e-09	8.96e-05	7.21619	10.0259	-2.8097
1591	ENSG00000261496.1|RP13-514E23.1	5295	1.73e-07	0.00245821	6.18618	9.00293	-2.81675
1592	ENSG00000237742.5|RP11-624M8.1	3540	4.66e-13	7.15e-09	10.1291	12.9475	-2.81839
1593	ENSG00000236668.2|RP11-85O21.2	6382	2.47e-08	0.00035704	1.29373	4.1133	-2.81958
1594	ENSG00000203620.2|RP11-84A19.2	5429	5.97e-07	0.00834199	7.25459	10.0837	-2.82911
1595	ENSG00000265519.1|CTD-3157E16.1	3041	4.37e-15	6.78e-11	11.9683	14.8081	-2.83982
1596	ENSG00000264404.2|LINC00864	4622	3.12e-09	4.58e-05	12.7294	15.5725	-2.84307
1597	ENSG00000237513.1|RP11-325F22.2	5086.5	7.19e-08	0.00102914	8.76469	11.6163	-2.85162
1598	ENSG00000254102.1|RP11-21C4.1	5737	2.97e-06	0.0406173	5.90664	8.76329	-2.85664
1599	ENSG00000238273.3|AC012360.6	4951	2.18e-08	0.00031549	6.38469	9.24198	-2.85729
1600	ENSG00000246790.2|RP11-730K11.1	4683	3.6e-09	5.28e-05	6.59882	9.46721	-2.86839
1601	ENSG00000274956.2|UG0898H09	5778	4.13e-08	0.000593519	2.10298	4.97666	-2.87368
1602	ENSG00000234456.6|MAGI2-AS3	2012	9.74e-20	1.54e-15	13.3722	16.2504	-2.87818
1603	ENSG00000267586.5|LINC00907	4469	9.71e-10	1.44e-05	7.43728	10.3198	-2.88254
1604	ENSG00000236202.1|GRM7-AS1	6813.5	2.5e-06	0.0342239	1.77492	4.66664	-2.89172
1605	ENSG00000248455.4|RP11-321E2.3	6499.5	1.26e-07	0.0017932	1.49294	4.38621	-2.89327
1606	ENSG00000253215.1|RP11-156K13.2	4333.5	3.42e-10	5.11e-06	11.0561	13.9662	-2.91018
1607	ENSG00000234117.2|RP11-259P20.1	6375	1.98e-06	0.0272917	2.56844	5.48696	-2.91852
1608	ENSG00000266378.1|RP11-214O1.3	4196.5	1.09e-10	1.63e-06	8.47938	11.4145	-2.93516
1609	ENSG00000253444.1|AC133633.2	6797.5	1.62e-13	2.48e-09	0.360464	3.30413	-2.94367
1610	ENSG00000256427.1|RP11-118B22.4	5187.5	1.38e-07	0.00196631	10.298	13.2467	-2.94876
1611	ENSG00000263586.1|HID1-AS1	2551	3.08e-17	4.83e-13	10.0997	13.0503	-2.9506
1612	ENSG00000215246.5|RP11-43F13.3	4325	3.21e-10	4.79e-06	9.47552	12.4269	-2.95142
1613	ENSG00000226508.1|AC104655.3	6428	1.09e-07	0.00155969	1.60615	4.60273	-2.99658
1614	ENSG00000261469.1|RP11-96D1.6	1846	1.48e-20	2.34e-16	14.738	17.7402	-3.00219
1615	ENSG00000249690.1|RP11-1336O20.2	6029	1.18e-06	0.0164121	3.06056	6.06376	-3.0032
1616	ENSG00000258604.1|AL161668.5	1816	1.05e-20	1.66e-16	15.1556	18.1776	-3.02208
1617	ENSG00000271787.1|RP11-254F7.3	4158.5	7.88e-11	1.18e-06	9.527	12.5701	-3.04314
1618	ENSG00000261447.1|RP11-109D9.4	5592	1.81e-06	0.0249923	9.33424	12.3874	-3.05312
1619	ENSG00000262052.1|RP11-763E3.1	5567	1.33e-06	0.0183435	8.10737	11.1673	-3.0599
1620	ENSG00000233376.1|RP5-881L22.6	5157.5	1.24e-07	0.00175848	11.0502	14.1107	-3.0605
1621	ENSG00000238097.1|RP11-513G11.3	2567.5	3.9e-17	6.12e-13	13.8158	16.8833	-3.06746
1622	ENSG00000260390.1|RP11-575I8.1	6082	1.72e-07	0.00244236	2.19429	5.27929	-3.085
1623	ENSG00000267363.1|CTD-3162L10.4	5148	1.06e-07	0.0015121	9.99828	13.0906	-3.09234
1624	ENSG00000245768.5|RP11-410D17.2	4712.5	3.16e-09	4.64e-05	6.00163	9.11432	-3.11269
1625	ENSG00000251230.4|RP11-701P16.5	3190.5	1.79e-14	2.77e-10	9.67186	12.8035	-3.13159
1626	ENSG00000266312.1|RP11-111H3.3	6601	1.03e-07	0.00147438	1.43003	4.56737	-3.13734
1627	ENSG00000229116.2|RP11-20J15.3	3279	3.93e-14	6.06e-10	9.24926	12.4078	-3.15856
1628	ENSG00000280304.1|CTD-2536I1.2	3122.5	8.62e-15	1.34e-10	7.90215	11.0615	-3.15933
1629	ENSG00000251637.5|RP11-119D9.1	3044	4.66e-15	7.23e-11	13.6632	16.8281	-3.16494
1630	ENSG00000225683.4|RP1-301L19.1	5304.5	6.12e-09	8.93e-05	2.70936	5.88529	-3.17593
1631	ENSG00000273853.1|RP11-438D14.3	6615	3.52e-10	5.25e-06	0.83179	4.01124	-3.17945
1632	ENSG00000229964.1|RP11-135A1.3	5708	3.54e-06	0.0482175	10.1671	13.3469	-3.17975
1633	ENSG00000236882.6|LINC01554	5207	1.79e-07	0.0025357	15.9829	19.1636	-3.18068
1634	ENSG00000233590.1|RP11-153K11.3	3727	2.37e-12	3.61e-08	11.5671	14.7491	-3.18202
1635	ENSG00000269072.1|CTD-3187F8.14	4005.5	1.8e-11	2.71e-07	7.20842	10.3914	-3.18297
1636	ENSG00000205562.2|RP11-497E19.1	5241.5	7.2e-08	0.00102998	5.05831	8.24847	-3.19016
1637	ENSG00000281692.1|PACRG-AS1	5330.5	3.06e-07	0.0043113	7.21948	10.414	-3.19453
1638	ENSG00000225978.3|HAR1A	3088.5	6.68e-15	1.04e-10	9.49724	12.6986	-3.20134
1639	ENSG00000175967.3|RP11-544L8__B.4	5325.5	2.62e-08	0.000378819	3.61483	6.83092	-3.21609
1640	ENSG00000235532.1|LINC00402	4269.5	2e-10	2.99e-06	8.68618	11.9087	-3.22256
1641	ENSG00000224477.4|RP1-81D8.3	5430.5	4.44e-07	0.00622766	8.05973	11.2932	-3.23342
1642	ENSG00000229498.1|AC105053.3	5590	2.41e-07	0.00340893	4.08507	7.3374	-3.25233
1643	ENSG00000278965.1|RP11-39H3.2	3673	1.52e-12	2.32e-08	10.8513	14.1047	-3.25338
1644	ENSG00000255243.1|CTD-2507G9.1	6547.5	2.97e-06	0.0406713	2.46148	5.7164	-3.25493
1645	ENSG00000230709.1|AC104024.1	4983.5	1.37e-09	2.03e-05	3.45078	6.71602	-3.26524
1646	ENSG00000232633.4|CTD-2201G3.1	4382.5	3.73e-10	5.57e-06	6.6205	9.92913	-3.30863
1647	ENSG00000267250.1|RP11-118B18.2	4729	6.57e-09	9.59e-05	11.8939	15.2078	-3.31385
1648	ENSG00000248647.2|RP11-331K21.1	5731.5	1.74e-07	0.00247218	3.61051	6.9454	-3.33489
1649	ENSG00000232316.1|RP1-124C6.1	5901	3.08e-06	0.0420679	5.33137	8.67096	-3.33959
1650	ENSG00000257715.1|RP11-256L6.2	5199	1.36e-07	0.00193847	8.67721	12.0249	-3.3477
1651	ENSG00000234235.1|BOK-AS1	4515	1.37e-09	2.02e-05	11.3313	14.6828	-3.35146
1652	ENSG00000228262.7|LINC01320	5639	2.49e-06	0.034103	10.4781	13.834	-3.35594
1653	ENSG00000237892.1|KLF7-IT1	5669.5	5.58e-07	0.00780856	4.93016	8.28754	-3.35738
1654	ENSG00000226889.3|RP11-474I16.8	4180.5	9.45e-11	1.42e-06	9.58388	12.9495	-3.36561
1655	ENSG00000273348.1|RP11-535A5.1	5388	4.88e-07	0.00683773	9.10695	12.4768	-3.36981
1656	ENSG00000183154.1|RP11-863K10.7	831	6.1e-26	9.68e-22	11.9682	15.3381	-3.36994
1657	ENSG00000255864.4|RP11-444D3.1	3769	2.95e-12	4.49e-08	8.6862	12.0607	-3.3745
1658	ENSG00000277837.1|RP11-714M23.2	4683	4.85e-09	7.09e-05	10.6993	14.0804	-3.38104
1659	ENSG00000250400.3|LINC00977	6067	2.98e-08	0.000429413	1.98107	5.36561	-3.38455
1660	ENSG00000248839.1|RP11-227H4.5	6222.5	4.6e-07	0.0064517	2.6362	6.03532	-3.39912
1661	ENSG00000253557.4|RP11-1080G15.1	3782	2.03e-12	3.09e-08	6.77574	10.1782	-3.40243
1662	ENSG00000235200.1|RP4-763G1.2	3091	7.33e-15	1.14e-10	16.6968	20.1027	-3.40591
1663	ENSG00000243384.1|RP11-475O23.2	3578.5	6.18e-13	9.45e-09	11.7739	15.182	-3.40806
1664	ENSG00000253688.1|RP11-567J20.2	5290.5	2.75e-08	0.000397377	4.45074	7.86476	-3.41402
1665	ENSG00000258460.1|RP11-168L7.1	5549	1.45e-06	0.0200937	12.465	15.8794	-3.41441
1666	ENSG00000280366.1|RP11-327L9.1	6601.5	4.76e-09	6.97e-05	1.09663	4.51471	-3.41808
1667	ENSG00000228271.1|RP11-513G11.2	5667	1.43e-06	0.0197239	5.94373	9.36699	-3.42326
1668	ENSG00000259495.2|RP11-210M15.2	5281.5	2.34e-07	0.00329999	7.0764	10.4997	-3.42334
1669	ENSG00000236267.1|AP006216.5	2862	7.69e-16	1.2e-11	13.4995	16.9318	-3.43232
1670	ENSG00000275210.1|AC008984.2	5145.5	5.41e-09	7.9e-05	3.62852	7.06412	-3.43561
1671	ENSG00000228705.1|LINC00659	4728	6.69e-09	9.76e-05	13.7068	17.1471	-3.44025
1672	ENSG00000242522.1|KLHL6-AS1	4694	5.11e-09	7.46e-05	11.9673	15.4121	-3.44482
1673	ENSG00000225706.1|PTPRD-AS1	3409	1.29e-13	1.98e-09	8.93186	12.3794	-3.4475
1674	ENSG00000203307.2|RP11-375H19.2	4501.5	1.12e-09	1.66e-05	9.52252	12.9813	-3.45877
1675	ENSG00000279271.1|RP11-349F21.3	5862.5	1.02e-06	0.0142052	4.31665	7.77574	-3.45909
1676	ENSG00000232415.1|CTB-51J22.1	4542.5	1.65e-09	2.44e-05	11.1203	14.5805	-3.46016
1677	ENSG00000236996.1|MLIP-IT1	5698	2.46e-06	0.0337487	7.57068	11.0311	-3.46045
1678	ENSG00000249776.4|RP11-133F8.2	6225.5	1.9e-06	0.0261954	3.12861	6.58949	-3.46087
1679	ENSG00000279372.1|RP11-1182P23.5	2606	5.77e-17	9.03e-13	13.235	16.704	-3.46899
1680	ENSG00000253474.1|RP11-10H3.1	6041	3.64e-08	0.000523547	2.10098	5.58653	-3.48555
1681	ENSG00000269887.1|RP11-477H21.2	5277	2.4e-07	0.00338453	9.26249	12.7547	-3.49218
1682	ENSG00000261241.4|RP11-883G14.1	4886.5	1.95e-08	0.000281895	10.5328	14.0295	-3.49666
1683	ENSG00000251497.2|RP11-197N18.7	5542.5	2.29e-07	0.00323145	4.46079	7.96844	-3.50764
1684	ENSG00000249588.1|CTC-537E7.1	6267.5	5.99e-10	8.9e-06	1.21938	4.73555	-3.51617
1685	ENSG00000231437.3|RP11-88H9.2	3501.5	3.12e-13	4.79e-09	9.67415	13.1937	-3.51952
1686	ENSG00000237234.5|RP1-142L7.5	3627.5	7.69e-13	1.18e-08	7.97601	11.5088	-3.53275
1687	ENSG00000233392.4|AC104809.4	2769	3.04e-16	4.74e-12	10.604	14.1398	-3.53587
1688	ENSG00000270265.1|RP11-731D1.4	5747.5	1.96e-06	0.0269735	6.13543	9.67384	-3.53841
1689	ENSG00000277639.1|RP11-295M3.4	853	8.09e-26	1.28e-21	11.945	15.4871	-3.54219
1690	ENSG00000279428.1|RP11-258F1.2	2345	3.74e-18	5.88e-14	12.3108	15.8551	-3.54433
1691	ENSG00000273664.1|RP11-2N1.3	6423.5	3.03e-16	4.72e-12	0.374275	3.96752	-3.59325
1692	ENSG00000249684.4|RP11-423H2.3	3283.5	4.3e-14	6.64e-10	10.654	14.2474	-3.59338
1693	ENSG00000249364.4|RP11-434D9.1	2939	1.67e-15	2.6e-11	12.9526	16.5578	-3.60519
1694	ENSG00000258498.5|DIO3OS	3989.5	2.23e-11	3.37e-07	10.8072	14.4154	-3.60822
1695	ENSG00000249106.1|RP11-806K15.1	5973.5	2.33e-14	3.61e-10	0.686188	4.29515	-3.60897
1696	ENSG00000253893.2|FAM85B	4773	4.4e-09	6.44e-05	6.88469	10.5113	-3.62661
1697	ENSG00000099869.7|IGF2-AS	5248	2.01e-07	0.00284055	8.55674	12.1857	-3.62895
1698	ENSG00000278621.1|CTD-2033D15.3	5420	4.46e-07	0.00625693	7.87365	11.503	-3.62932
1699	ENSG00000274173.1|RP4-568C11.4	2945	1.77e-15	2.75e-11	13.9045	17.5646	-3.6601
1700	ENSG00000229782.1|AC118754.4	3625.5	9.15e-13	1.4e-08	10.9214	14.5969	-3.6755
1701	ENSG00000254319.4|RP11-134O21.1	5074	1.52e-09	2.24e-05	3.39052	7.06836	-3.67784
1702	ENSG00000236008.1|AC011747.4	4431	6.24e-10	9.28e-06	7.23951	10.9302	-3.69073
1703	ENSG00000224048.4|AC104777.4	4918	3.58e-09	5.25e-05	4.81595	8.51527	-3.69932
1704	ENSG00000273180.1|RP11-335L23.4	4377	1.86e-10	2.79e-06	6.79826	10.4997	-3.70148
1705	ENSG00000237224.4|RP11-109A6.2	3972	7.09e-12	1.08e-07	5.99334	9.71342	-3.72009
1706	ENSG00000257057.1|C11orf97	4618	2.78e-09	4.09e-05	10.7137	14.4357	-3.722
1707	ENSG00000256751.4|PLBD1-AS1	4395	4.73e-10	7.04e-06	9.78658	13.5257	-3.73914
1708	ENSG00000275567.1|RP11-729I10.3	4156	7.21e-11	1.08e-06	10.5584	14.3062	-3.74775
1709	ENSG00000221857.6|CTD-2527I21.4	5838	6.77e-08	0.000968979	2.87271	6.62326	-3.75055
1710	ENSG00000276850.3|CH17-360D5.2	4969	3.28e-08	0.000472187	9.32767	13.0804	-3.75271
1711	ENSG00000280331.1|RP11-545D22.1	3971	1.32e-11	1.99e-07	9.27349	13.0363	-3.76285
1712	ENSG00000248709.1|CTC-505O3.2	2280	1.86e-18	2.93e-14	16.3465	20.1097	-3.76327
1713	ENSG00000235904.1|RBMS3-AS3	3529	2.23e-13	3.42e-09	7.76361	11.5283	-3.7647
1714	ENSG00000257958.1|RP11-25E2.1	4214.5	8.28e-11	1.24e-06	7.04765	10.8596	-3.81194
1715	ENSG00000275569.1|RP11-930O11.3	5339	1.88e-08	0.000271999	4.20076	8.02767	-3.82691
1716	ENSG00000232855.5|AF131217.1	919	1.84e-25	2.92e-21	8.13829	11.9696	-3.83136
1717	ENSG00000262890.1|RP11-424M24.5	6018	1.63e-07	0.0023096	2.81967	6.65918	-3.8395
1718	ENSG00000256925.2|GPR123-AS1	4770	1.6e-14	2.47e-10	1.46593	5.33385	-3.86792
1719	ENSG00000278518.1|RP11-108K14.12	3738.5	2.56e-12	3.9e-08	11.0182	14.8869	-3.86876
1720	ENSG00000234810.1|RP11-466L17.1	4312	2.08e-12	3.17e-08	2.9363	6.80826	-3.87196
1721	ENSG00000248050.1|RP11-422N16.3	2757.5	2.71e-16	4.22e-12	10.9081	14.794	-3.88598
1722	ENSG00000261978.1|CTD-2529O21.2	4061.5	3.74e-11	5.64e-07	11.4345	15.3212	-3.88662
1723	ENSG00000255422.1|AP002954.4	3677.5	1.14e-12	1.75e-08	9.16999	13.0582	-3.88818
1724	ENSG00000273585.1|RP11-14C10.5	5619	1.94e-06	0.0267575	10.0705	13.9603	-3.88977
1725	ENSG00000237076.1|RP5-836J3.1	4774.5	5.77e-09	8.42e-05	7.70025	11.5901	-3.88984
1726	ENSG00000262801.4|U91319.1	4107	5.72e-11	8.61e-07	12.7559	16.6511	-3.89524
1727	ENSG00000272324.4|CTD-2154B17.4	4506.5	8.46e-10	1.25e-05	8.20332	12.1074	-3.90408
1728	ENSG00000272632.1|RP11-362F19.3	5711.5	6.44e-07	0.00899765	5.16901	9.07822	-3.90921
1729	ENSG00000257022.1|RP11-729I10.2	5347.5	2.83e-07	0.00398461	7.60751	11.5227	-3.91517
1730	ENSG00000272808.2|RP11-66B24.7	4365.5	9.43e-12	1.43e-07	3.32004	7.24746	-3.92742
1731	ENSG00000254933.1|RP11-619A14.2	5654.5	3.32e-07	0.00467122	4.72904	8.65648	-3.92744
1732	ENSG00000255354.1|RP11-148O21.2	4993	1.53e-08	0.000221804	6.54576	10.4885	-3.94274
1733	ENSG00000258847.1|CTD-2014B16.3	5472.5	6.46e-08	0.000924793	4.1431	8.08758	-3.94449
1734	ENSG00000224739.2|AC016735.1	5081.5	6.89e-08	0.000986828	11.2123	15.1597	-3.94744
1735	ENSG00000257453.1|RP11-290L1.3	4978	7.43e-09	0.000108266	5.68713	9.64617	-3.95904
1736	ENSG00000229228.1|LINC00582	5418	5.68e-08	0.000814654	4.6194	8.60235	-3.98295
1737	ENSG00000223764.2|RP11-54O7.3	2149	4.27e-19	6.72e-15	9.54686	13.5342	-3.98738
1738	ENSG00000239265.4|CLRN1-AS1	4773.5	4.21e-09	6.17e-05	5.94967	9.93809	-3.98843
1739	ENSG00000253701.2|AL928768.3	5422	2.51e-07	0.00354526	6.73116	10.7271	-3.99597
1740	ENSG00000278044.1|XXbac-B33L19.12	6126.5	1.68e-11	2.53e-07	1.11493	5.12308	-4.00815
1741	ENSG00000250564.1|RP11-215P8.4	3846	6.28e-12	9.52e-08	11.0162	15.0256	-4.00936
1742	ENSG00000231246.1|RP5-965F6.2	5093	1.2e-08	0.000174316	5.27519	9.29279	-4.0176
1743	ENSG00000250957.1|RP11-248N22.1	5412.5	7.42e-11	1.11e-06	1.99854	6.01894	-4.02039
1744	ENSG00000253357.1|CTB-78F1.2	5598	1.55e-06	0.021389	9.6168	13.6396	-4.02285
1745	ENSG00000257878.1|RP11-256L6.3	2392	5.85e-18	9.19e-14	11.5841	15.6171	-4.03295
1746	ENSG00000270919.1|RP11-379K22.3	5482	8.02e-07	0.0111674	8.89088	12.9242	-4.03329
1747	ENSG00000188525.3|AC010969.1	4167.5	7.29e-11	1.09e-06	7.96696	12.0082	-4.04127
1748	ENSG00000235292.1|RP4-796I8.1	6302	7.13e-10	1.06e-05	1.43285	5.48514	-4.05228
1749	ENSG00000247317.3|RP11-273G15.2	1879.5	2.12e-20	3.35e-16	10.3299	14.3986	-4.06864
1750	ENSG00000250387.2|RP11-136K7.2	5400	5.33e-07	0.00746481	9.50815	13.6109	-4.10274
1751	ENSG00000229380.1|AC147651.5	5936	2.07e-06	0.0283852	5.19837	9.32514	-4.12676
1752	ENSG00000237838.1|AC133680.1	5717	5.94e-14	9.16e-10	1.00727	5.13587	-4.1286
1753	ENSG00000260679.1|RP11-643C9.2	4920	1.57e-08	0.000228176	8.1038	12.2415	-4.13768
1754	ENSG00000231298.5|LINC00704	3169.5	1.05e-14	1.63e-10	7.84417	11.996	-4.15186
1755	ENSG00000250056.4|LINC01018	2720	1.88e-16	2.93e-12	15.8533	20.011	-4.15769
1756	ENSG00000279693.1|RP11-71L14.3	4145	6.36e-12	9.65e-08	4.32466	8.50041	-4.17575
1757	ENSG00000214888.2|XXyac-YM21GA2.7	5257	1.66e-07	0.00235257	7.66417	11.8408	-4.1766
1758	ENSG00000227634.1|RP11-431K24.3	3059	4.67e-15	7.25e-11	10.5788	14.7556	-4.17679
1759	ENSG00000224164.1|RP3-369A17.4	4915.5	1.96e-09	2.89e-05	4.85056	9.0318	-4.18124
1760	ENSG00000237233.2|TMEM26-AS1	3619.5	2.89e-13	4.44e-09	6.4101	10.5921	-4.18198
1761	ENSG00000248174.4|RP11-148L24.1	3964	3.06e-12	4.65e-08	5.33314	9.52927	-4.19613
1762	ENSG00000251575.2|CTD-2170G1.2	5426	1.99e-07	0.00281682	5.50358	9.70305	-4.19948
1763	ENSG00000250961.1|CTD-2023N9.1	5407	7.47e-10	1.11e-05	2.55367	6.76369	-4.21003
1764	ENSG00000253855.1|AC133633.1	5692	4.22e-17	6.6e-13	0.675848	4.89004	-4.21419
1765	ENSG00000259478.2|RP11-753A21.1	4858.5	2.56e-09	3.76e-05	4.91618	9.13503	-4.21885
1766	ENSG00000256226.1|RP11-582E3.2	5207.5	5.42e-09	7.92e-05	4.08177	8.30709	-4.22532
1767	ENSG00000273582.1|RP11-426C22.7	3939	1.34e-11	2.03e-07	11.36	15.6036	-4.24368
1768	ENSG00000231713.2|AF064860.7	5110	4.78e-13	7.32e-09	1.67542	5.92086	-4.24544
1769	ENSG00000254092.1|RP11-369E15.3	5548.5	3.39e-09	4.98e-05	2.90375	7.15592	-4.25217
1770	ENSG00000275178.1|RP11-4B16.3	4366.5	2.35e-10	3.51e-06	7.9404	12.218	-4.27764
1771	ENSG00000261786.1|RP4-555D20.2	3853	5.86e-13	8.97e-09	4.21787	8.51008	-4.29221
1772	ENSG00000255191.1|RP11-626H12.1	4581	1.89e-09	2.78e-05	10.0647	14.3832	-4.31854
1773	ENSG00000280440.1|AC002064.7	5015.5	6.44e-09	9.4e-05	5.59312	9.91972	-4.3266
1774	ENSG00000214039.7|RP11-474D1.3	4361	6.56e-11	9.86e-07	4.82725	9.16913	-4.34188
1775	ENSG00000248740.4|RP11-328K4.1	1767	5.89e-21	9.3e-17	14.6271	18.994	-4.36691
1776	ENSG00000214049.6|UCA1	3039	3.96e-15	6.14e-11	9.51174	13.887	-4.37531
1777	ENSG00000225936.1|RP11-501J20.5	5258	3.42e-11	5.16e-07	2.2543	6.6515	-4.3972
1778	ENSG00000263417.4|GTSCR1	5110	3.34e-10	4.98e-06	3.28189	7.69413	-4.41223
1779	ENSG00000265369.3|PCAT18	3696	7.45e-13	1.14e-08	6.28584	10.7329	-4.44705
1780	ENSG00000231133.5|HAR1B	4257	8.79e-11	1.32e-06	7.03032	11.4902	-4.4599
1781	ENSG00000258538.4|RP11-753D20.3	4340.5	2.02e-10	3.03e-06	7.67298	12.1386	-4.46563
1782	ENSG00000267690.1|LDLRAD4-AS1	4399.5	2.28e-10	3.4e-06	6.32035	10.792	-4.47164
1783	ENSG00000274275.1|RP11-326K13.5	4312	4.04e-11	6.09e-07	6.01228	10.4899	-4.47765
1784	ENSG00000261645.4|DISC1FP1	4496	2.03e-10	3.03e-06	5.05867	9.53858	-4.4799
1785	ENSG00000261816.1|RP11-863P13.2	4812.5	2.28e-09	3.35e-05	6.04965	10.5414	-4.49173
1786	ENSG00000254952.1|AP001257.1	5092.5	7.43e-11	1.12e-06	2.95179	7.44504	-4.49325
1787	ENSG00000235042.1|AC098820.2	4973.5	5.69e-10	8.45e-06	3.75897	8.2706	-4.51162
1788	ENSG00000231680.1|AP003774.6	2828.5	2.53e-16	3.95e-12	7.15872	11.6721	-4.51334
1789	ENSG00000204949.7|FAM83A-AS1	4750	7.64e-09	0.000111321	12.2259	16.7418	-4.51589
1790	ENSG00000234715.1|CTB-107G13.1	4002.5	3.93e-15	6.1e-11	2.46498	6.98933	-4.52435
1791	ENSG00000279675.1|RP11-454H19.2	3021	2.09e-16	3.27e-12	4.33308	8.86957	-4.53649
1792	ENSG00000268734.1|CTB-61M7.2	3226	1.65e-14	2.56e-10	8.33312	12.8712	-4.53804
1793	ENSG00000226291.1|AC091729.8	4849	2.3e-09	3.38e-05	6.0907	10.6448	-4.55415
1794	ENSG00000233005.1|AC067959.1	3737.5	1.24e-12	1.89e-08	7.38062	11.9404	-4.55978
1795	ENSG00000258586.1|RP5-1021I20.2	4223	1.33e-11	2.01e-07	4.95357	9.53095	-4.57738
1796	ENSG00000229792.1|LINC00399	3741.5	1.21e-12	1.85e-08	8.09062	12.6738	-4.58318
1797	ENSG00000241754.1|RP11-280H21.1	2440.5	7.62e-18	1.2e-13	9.69498	14.3113	-4.61635
1798	ENSG00000227555.1|RP11-406A20.4	3992	1.04e-11	1.58e-07	6.62004	11.2579	-4.63782
1799	ENSG00000229775.5|RP11-298H24.1	4227	1.22e-12	1.87e-08	3.59588	8.23824	-4.64237
1800	ENSG00000224371.4|RP11-235G24.1	5474.5	4.59e-07	0.00643673	6.71457	11.3643	-4.64976
1801	ENSG00000272279.1|RP11-157J24.2	4420.5	5.37e-10	7.98e-06	9.52294	14.2042	-4.68125
1802	ENSG00000257829.1|RP11-845M18.6	5062.5	6.76e-09	9.85e-05	5.05246	9.73737	-4.68492
1803	ENSG00000205865.4|FAM99B	2147	4.21e-19	6.63e-15	12.7478	17.4509	-4.70307
1804	ENSG00000237907.1|LINC01430	1559	4.4e-22	6.96e-18	11.2547	15.959	-4.70435
1805	ENSG00000173862.3|RP11-89N17.1	3237.5	1.91e-15	2.97e-11	5.14407	9.85576	-4.7117
1806	ENSG00000256969.1|RP11-320N7.2	5182	1.33e-07	0.00188898	11.1294	15.8723	-4.74286
1807	ENSG00000236117.1|RP4-754E20__A.5	5181	1.07e-07	0.00151992	8.64612	13.3991	-4.753
1808	ENSG00000272635.1|LLNLF-65H9.1	5355.5	1.07e-13	1.65e-09	1.45413	6.22376	-4.76963
1809	ENSG00000257906.1|RP1-90J4.1	3683	5.69e-13	8.71e-09	7.74281	12.5253	-4.78244
1810	ENSG00000277526.3|RP11-378A12.1	4327	1.5e-16	2.34e-12	1.73494	6.55005	-4.81511
1811	ENSG00000203711.10|C6orf99	5227	1.01e-07	0.00144713	7.0421	11.8669	-4.82479
1812	ENSG00000241224.5|FLJ22763	2245	1.2e-18	1.88e-14	11.1788	16.0037	-4.82491
1813	ENSG00000205866.3|FAM99A	2306	2.46e-18	3.87e-14	14.4866	19.3247	-4.83806
1814	ENSG00000251061.2|RP11-789C1.2	5562	1.15e-13	1.77e-09	1.31997	6.15849	-4.83852
1815	ENSG00000276269.1|RP11-403A3.2	5836	3.75e-07	0.00526727	4.30556	9.17413	-4.86857
1816	ENSG00000203434.2|RP11-163F15.1	5483	9.64e-09	0.000140057	3.65549	8.53395	-4.87846
1817	ENSG00000278840.1|RP11-345N11.1	5759	6.58e-07	0.00919283	5.40518	10.2936	-4.88837
1818	ENSG00000237949.1|LINC00844	2920	1.38e-15	2.15e-11	15.7797	20.6774	-4.89765
1819	ENSG00000281655.1|RP11-817J15.3	5141	6.12e-08	0.000877407	8.18853	13.1246	-4.9361
1820	ENSG00000225365.1|AC078942.1	4415.5	3e-11	4.52e-07	4.89975	9.83659	-4.93684
1821	ENSG00000249706.1|RP11-89B16.1	3894	6.61e-13	1.01e-08	5.05321	10.0074	-4.95417
1822	ENSG00000251577.4|RP11-297P16.3	4515	2.29e-11	3.46e-07	4.05811	9.01232	-4.95421
1823	ENSG00000246379.5|RP11-461O7.1	3128	5.8e-15	9e-11	7.18465	12.1644	-4.97974
1824	ENSG00000267286.1|RP11-794M8.2	5382.5	1.7e-08	0.000245779	4.41443	9.40252	-4.9881
1825	ENSG00000225140.1|RP11-809C18.3	3824	4e-15	6.21e-11	3.06944	8.07447	-5.00503
1826	ENSG00000230333.5|AC004538.3	1200	6.15e-24	9.75e-20	9.12988	14.1352	-5.00535
1827	ENSG00000248890.1|HHIP-AS1	979	3.41e-25	5.4e-21	9.50344	14.5395	-5.03609
1828	ENSG00000224238.2|WARS2-IT1	1729	1.37e-21	2.17e-17	6.67048	11.7223	-5.05177
1829	ENSG00000229915.1|AC016999.2	2640	2.77e-17	4.34e-13	7.64345	12.7103	-5.06686
1830	ENSG00000261103.1|RP11-298D21.3	4690	1.31e-15	2.04e-11	1.77495	6.86322	-5.08826
1831	ENSG00000223742.1|RP11-149B9.2	4930	1.48e-12	2.26e-08	2.36323	7.45572	-5.09249
1832	ENSG00000224714.2|RP11-179K3.2	2557	1.23e-17	1.93e-13	6.53454	11.653	-5.11842
1833	ENSG00000253939.1|RP11-44K6.3	4624.5	3.72e-11	5.61e-07	4.23876	9.36243	-5.12367
1834	ENSG00000248884.1|CTC-537E7.3	1235	9.73e-24	1.54e-19	12.125	17.2531	-5.12813
1835	ENSG00000257259.1|RP11-767I20.1	1948.5	2.36e-20	3.72e-16	7.31321	12.4436	-5.13043
1836	ENSG00000260802.1|LINC00890	4379.5	4.22e-10	6.28e-06	9.51842	14.6521	-5.13371
1837	ENSG00000258913.1|RP11-260M19.2	2828	2.67e-16	4.17e-12	7.52735	12.6647	-5.13738
1838	ENSG00000258694.1|RP11-1033H12.1	5229	7.63e-16	1.19e-11	1.25328	6.39712	-5.14383
1839	ENSG00000258736.1|RP11-982M15.7	4391.5	4.02e-11	6.05e-07	5.07801	10.2221	-5.14413
1840	ENSG00000255020.1|AF131216.5	4739.5	7.44e-17	1.16e-12	1.42726	6.57861	-5.15135
1841	ENSG00000259905.4|PWRN1	3118	1.45e-16	2.26e-12	3.92042	9.13233	-5.21191
1842	ENSG00000237647.7|ERICH1-AS1	3856	2.02e-12	3.08e-08	5.87087	11.0843	-5.21341
1843	ENSG00000237759.1|RP11-278H7.3	4978.5	6.85e-09	9.98e-05	6.1607	11.4001	-5.23942
1844	ENSG00000259434.1|RP11-720L8.1	4769.5	1.53e-09	2.26e-05	6.12295	11.3689	-5.24595
1845	ENSG00000244383.1|RP11-475O23.3	2973.5	4.74e-16	7.39e-12	6.50642	11.7553	-5.2489
1846	ENSG00000265494.1|RP11-131K5.2	3841	1.04e-12	1.59e-08	5.80233	11.0584	-5.25607
1847	ENSG00000228962.1|HCG23	2817	8.09e-17	1.27e-12	6.47427	11.7309	-5.25665
1848	ENSG00000254366.5|RP11-38H17.1	3654.5	2.97e-13	4.57e-09	6.5398	11.807	-5.26721
1849	ENSG00000227075.1|AP000472.3	4001.5	2.22e-12	3.38e-08	5.733	11.0025	-5.26953
1850	ENSG00000225794.1|AC073321.4	3849.5	2.37e-12	3.61e-08	7.32533	12.61	-5.28472
1851	ENSG00000256948.1|RP11-598F7.3	2506	8.42e-18	1.32e-13	8.01709	13.3098	-5.2927
1852	ENSG00000238099.2|RP11-12A2.3	2847	4.55e-16	7.1e-12	8.79623	14.1006	-5.30442
1853	ENSG00000249198.1|RP11-772C9.1	2438.5	6.24e-18	9.8e-14	9.39941	14.7048	-5.3054
1854	ENSG00000257940.1|RP11-248E9.6	4736	1.87e-09	2.76e-05	6.78452	12.1039	-5.31939
1855	ENSG00000268388.4|FENDRR	579	1.49e-27	2.36e-23	7.12856	12.4558	-5.32721
1856	ENSG00000225792.1|AC004540.4	1415	8.54e-23	1.35e-18	10.8024	16.174	-5.37161
1857	ENSG00000225765.1|AC068535.3	3161	1.21e-14	1.87e-10	12.6659	18.069	-5.40308
1858	ENSG00000262003.1|RP11-676J12.7	2414	7.01e-18	1.1e-13	10.8123	16.265	-5.45265
1859	ENSG00000238250.1|ST6GAL2-IT1	4744	2.9e-16	4.52e-12	1.661	7.12826	-5.46727
1860	ENSG00000232636.2|RP11-342C20.2	4790	3.02e-16	4.72e-12	1.57106	7.05265	-5.48159
1861	ENSG00000237125.7|HAND2-AS1	793.5	3.2e-26	5.07e-22	8.41988	13.9027	-5.48283
1862	ENSG00000231487.1|AP006285.7	2345	2.28e-18	3.58e-14	9.34012	14.8315	-5.49133
1863	ENSG00000177234.7|LINC01561	3324	1.66e-16	2.6e-12	3.62022	9.15113	-5.53091
1864	ENSG00000248373.4|RP11-556I14.1	4988	4.2e-14	6.48e-10	1.80937	7.39333	-5.58397
1865	ENSG00000237767.1|LINC01370	4634.5	2.91e-09	4.28e-05	11.879	17.4676	-5.58863
1866	ENSG00000259881.1|RP11-830F9.5	1509	2.46e-22	3.89e-18	9.10632	14.6958	-5.5895
1867	ENSG00000228055.2|LINC00864	4139	4.76e-11	7.16e-07	9.01648	14.6157	-5.59922
1868	ENSG00000275830.1|RP11-403A3.3	3532	3.01e-13	4.61e-09	9.02649	14.6576	-5.63111
1869	ENSG00000224652.1|LINC00885	2393	4.96e-18	7.8e-14	9.59984	15.243	-5.64319
1870	ENSG00000260850.1|RP11-437L7.1	4214	6.9e-12	1.05e-07	5.34223	10.9934	-5.65122
1871	ENSG00000196553.12|LINC00238	1935	3.24e-20	5.11e-16	9.69884	15.396	-5.69719
1872	ENSG00000279607.1|RP11-348J12.5	3886	4.84e-13	7.41e-09	5.34777	11.0604	-5.71261
1873	ENSG00000225937.1|PCA3	3422	1.29e-22	2.05e-18	1.55067	7.29519	-5.74452
1874	ENSG00000280350.1|RP5-1065O2.4	4086.5	2.98e-14	4.61e-10	3.24167	8.9979	-5.75623
1875	ENSG00000233415.1|RP11-101E14.3	4820	4.9e-09	7.17e-05	7.8708	13.645	-5.77425
1876	ENSG00000229140.7|CCDC26	2515	2.08e-20	3.28e-16	3.59681	9.3768	-5.77999
1877	ENSG00000233569.1|RP11-500B12.1	4327	7.12e-11	1.07e-06	6.29445	12.0838	-5.78934
1878	ENSG00000261116.1|RP3-523K23.2	3446.5	1.8e-14	2.78e-10	5.59908	11.3974	-5.79828
1879	ENSG00000248319.1|RP11-205M3.3	2057.5	7.39e-20	1.17e-15	7.12134	12.9236	-5.80231
1880	ENSG00000271239.1|RP11-238F2.1	5378	3.48e-07	0.00488771	9.77842	15.6247	-5.84629
1881	ENSG00000259937.2|RP11-438D14.2	3907.5	2.16e-23	3.42e-19	1.19577	7.06127	-5.86549
1882	ENSG00000279082.2|RP1-167O22.1	3297	7.96e-15	1.23e-10	6.09161	11.9714	-5.87975
1883	ENSG00000266256.1|LINC00683	2276.5	5.97e-20	9.41e-16	4.50481	10.395	-5.8902
1884	ENSG00000273760.1|CH17-360D5.3	4131.5	9.67e-12	1.46e-07	6.28073	12.1814	-5.90065
1885	ENSG00000228639.5|AC005152.3	3923	1.43e-12	2.18e-08	6.01378	11.9543	-5.94048
1886	ENSG00000230945.1|LINC01507	4783	7.92e-14	1.22e-09	2.39486	8.43814	-6.04328
1887	ENSG00000242741.1|RP11-20B7.1	4143	2.26e-21	3.58e-17	1.32226	7.37015	-6.04789
1888	ENSG00000263724.1|DLGAP1-AS3	3606	1.65e-15	2.56e-11	3.84338	9.92611	-6.08273
1889	ENSG00000255980.1|AP000439.1	1653.5	8.88e-23	1.41e-18	5.30239	11.3875	-6.08506
1890	ENSG00000226403.1|RP11-31F19.1	2668.5	9.64e-18	1.51e-13	6.42024	12.5635	-6.14324
1891	ENSG00000249173.4|LINC01093	664	6.82e-27	1.08e-22	14.2866	20.4675	-6.18094
1892	ENSG00000261058.1|RP11-252E2.2	1315	1.65e-23	2.61e-19	10.2195	16.4141	-6.19465
1893	ENSG00000238266.1|LINC00707	2621.5	1.36e-20	2.14e-16	3.21322	9.49888	-6.28566
1894	ENSG00000259670.1|RP11-485O10.2	3281	1.99e-14	3.08e-10	8.93294	15.2387	-6.30577
1895	ENSG00000237337.1|RP11-567C20.2	3424	5.38e-14	8.29e-10	7.99738	14.3892	-6.39184
1896	ENSG00000236985.1|RP5-1195D24.1	3427	3.31e-23	5.24e-19	1.66991	8.06447	-6.39457
1897	ENSG00000233936.1|RP11-399H11.2	4235.5	3.13e-15	4.87e-11	2.75603	9.17263	-6.4166
1898	ENSG00000224122.1|POU6F2-AS1	3962	9.67e-12	1.47e-07	9.62598	16.0506	-6.42464
1899	ENSG00000229312.2|RP11-470P21.2	3672	3.27e-14	5.04e-10	5.24454	11.7578	-6.51329
1900	ENSG00000223669.1|RP11-93B14.4	3287	1.57e-16	2.46e-12	4.5719	11.1132	-6.54129
1901	ENSG00000224517.5|HTR2A-AS1	2024.5	2.09e-21	3.3e-17	5.59267	12.1647	-6.57199
1902	ENSG00000279711.1|AP004782.1	1512.5	8e-26	1.27e-21	3.48311	10.0892	-6.60613
1903	ENSG00000253696.2|KBTBD11-OT1	2118.5	2.25e-20	3.55e-16	6.4233	13.1168	-6.69355
1904	ENSG00000253764.1|RP11-439C15.4	2242	2.22e-19	3.5e-15	7.54017	14.24	-6.69988
1905	ENSG00000279444.1|RP11-715H19.2	2717.5	6.9e-17	1.08e-12	9.15834	15.9193	-6.761
1906	ENSG00000253959.1|CTB-43E15.1	2600	2.75e-18	4.32e-14	6.44204	13.3185	-6.87643
1907	ENSG00000235026.4|DPP10-AS1	3598.5	5.03e-17	7.87e-13	3.59717	10.6495	-7.05233
1908	ENSG00000234223.2|AC003988.1	3265	1.96e-19	3.08e-15	2.98332	10.101	-7.11771
1909	ENSG00000248359.1|CTC-537E7.2	2318	1.23e-19	1.93e-15	6.64281	13.8413	-7.19847
1910	ENSG00000230921.1|HAO2-IT1	2075	2.91e-20	4.59e-16	7.86898	15.0684	-7.1994
1911	ENSG00000269985.1|RP1-232P20.1	2021	3.56e-20	5.62e-16	8.60211	15.8275	-7.22536
1912	ENSG00000253821.1|RP11-246K15.1	3353	3.04e-15	4.72e-11	5.85638	13.0922	-7.23578
1913	ENSG00000253199.1|RP11-421P23.1	2696	2.9e-23	4.6e-19	2.54411	9.8704	-7.32629
1914	ENSG00000232131.1|NCOA7-AS1	1931.5	9.34e-22	1.48e-17	6.05732	13.4351	-7.37783
1915	ENSG00000223991.1|AC104809.2	1958	3.5e-20	5.52e-16	9.3571	16.8404	-7.48334
1916	ENSG00000261672.1|RP11-475B2.1	2008.5	2.96e-26	4.7e-22	2.97996	10.6304	-7.65048
1917	ENSG00000230058.1|RP11-172E9.2	2166.5	2.9e-20	4.57e-16	6.70095	14.5078	-7.80689
1918	ENSG00000243694.2|RP11-6B4.1	1333	1.32e-23	2.1e-19	10.3038	18.1298	-7.82595
1919	ENSG00000230435.1|AC004160.4	1754	1.43e-22	2.26e-18	6.61393	14.5179	-7.90399
1920	ENSG00000259923.1|RP11-249C24.11	2485.5	4.8e-20	7.57e-16	5.46822	13.386	-7.91774
1921	ENSG00000271945.1|RP11-354K4.2	2678	2.5e-32	3.98e-28	1.28858	9.21862	-7.93005
1922	ENSG00000230645.1|AC016682.1	1522	6.5e-24	1.03e-19	6.58356	14.5626	-7.979
1923	ENSG00000267259.1|CTD-2008P7.9	1891	1.3e-25	2.07e-21	3.17435	11.172	-7.99762
1924	ENSG00000237400.1|AC006960.7	3119	1.77e-25	2.81e-21	1.84068	9.98922	-8.14853
1925	ENSG00000259534.1|RP11-522B15.7	2660	7.28e-27	1.16e-22	2.15139	10.44	-8.28859
1926	ENSG00000184809.11|B3GALT5-AS1	1225.5	3.79e-29	6.03e-25	3.32426	11.6553	-8.33103
1927	ENSG00000254260.1|RP11-369E15.1	2549.5	3.33e-27	5.29e-23	2.19471	10.5552	-8.36052
1928	ENSG00000253147.4|RP11-369E15.4	1991.5	8.41e-29	1.34e-24	2.41878	10.7867	-8.36788
1929	ENSG00000226622.4|AC092155.4	870	2.76e-29	4.38e-25	4.52211	12.9272	-8.40513
1930	ENSG00000226798.1|RP11-289F5.1	2680	1.11e-23	1.76e-19	2.78361	11.2519	-8.46833
1931	ENSG00000267674.1|RP11-813F20.2	1654.5	6.52e-25	1.04e-20	4.9774	13.7761	-8.79872
1932	ENSG00000251443.1|RP11-113I22.1	2315	2.13e-22	3.37e-18	4.33746	13.5121	-9.17463
1933	ENSG00000223784.1|RP11-554I8.2	1705	5.36e-28	8.52e-24	3.29843	12.8036	-9.50515
1934	ENSG00000250333.1|RP11-4O3.1	1887.5	3.03e-42	4.82e-38	1.15719	11.324	-10.1668
1935	ENSG00000267774.2|RP11-2N1.2	565	1.34e-40	2.13e-36	2.18492	12.3593	-10.1744
1936	ENSG00000228842.3|PCDH9-AS2	1598.5	7.58e-30	1.21e-25	3.19172	13.8818	-10.6901
1937	ENSG00000260015.1|RP11-510M2.5	1196	4.03e-27	6.41e-23	5.88675	16.764	-10.8772
1938	ENSG00000250266.1|RP11-789C1.1	1466	1.46e-27	2.32e-23	4.55038	15.7725	-11.2221
1939	ENSG00000251049.2|RP11-685F15.1	616.5	2.23e-44	3.54e-40	1.93827	14.2304	-12.2921

## Sheet: miRNA-lncRNA.4of4
Table 4. Significantly miRNA-lncRNA target prediction by four algorithms based on TCGA LIHC dataset.
miRNA	MIMATid	LncRNA_EnsGeneID	LncRNA_EnsTransID	LncRNA_Transcript	LncRNA_Gene	miRWalk	miRanda	RNAhybrid	Targetscan	Sum
hsa-miR-105-3p	MIMAT0004516	ENSG00000204044	ENST00000535913	RP11-465L10.10-002	RP11-465L10.10	1	1	1	1	4
hsa-miR-105-3p	MIMAT0004516	ENSG00000279964	ENST00000623048	RP11-69J7.1-001	RP11-69J7.1	1	1	1	1	4
hsa-miR-105-3p	MIMAT0004516	ENSG00000261335	ENST00000565271	RP11-318A15.2-001	RP11-318A15.2	1	1	1	1	4
hsa-miR-105-3p	MIMAT0004516	ENSG00000177406	ENST00000318291	RP11-218M22.1-002	RP11-218M22.1	1	1	1	1	4
hsa-miR-105-3p	MIMAT0004516	ENSG00000235106	ENST00000599836	LINC00094-201	LINC00094	1	1	1	1	4
hsa-miR-105-3p	MIMAT0004516	ENSG00000237187	ENST00000606696	NR2F1-AS1-011	NR2F1-AS1	1	1	1	1	4
hsa-miR-105-3p	MIMAT0004516	ENSG00000279092	ENST00000623619	RP11-1H8.5-001	RP11-1H8.5	1	1	1	1	4
hsa-miR-105-3p	MIMAT0004516	ENSG00000241469	ENST00000609366	LINC00635-018	LINC00635	1	1	1	1	4
hsa-miR-105-3p	MIMAT0004516	ENSG00000225640	ENST00000450640	RP5-1022P6.4-001	RP5-1022P6.4	1	1	1	1	4
hsa-miR-105-3p	MIMAT0004516	ENSG00000261574	ENST00000562211	RP1-168P16.2-001	RP1-168P16.2	1	1	1	1	4
hsa-miR-105-3p	MIMAT0004516	ENSG00000279814	ENST00000623230	RP11-399K21.12-001	RP11-399K21.12	1	1	1	1	4
hsa-miR-105-3p	MIMAT0004516	ENSG00000272273	ENST00000607333	XXbac-BPG252P9.10-001	XXbac-BPG252P9.10	1	1	1	1	4
hsa-miR-105-3p	MIMAT0004516	ENSG00000205592	ENST00000454784	MUC19-001	MUC19	1	1	1	1	4
hsa-miR-105-3p	MIMAT0004516	ENSG00000240498	ENST00000580576	CDKN2B-AS1-006	CDKN2B-AS1	1	1	1	1	4
hsa-miR-105-3p	MIMAT0004516	ENSG00000261789	ENST00000563704	RP11-709D24.5-001	RP11-709D24.5	1	1	1	1	4
hsa-miR-105-3p	MIMAT0004516	ENSG00000237989	ENST00000442815	AP001046.5-001	AP001046.5	1	1	1	1	4
hsa-miR-105-3p	MIMAT0004516	ENSG00000240535	ENST00000608929	CTD-2313F11.1-009	CTD-2313F11.1	1	1	1	1	4
hsa-miR-105-3p	MIMAT0004516	ENSG00000262343	ENST00000570408	RP11-353N14.3-001	RP11-353N14.3	1	1	1	1	4
hsa-miR-105-3p	MIMAT0004516	ENSG00000227733	ENST00000614606	RP4-565E6.1-015	RP4-565E6.1	1	1	1	1	4
hsa-miR-105-3p	MIMAT0004516	ENSG00000224078	ENST00000447911	SNHG14-001	SNHG14	1	1	1	1	4
hsa-miR-105-3p	MIMAT0004516	ENSG00000249669	ENST00000614517	MIR143HG-011	MIR143HG	1	1	1	1	4
hsa-miR-105-3p	MIMAT0004516	ENSG00000223776	ENST00000493812	LGALS8-AS1-201	LGALS8-AS1	1	1	1	1	4
hsa-miR-105-3p	MIMAT0004516	ENSG00000275297	ENST00000612900	RP11-292F9.1-002	RP11-292F9.1	1	1	1	1	4
hsa-miR-105-3p	MIMAT0004516	ENSG00000235931	ENST00000444900	LINC01553-001	LINC01553	1	1	1	1	4
hsa-miR-105-3p	MIMAT0004516	ENSG00000228775	ENST00000495800	WEE2-AS1-003	WEE2-AS1	1	1	1	1	4
hsa-miR-105-3p	MIMAT0004516	ENSG00000280441	ENST00000623860	CH507-528H12.1-001	CH507-528H12.1	1	1	1	1	4
hsa-miR-105-3p	MIMAT0004516	ENSG00000241832	ENST00000428828	CECR3-001	CECR3	1	1	1	1	4
hsa-miR-105-3p	MIMAT0004516	ENSG00000246763	ENST00000505362	RGMB-AS1-003	RGMB-AS1	1	1	1	1	4
hsa-miR-105-3p	MIMAT0004516	ENSG00000269993	ENST00000602313	AF003625.3-001	AF003625.3	1	1	1	1	4
hsa-miR-105-3p	MIMAT0004516	ENSG00000231987	ENST00000435311	RP5-898J17.1-001	RP5-898J17.1	1	1	1	1	4
hsa-miR-105-3p	MIMAT0004516	ENSG00000270540	ENST00000605740	RP11-785G17.1-001	RP11-785G17.1	1	1	1	1	4
hsa-miR-105-3p	MIMAT0004516	ENSG00000233052	ENST00000432987	RP11-398B16.2-001	RP11-398B16.2	1	1	1	1	4
hsa-miR-105-3p	MIMAT0004516	ENSG00000261546	ENST00000562782	CTD-2555A7.3-001	CTD-2555A7.3	1	1	1	1	4
hsa-miR-105-3p	MIMAT0004516	ENSG00000235106	ENST00000603928	LINC00094-005	LINC00094	1	1	1	1	4
hsa-miR-105-3p	MIMAT0004516	ENSG00000277695	ENST00000615968	RP11-115D19.4-001	RP11-115D19.4	1	1	1	1	4
hsa-miR-105-3p	MIMAT0004516	ENSG00000233766	ENST00000428980	AC098617.1-001	AC098617.1	1	1	1	1	4
hsa-miR-105-3p	MIMAT0004516	ENSG00000279993	ENST00000623434	RP11-76C10.3-001	RP11-76C10.3	1	1	1	1	4
hsa-miR-105-3p	MIMAT0004516	ENSG00000243197	ENST00000477539	TUSC7-001	TUSC7	1	1	1	1	4
hsa-miR-105-3p	MIMAT0004516	ENSG00000261040	ENST00000589777	WFDC21P-008	WFDC21P	1	1	1	1	4
hsa-miR-105-3p	MIMAT0004516	ENSG00000270061	ENST00000602741	RP11-214K3.19-001	RP11-214K3.19	1	1	1	1	4
hsa-miR-105-3p	MIMAT0004516	ENSG00000204282	ENST00000589217	TNRC6C-AS1-001	TNRC6C-AS1	1	1	1	1	4
hsa-miR-105-3p	MIMAT0004516	ENSG00000219410	ENST00000589924	RP4-761J14.8-002	RP4-761J14.8	1	1	1	1	4
hsa-miR-105-3p	MIMAT0004516	ENSG00000280398	ENST00000623191	RP3-446N13.3-001	RP3-446N13.3	1	1	1	1	4
hsa-miR-105-3p	MIMAT0004516	ENSG00000224596	ENST00000456353	ZMIZ1-AS1-001	ZMIZ1-AS1	1	1	1	1	4
hsa-miR-105-3p	MIMAT0004516	ENSG00000220575	ENST00000395731	HTR5A-AS1-001	HTR5A-AS1	1	1	1	1	4
hsa-miR-105-3p	MIMAT0004516	ENSG00000196696	ENST00000526478	PDXDC2P-006	PDXDC2P	1	1	1	1	4
hsa-miR-105-3p	MIMAT0004516	ENSG00000275297	ENST00000613248	RP11-292F9.1-001	RP11-292F9.1	1	1	1	1	4
hsa-miR-105-3p	MIMAT0004516	ENSG00000251129	ENST00000513211	RP11-734I18.1-001	RP11-734I18.1	1	1	1	1	4
hsa-miR-105-3p	MIMAT0004516	ENSG00000246763	ENST00000505677	RGMB-AS1-004	RGMB-AS1	1	1	1	1	4
hsa-miR-105-3p	MIMAT0004516	ENSG00000246763	ENST00000515003	RGMB-AS1-005	RGMB-AS1	1	1	1	1	4
hsa-miR-105-3p	MIMAT0004516	ENSG00000237298	ENST00000629094	TTN-AS1-059	TTN-AS1	1	1	1	1	4
hsa-miR-105-3p	MIMAT0004516	ENSG00000241469	ENST00000488852	LINC00635-003	LINC00635	1	1	1	1	4
hsa-miR-105-3p	MIMAT0004516	ENSG00000235106	ENST00000605164	LINC00094-006	LINC00094	1	1	1	1	4
hsa-miR-105-3p	MIMAT0004516	ENSG00000240405	ENST00000483525	LINC01212-001	LINC01212	1	1	1	1	4
hsa-miR-105-3p	MIMAT0004516	ENSG00000233559	ENST00000447430	AC016831.7-001	AC016831.7	1	1	1	1	4
hsa-miR-105-3p	MIMAT0004516	ENSG00000260528	ENST00000563357	FAM157C-001	FAM157C	1	1	1	1	4
hsa-miR-105-3p	MIMAT0004516	ENSG00000203688	ENST00000400831	RP11-351J23.1-001	RP11-351J23.1	1	1	1	1	4
hsa-miR-105-3p	MIMAT0004516	ENSG00000204282	ENST00000592939	TNRC6C-AS1-002	TNRC6C-AS1	1	1	1	1	4
hsa-miR-105-3p	MIMAT0004516	ENSG00000278996	ENST00000623664	CH507-513H4.1-001	CH507-513H4.1	1	1	1	1	4
hsa-miR-105-3p	MIMAT0004516	ENSG00000224743	ENST00000585870	TEX26-AS1-002	TEX26-AS1	1	1	1	1	4
hsa-miR-105-3p	MIMAT0004516	ENSG00000259241	ENST00000559918	RP11-313P18.2-001	RP11-313P18.2	1	1	1	1	4
hsa-miR-105-3p	MIMAT0004516	ENSG00000265717	ENST00000579714	RP11-94B19.7-001	RP11-94B19.7	1	1	1	1	4
hsa-miR-105-3p	MIMAT0004516	ENSG00000220575	ENST00000493904	HTR5A-AS1-002	HTR5A-AS1	1	1	1	1	4
hsa-miR-105-3p	MIMAT0004516	ENSG00000259616	ENST00000559783	RP11-507B12.2-001	RP11-507B12.2	1	1	1	1	4
hsa-miR-105-3p	MIMAT0004516	ENSG00000257069	ENST00000539086	RP11-783K16.10-001	RP11-783K16.10	1	1	1	1	4
hsa-miR-105-3p	MIMAT0004516	ENSG00000196810	ENST00000505364	CTBP1-AS2-006	CTBP1-AS2	1	1	1	1	4
hsa-miR-105-3p	MIMAT0004516	ENSG00000232444	ENST00000420130	AC010745.4-001	AC010745.4	1	1	1	1	4
hsa-miR-105-3p	MIMAT0004516	ENSG00000258355	ENST00000552486	RP11-651L5.2-001	RP11-651L5.2	1	1	1	1	4
hsa-miR-105-3p	MIMAT0004516	ENSG00000226777	ENST00000630242	KIAA0125-002	KIAA0125	1	1	1	1	4
hsa-miR-105-3p	MIMAT0004516	ENSG00000234690	ENST00000419035	AC073283.4-001	AC073283.4	1	1	1	1	4
hsa-miR-105-3p	MIMAT0004516	ENSG00000170846	ENST00000307533	AC093323.3-001	AC093323.3	1	1	1	1	4
hsa-miR-105-3p	MIMAT0004516	ENSG00000235954	ENST00000433317	TTC28-AS1-005	TTC28-AS1	1	1	1	1	4
hsa-miR-105-3p	MIMAT0004516	ENSG00000240990	ENST00000520360	HOXA11-AS-001	HOXA11-AS	1	1	1	1	4
hsa-miR-105-3p	MIMAT0004516	ENSG00000242686	ENST00000468356	RP11-1191J2.2-001	RP11-1191J2.2	1	1	1	1	4
hsa-miR-105-3p	MIMAT0004516	ENSG00000241469	ENST00000497811	LINC00635-002	LINC00635	1	1	1	1	4
hsa-miR-105-3p	MIMAT0004516	ENSG00000246145	ENST00000499642	RRS1-AS1-001	RRS1-AS1	1	1	1	1	4
hsa-miR-105-3p	MIMAT0004516	ENSG00000224149	ENST00000427892	RP11-510C10.3-001	RP11-510C10.3	1	1	1	1	4
hsa-miR-105-3p	MIMAT0004516	ENSG00000267204	ENST00000591212	AC011518.1-001	AC011518.1	1	1	1	1	4
hsa-miR-105-3p	MIMAT0004516	ENSG00000261583	ENST00000563611	CTD-2385L22.1-001	CTD-2385L22.1	1	1	1	1	4
hsa-miR-105-3p	MIMAT0004516	ENSG00000259039	ENST00000555600	RP11-409I10.2-001	RP11-409I10.2	1	1	1	1	4
hsa-miR-105-3p	MIMAT0004516	ENSG00000215112	ENST00000465257	FAM74A1-001	FAM74A1	1	1	1	1	4
hsa-miR-105-3p	MIMAT0004516	ENSG00000233818	ENST00000454980	AP000695.4-001	AP000695.4	1	1	1	1	4
hsa-miR-105-3p	MIMAT0004516	ENSG00000234134	ENST00000430970	RP11-383C5.5-001	RP11-383C5.5	1	1	1	1	4
hsa-miR-105-3p	MIMAT0004516	ENSG00000227719	ENST00000449931	AC006042.6-001	AC006042.6	1	1	1	1	4
hsa-miR-105-3p	MIMAT0004516	ENSG00000279711	ENST00000623990	AP004782.1-001	AP004782.1	1	1	1	1	4
hsa-miR-105-3p	MIMAT0004516	ENSG00000279364	ENST00000623582	RP11-463I20.1-001	RP11-463I20.1	1	1	1	1	4
hsa-miR-105-3p	MIMAT0004516	ENSG00000224078	ENST00000453082	SNHG14-003	SNHG14	1	1	1	1	4
hsa-miR-105-3p	MIMAT0004516	ENSG00000228506	ENST00000418945	RP11-98I9.4-001	RP11-98I9.4	1	1	1	1	4
hsa-miR-105-3p	MIMAT0004516	ENSG00000258535	ENST00000553312	RP11-280K24.4-001	RP11-280K24.4	1	1	1	1	4
hsa-miR-105-3p	MIMAT0004516	ENSG00000248596	ENST00000508056	RP11-844P9.2-002	RP11-844P9.2	1	1	1	1	4
hsa-miR-105-3p	MIMAT0004516	ENSG00000237438	ENST00000609596	CECR7-003	CECR7	1	1	1	1	4
hsa-miR-105-3p	MIMAT0004516	ENSG00000179818	ENST00000630206	PCBP1-AS1-151	PCBP1-AS1	1	1	1	1	4
hsa-miR-105-3p	MIMAT0004516	ENSG00000274659	ENST00000613818	RP11-986G18.2-001	RP11-986G18.2	1	1	1	1	4
hsa-miR-105-3p	MIMAT0004516	ENSG00000170846	ENST00000444232	AC093323.3-002	AC093323.3	1	1	1	1	4
hsa-miR-105-3p	MIMAT0004516	ENSG00000261008	ENST00000561611	LINC01572-002	LINC01572	1	1	1	1	4
hsa-miR-105-3p	MIMAT0004516	ENSG00000262585	ENST00000576738	RP11-353N14.5-001	RP11-353N14.5	1	1	1	1	4
hsa-miR-105-3p	MIMAT0004516	ENSG00000240990	ENST00000520395	HOXA11-AS-004	HOXA11-AS	1	1	1	1	4
hsa-miR-105-3p	MIMAT0004516	ENSG00000279249	ENST00000623424	RP11-491F9.3-001	RP11-491F9.3	1	1	1	1	4
hsa-miR-105-3p	MIMAT0004516	ENSG00000280136	ENST00000624936	RP11-1228E12.2-001	RP11-1228E12.2	1	1	1	1	4
hsa-miR-105-3p	MIMAT0004516	ENSG00000279622	ENST00000625056	RP11-254F19.4-001	RP11-254F19.4	1	1	1	1	4
hsa-miR-105-3p	MIMAT0004516	ENSG00000239589	ENST00000463200	LINC00879-001	LINC00879	1	1	1	1	4
hsa-miR-105-3p	MIMAT0004516	ENSG00000244231	ENST00000306853	CSPG4P2Y-001	CSPG4P2Y	1	1	1	1	4
hsa-miR-105-3p	MIMAT0004516	ENSG00000260094	ENST00000567258	LINC00564-001	LINC00564	1	1	1	1	4
hsa-miR-105-3p	MIMAT0004516	ENSG00000223401	ENST00000450760	RP11-211G3.2-001	RP11-211G3.2	1	1	1	1	4
hsa-miR-105-3p	MIMAT0004516	ENSG00000261400	ENST00000562167	AC011525.2-001	AC011525.2	1	1	1	1	4
hsa-miR-105-3p	MIMAT0004516	ENSG00000240498	ENST00000583719	CDKN2B-AS1-008	CDKN2B-AS1	1	1	1	1	4
hsa-miR-105-3p	MIMAT0004516	ENSG00000249790	ENST00000422780	RP11-20D14.6-001	RP11-20D14.6	1	1	1	1	4
hsa-miR-105-3p	MIMAT0004516	ENSG00000236384	ENST00000412102	LINC00479-001	LINC00479	1	1	1	1	4
hsa-miR-105-3p	MIMAT0004516	ENSG00000244468	ENST00000489011	RP11-206M11.7-001	RP11-206M11.7	1	1	1	1	4
hsa-miR-105-3p	MIMAT0004516	ENSG00000273805	ENST00000619560	RP11-620J15.4-001	RP11-620J15.4	1	1	1	1	4
hsa-miR-105-3p	MIMAT0004516	ENSG00000240535	ENST00000615566	CTD-2313F11.1-015	CTD-2313F11.1	1	1	1	1	4
hsa-miR-105-3p	MIMAT0004516	ENSG00000272405	ENST00000605886	RP11-284F21.10-001	RP11-284F21.10	1	1	1	1	4
hsa-miR-105-3p	MIMAT0004516	ENSG00000231527	ENST00000399894	RP11-374M1.2-003	RP11-374M1.2	1	1	1	1	4
hsa-miR-105-3p	MIMAT0004516	ENSG00000276807	ENST00000620960	RP11-8P11.4-001	RP11-8P11.4	1	1	1	1	4
hsa-miR-105-3p	MIMAT0004516	ENSG00000277526	ENST00000612422	RP11-378A12.1-002	RP11-378A12.1	1	1	1	1	4
hsa-miR-105-3p	MIMAT0004516	ENSG00000267586	ENST00000593234	LINC00907-001	LINC00907	1	1	1	1	4
hsa-miR-105-3p	MIMAT0004516	ENSG00000266642	ENST00000579187	RP11-20B24.4-002	RP11-20B24.4	1	1	1	1	4
hsa-miR-105-3p	MIMAT0004516	ENSG00000233930	ENST00000424148	KRTAP5-AS1-001	KRTAP5-AS1	1	1	1	1	4
hsa-miR-105-3p	MIMAT0004516	ENSG00000240990	ENST00000522674	HOXA11-AS-002	HOXA11-AS	1	1	1	1	4
hsa-miR-105-3p	MIMAT0004516	ENSG00000237187	ENST00000607831	NR2F1-AS1-006	NR2F1-AS1	1	1	1	1	4
hsa-miR-105-3p	MIMAT0004516	ENSG00000229848	ENST00000442532	RP13-766D20.2-001	RP13-766D20.2	1	1	1	1	4
hsa-miR-105-3p	MIMAT0004516	ENSG00000231419	ENST00000438049	LINC00689-002	LINC00689	1	1	1	1	4
hsa-miR-105-3p	MIMAT0004516	ENSG00000253837	ENST00000517420	RP11-177H13.2-002	RP11-177H13.2	1	1	1	1	4
hsa-miR-105-3p	MIMAT0004516	ENSG00000261069	ENST00000567527	RP11-701H24.4-001	RP11-701H24.4	1	1	1	1	4
hsa-miR-105-3p	MIMAT0004516	ENSG00000249790	ENST00000514568	RP11-20D14.6-003	RP11-20D14.6	1	1	1	1	4
hsa-miR-105-3p	MIMAT0004516	ENSG00000257913	ENST00000547866	RP11-386G11.5-001	RP11-386G11.5	1	1	1	1	4
hsa-miR-105-3p	MIMAT0004516	ENSG00000238212	ENST00000445035	AC005863.2-001	AC005863.2	1	1	1	1	4
hsa-miR-105-3p	MIMAT0004516	ENSG00000281691	ENST00000630404	RBM5-AS1-001	RBM5-AS1	1	1	1	1	4
hsa-miR-105-3p	MIMAT0004516	ENSG00000264876	ENST00000582531	RP11-138E9.2-001	RP11-138E9.2	1	1	1	1	4
hsa-miR-105-3p	MIMAT0004516	ENSG00000280194	ENST00000624076	AD000864.6-001	AD000864.6	1	1	1	1	4
hsa-miR-105-3p	MIMAT0004516	ENSG00000115934	ENST00000538297	RP11-153K16.2-001	RP11-153K16.2	1	1	1	1	4
hsa-miR-105-3p	MIMAT0004516	ENSG00000233117	ENST00000608792	LINC00702-003	LINC00702	1	1	1	1	4
hsa-miR-105-3p	MIMAT0004516	ENSG00000254991	ENST00000476130	RP13-631K18.3-001	RP13-631K18.3	1	1	1	1	4
hsa-miR-105-3p	MIMAT0004516	ENSG00000240535	ENST00000616403	CTD-2313F11.1-013	CTD-2313F11.1	1	1	1	1	4
hsa-miR-105-3p	MIMAT0004516	ENSG00000251459	ENST00000511962	RP11-319E12.2-001	RP11-319E12.2	1	1	1	1	4
hsa-miR-105-3p	MIMAT0004516	ENSG00000196696	ENST00000561788	PDXDC2P-007	PDXDC2P	1	1	1	1	4
hsa-miR-105-3p	MIMAT0004516	ENSG00000261471	ENST00000564809	RP11-61F12.1-001	RP11-61F12.1	1	1	1	1	4
hsa-miR-105-3p	MIMAT0004516	ENSG00000225329	ENST00000631061	LHFPL3-AS2-002	LHFPL3-AS2	1	1	1	1	4
hsa-miR-105-3p	MIMAT0004516	ENSG00000277526	ENST00000618928	RP11-378A12.1-001	RP11-378A12.1	1	1	1	1	4
hsa-miR-105-3p	MIMAT0004516	ENSG00000167912	ENST00000523683	RP11-25K19.1-003	RP11-25K19.1	1	1	1	1	4
hsa-miR-105-3p	MIMAT0004516	ENSG00000237017	ENST00000452097	AC012314.8-001	AC012314.8	1	1	1	1	4
hsa-miR-105-3p	MIMAT0004516	ENSG00000266642	ENST00000580603	RP11-20B24.4-001	RP11-20B24.4	1	1	1	1	4
hsa-miR-105-3p	MIMAT0004516	ENSG00000272462	ENST00000606723	U91328.19-001	U91328.19	1	1	1	1	4
hsa-miR-105-3p	MIMAT0004516	ENSG00000226609	ENST00000440009	RP11-276E15.4-001	RP11-276E15.4	1	1	1	1	4
hsa-miR-105-3p	MIMAT0004516	ENSG00000259847	ENST00000563754	RP11-95H3.1-001	RP11-95H3.1	1	1	1	1	4
hsa-miR-105-3p	MIMAT0004516	ENSG00000263316	ENST00000573755	RP11-530N7.3-001	RP11-530N7.3	1	1	1	1	4
hsa-miR-105-3p	MIMAT0004516	ENSG00000240990	ENST00000522863	HOXA11-AS-003	HOXA11-AS	1	1	1	1	4
hsa-miR-105-3p	MIMAT0004516	ENSG00000242686	ENST00000599030	RP11-1191J2.2-003	RP11-1191J2.2	1	1	1	1	4
hsa-miR-105-3p	MIMAT0004516	ENSG00000262038	ENST00000573040	RP11-177N22.3-001	RP11-177N22.3	1	1	1	1	4
hsa-miR-105-3p	MIMAT0004516	ENSG00000239589	ENST00000466560	LINC00879-002	LINC00879	1	1	1	1	4
hsa-miR-105-3p	MIMAT0004516	ENSG00000240498	ENST00000584351	CDKN2B-AS1-005	CDKN2B-AS1	1	1	1	1	4
hsa-miR-105-3p	MIMAT0004516	ENSG00000093100	ENST00000476405	XXbac-B461K10.4-002	XXbac-B461K10.4	1	1	1	1	4
hsa-miR-105-3p	MIMAT0004516	ENSG00000249790	ENST00000540299	RP11-20D14.6-002	RP11-20D14.6	1	1	1	1	4
hsa-miR-105-3p	MIMAT0004516	ENSG00000228843	ENST00000425499	RP11-112J3.15-001	RP11-112J3.15	1	1	1	1	4
hsa-miR-105-3p	MIMAT0004516	ENSG00000179818	ENST00000627189	PCBP1-AS1-143	PCBP1-AS1	1	1	1	1	4
hsa-miR-105-3p	MIMAT0004516	ENSG00000272620	ENST00000608442	AFAP1-AS1-001	AFAP1-AS1	1	1	1	1	4
hsa-miR-105-3p	MIMAT0004516	ENSG00000240535	ENST00000618221	CTD-2313F11.1-014	CTD-2313F11.1	1	1	1	1	4
hsa-miR-105-3p	MIMAT0004516	ENSG00000231527	ENST00000443347	RP11-374M1.2-001	RP11-374M1.2	1	1	1	1	4
hsa-miR-105-3p	MIMAT0004516	ENSG00000224764	ENST00000439872	RP11-54O15.3-001	RP11-54O15.3	1	1	1	1	4
hsa-miR-105-3p	MIMAT0004516	ENSG00000236204	ENST00000424895	LINC01376-001	LINC01376	1	1	1	1	4
hsa-miR-105-3p	MIMAT0004516	ENSG00000234859	ENST00000430006	AC003958.2-001	AC003958.2	1	1	1	1	4
hsa-miR-105-3p	MIMAT0004516	ENSG00000184441	ENST00000448927	AP001062.7-001	AP001062.7	1	1	1	1	4
hsa-miR-105-3p	MIMAT0004516	ENSG00000260426	ENST00000569431	RP5-912I13.1-001	RP5-912I13.1	1	1	1	1	4
hsa-miR-105-3p	MIMAT0004516	ENSG00000259666	ENST00000558691	LINGO1-AS1-001	LINGO1-AS1	1	1	1	1	4
hsa-miR-105-3p	MIMAT0004516	ENSG00000246792	ENST00000501194	RP11-68L18.1-001	RP11-68L18.1	1	1	1	1	4
hsa-miR-105-3p	MIMAT0004516	ENSG00000261737	ENST00000565575	RP4-612B15.3-001	RP4-612B15.3	1	1	1	1	4
hsa-miR-105-3p	MIMAT0004516	ENSG00000280604	ENST00000626237	PCBP3-OT1-001	PCBP3-OT1	1	1	1	1	4
hsa-miR-105-3p	MIMAT0004516	ENSG00000231383	ENST00000414920	FGF12-AS1-001	FGF12-AS1	1	1	1	1	4
hsa-miR-105-3p	MIMAT0004516	ENSG00000273551	ENST00000614275	RP11-616M22.11-001	RP11-616M22.11	1	1	1	1	4
hsa-miR-105-3p	MIMAT0004516	ENSG00000257256	ENST00000551284	RP3-405J10.4-001	RP3-405J10.4	1	1	1	1	4
hsa-miR-105-3p	MIMAT0004516	ENSG00000280152	ENST00000624205	RP11-331F4.5-001	RP11-331F4.5	1	1	1	1	4
hsa-miR-105-3p	MIMAT0004516	ENSG00000240450	ENST00000306641	CSPG4P1Y-001	CSPG4P1Y	1	1	1	1	4
hsa-miR-105-3p	MIMAT0004516	ENSG00000241158	ENST00000631269	ADAMTS9-AS1-013	ADAMTS9-AS1	1	1	1	1	4
hsa-miR-105-3p	MIMAT0004516	ENSG00000262152	ENST00000571152	LA16c-380H5.1-002	LA16c-380H5.1	1	1	1	1	4
hsa-miR-105-3p	MIMAT0004516	ENSG00000267690	ENST00000588672	LDLRAD4-AS1-001	LDLRAD4-AS1	1	1	1	1	4
hsa-miR-105-3p	MIMAT0004516	ENSG00000230319	ENST00000443063	AL022476.2-001	AL022476.2	1	1	1	1	4
hsa-miR-105-3p	MIMAT0004516	ENSG00000263551	ENST00000581556	RP11-78F17.1-003	RP11-78F17.1	1	1	1	1	4
hsa-miR-105-3p	MIMAT0004516	ENSG00000275088	ENST00000621095	RP11-442O1.3-001	RP11-442O1.3	1	1	1	1	4
hsa-miR-105-3p	MIMAT0004516	ENSG00000257913	ENST00000552933	RP11-386G11.5-002	RP11-386G11.5	1	1	1	1	4
hsa-miR-105-3p	MIMAT0004516	ENSG00000272622	ENST00000607970	RP11-395N3.2-001	RP11-395N3.2	1	1	1	1	4
hsa-miR-105-3p	MIMAT0004516	ENSG00000229311	ENST00000425493	RP11-475I24.8-001	RP11-475I24.8	1	1	1	1	4
hsa-miR-105-3p	MIMAT0004516	ENSG00000256028	ENST00000540866	RP11-197N18.2-001	RP11-197N18.2	1	1	1	1	4
hsa-miR-105-3p	MIMAT0004516	ENSG00000256537	ENST00000544420	RP11-785H5.1-201	RP11-785H5.1	1	1	1	1	4
hsa-miR-105-3p	MIMAT0004516	ENSG00000224743	ENST00000588726	TEX26-AS1-010	TEX26-AS1	1	1	1	1	4
hsa-miR-105-3p	MIMAT0004516	ENSG00000227733	ENST00000482381	RP4-565E6.1-002	RP4-565E6.1	1	1	1	1	4
hsa-miR-105-3p	MIMAT0004516	ENSG00000279184	ENST00000623959	RP3-323A16.1-001	RP3-323A16.1	1	1	1	1	4
hsa-miR-105-3p	MIMAT0004516	ENSG00000224032	ENST00000413221	EPB41L4A-AS1-001	EPB41L4A-AS1	1	1	1	1	4
hsa-miR-105-3p	MIMAT0004516	ENSG00000231527	ENST00000612999	RP11-374M1.2-004	RP11-374M1.2	1	1	1	1	4
hsa-miR-105-3p	MIMAT0004516	ENSG00000268895	ENST00000593374	A1BG-AS1-003	A1BG-AS1	1	1	1	1	4
hsa-miR-105-3p	MIMAT0004516	ENSG00000226508	ENST00000436841	AC104655.3-001	AC104655.3	1	1	1	1	4
hsa-miR-105-3p	MIMAT0004516	ENSG00000250101	ENST00000511650	RP11-1252I4.2-001	RP11-1252I4.2	1	1	1	1	4
hsa-miR-105-3p	MIMAT0004516	ENSG00000234859	ENST00000432258	AC003958.2-002	AC003958.2	1	1	1	1	4
hsa-miR-105-3p	MIMAT0004516	ENSG00000260604	ENST00000566733	RP1-140K8.5-001	RP1-140K8.5	1	1	1	1	4
hsa-miR-105-3p	MIMAT0004516	ENSG00000228775	ENST00000459753	WEE2-AS1-006	WEE2-AS1	1	1	1	1	4
hsa-miR-105-3p	MIMAT0004516	ENSG00000225541	ENST00000442252	AC002480.5-001	AC002480.5	1	1	1	1	4
hsa-miR-105-3p	MIMAT0004516	ENSG00000254559	ENST00000526963	RP11-304M2.5-001	RP11-304M2.5	1	1	1	1	4
hsa-miR-105-3p	MIMAT0004516	ENSG00000267784	ENST00000590024	RP11-171I2.1-001	RP11-171I2.1	1	1	1	1	4
hsa-miR-105-3p	MIMAT0004516	ENSG00000238063	ENST00000452971	RP11-329N22.1-001	RP11-329N22.1	1	1	1	1	4
hsa-miR-105-3p	MIMAT0004516	ENSG00000228956	ENST00000609327	SATB1-AS1-024	SATB1-AS1	1	1	1	1	4
hsa-miR-105-3p	MIMAT0004516	ENSG00000226620	ENST00000415294	LINC00343-002	LINC00343	1	1	1	1	4
hsa-miR-105-3p	MIMAT0004516	ENSG00000246792	ENST00000519233	RP11-68L18.1-003	RP11-68L18.1	1	1	1	1	4
hsa-miR-105-3p	MIMAT0004516	ENSG00000277011	ENST00000613430	RP13-895J2.6-001	RP13-895J2.6	1	1	1	1	4
hsa-miR-105-3p	MIMAT0004516	ENSG00000279978	ENST00000623644	chr22-38_28785274-29006793.1-001	chr22-38_28785274-29006793.1	1	1	1	1	4
hsa-miR-105-3p	MIMAT0004516	ENSG00000227175	ENST00000438431	RP11-214D15.2-001	RP11-214D15.2	1	1	1	1	4
hsa-miR-105-3p	MIMAT0004516	ENSG00000257279	ENST00000548738	RP11-231I16.1-001	RP11-231I16.1	1	1	1	1	4
hsa-miR-105-3p	MIMAT0004516	ENSG00000260735	ENST00000569858	RP11-72I8.1-001	RP11-72I8.1	1	1	1	1	4
hsa-miR-105-3p	MIMAT0004516	ENSG00000256442	ENST00000546259	RP11-705C15.4-001	RP11-705C15.4	1	1	1	1	4
hsa-miR-105-3p	MIMAT0004516	ENSG00000260135	ENST00000565307	RP11-212I21.2-002	RP11-212I21.2	1	1	1	1	4
hsa-miR-105-3p	MIMAT0004516	ENSG00000280036	ENST00000624853	RP11-540O11.8-001	RP11-540O11.8	1	1	1	1	4
hsa-miR-105-3p	MIMAT0004516	ENSG00000279003	ENST00000624601	LL22NC03-22D1.1-001	LL22NC03-22D1.1	1	1	1	1	4
hsa-miR-105-3p	MIMAT0004516	ENSG00000183250	ENST00000397841	LINC01547-002	LINC01547	1	1	1	1	4
hsa-miR-105-3p	MIMAT0004516	ENSG00000256537	ENST00000622602	RP11-785H5.1-002	RP11-785H5.1	1	1	1	1	4
hsa-miR-105-3p	MIMAT0004516	ENSG00000280927	ENST00000625256	CTBP1-AS-001	CTBP1-AS	1	1	1	1	4
hsa-miR-105-3p	MIMAT0004516	ENSG00000224032	ENST00000427306	EPB41L4A-AS1-002	EPB41L4A-AS1	1	1	1	1	4
hsa-miR-105-3p	MIMAT0004516	ENSG00000268895	ENST00000593960	A1BG-AS1-005	A1BG-AS1	1	1	1	1	4
hsa-miR-105-3p	MIMAT0004516	ENSG00000279568	ENST00000624961	RP11-20I23.5-001	RP11-20I23.5	1	1	1	1	4
hsa-miR-105-3p	MIMAT0004516	ENSG00000228775	ENST00000462383	WEE2-AS1-004	WEE2-AS1	1	1	1	1	4
hsa-miR-105-3p	MIMAT0004516	ENSG00000259442	ENST00000558342	RP11-752G15.8-001	RP11-752G15.8	1	1	1	1	4
hsa-miR-105-3p	MIMAT0004516	ENSG00000221949	ENST00000408887	LINC01465-001	LINC01465	1	1	1	1	4
hsa-miR-105-3p	MIMAT0004516	ENSG00000214783	ENST00000427076	POLR2J4-002	POLR2J4	1	1	1	1	4
hsa-miR-105-3p	MIMAT0004516	ENSG00000236140	ENST00000427732	RP11-89F3.2-001	RP11-89F3.2	1	1	1	1	4
hsa-miR-105-3p	MIMAT0004516	ENSG00000276210	ENST00000611530	LINC00226-002	LINC00226	1	1	1	1	4
hsa-miR-105-3p	MIMAT0004516	ENSG00000263327	ENST00000570786	TAPT1-AS1-002	TAPT1-AS1	1	1	1	1	4
hsa-miR-105-3p	MIMAT0004516	ENSG00000266767	ENST00000579332	RP11-678G15.2-001	RP11-678G15.2	1	1	1	1	4
hsa-miR-105-3p	MIMAT0004516	ENSG00000267196	ENST00000591362	RP11-813F20.4-001	RP11-813F20.4	1	1	1	1	4
hsa-miR-105-3p	MIMAT0004516	ENSG00000238164	ENST00000416860	RP3-395M20.8-001	RP3-395M20.8	1	1	1	1	4
hsa-miR-105-3p	MIMAT0004516	ENSG00000280002	ENST00000623737	RP11-76C10.6-001	RP11-76C10.6	1	1	1	1	4
hsa-miR-105-3p	MIMAT0004516	ENSG00000259711	ENST00000560487	CTD-3032H12.2-001	CTD-3032H12.2	1	1	1	1	4
hsa-miR-105-3p	MIMAT0004516	ENSG00000272023	ENST00000607688	CTC-350I8.1-001	CTC-350I8.1	1	1	1	1	4
hsa-miR-105-3p	MIMAT0004516	ENSG00000226167	ENST00000419536	AP4B1-AS1-001	AP4B1-AS1	1	1	1	1	4
hsa-miR-105-3p	MIMAT0004516	ENSG00000275638	ENST00000613686	RP11-16E23.5-001	RP11-16E23.5	1	1	1	1	4
hsa-miR-105-3p	MIMAT0004516	ENSG00000249334	ENST00000505494	RP11-61G19.1-001	RP11-61G19.1	1	1	1	1	4
hsa-miR-105-3p	MIMAT0004516	ENSG00000197210	ENST00000420508	KB-1592A4.15-001	KB-1592A4.15	1	1	1	1	4
hsa-miR-105-3p	MIMAT0004516	ENSG00000240498	ENST00000585267	CDKN2B-AS1-007	CDKN2B-AS1	1	1	1	1	4
hsa-miR-105-3p	MIMAT0004516	ENSG00000249797	ENST00000509669	CTD-3179P9.1-002	CTD-3179P9.1	1	1	1	1	4
hsa-miR-105-3p	MIMAT0004516	ENSG00000228157	ENST00000574724	AC007952.5-003	AC007952.5	1	1	1	1	4
hsa-miR-105-3p	MIMAT0004516	ENSG00000229313	ENST00000428903	RP3-425P12.5-001	RP3-425P12.5	1	1	1	1	4
hsa-miR-105-3p	MIMAT0004516	ENSG00000274414	ENST00000618303	RP5-965G21.4-001	RP5-965G21.4	1	1	1	1	4
hsa-miR-105-3p	MIMAT0004516	ENSG00000183250	ENST00000615847	LINC01547-201	LINC01547	1	1	1	1	4
hsa-miR-105-3p	MIMAT0004516	ENSG00000233651	ENST00000428709	RP11-111F5.8-001	RP11-111F5.8	1	1	1	1	4
hsa-miR-105-3p	MIMAT0004516	ENSG00000277448	ENST00000615202	RP11-538C21.2-001	RP11-538C21.2	1	1	1	1	4
hsa-miR-105-3p	MIMAT0004516	ENSG00000268895	ENST00000594950	A1BG-AS1-002	A1BG-AS1	1	1	1	1	4
hsa-miR-105-3p	MIMAT0004516	ENSG00000226508	ENST00000452037	AC104655.3-002	AC104655.3	1	1	1	1	4
hsa-miR-105-3p	MIMAT0004516	ENSG00000279569	ENST00000623414	RP11-394B2.1-001	RP11-394B2.1	1	1	1	1	4
hsa-miR-105-3p	MIMAT0004516	ENSG00000275367	ENST00000618256	RP11-266K4.14-001	RP11-266K4.14	1	1	1	1	4
hsa-miR-105-3p	MIMAT0004516	ENSG00000221949	ENST00000623670	LINC01465-201	LINC01465	1	1	1	1	4
hsa-miR-105-3p	MIMAT0004516	ENSG00000272717	ENST00000608402	RP11-342I1.2-001	RP11-342I1.2	1	1	1	1	4
hsa-miR-105-3p	MIMAT0004516	ENSG00000274020	ENST00000622328	LINC01138-001	LINC01138	1	1	1	1	4
hsa-miR-105-3p	MIMAT0004516	ENSG00000261505	ENST00000567829	LA16c-358B7.3-001	LA16c-358B7.3	1	1	1	1	4
hsa-miR-105-3p	MIMAT0004516	ENSG00000226620	ENST00000598229	LINC00343-008	LINC00343	1	1	1	1	4
hsa-miR-105-3p	MIMAT0004516	ENSG00000276210	ENST00000618204	LINC00226-001	LINC00226	1	1	1	1	4
hsa-miR-105-3p	MIMAT0004516	ENSG00000248431	ENST00000512831	AC005150.1-001	AC005150.1	1	1	1	1	4
hsa-miR-105-3p	MIMAT0004516	ENSG00000235954	ENST00000454741	TTC28-AS1-001	TTC28-AS1	1	1	1	1	4
hsa-miR-105-3p	MIMAT0004516	ENSG00000248176	ENST00000503299	RP11-472K22.1-001	RP11-472K22.1	1	1	1	1	4
hsa-miR-105-3p	MIMAT0004516	ENSG00000239513	ENST00000478772	LINC01210-001	LINC01210	1	1	1	1	4
hsa-miR-105-3p	MIMAT0004516	ENSG00000225180	ENST00000414089	AATK-AS1-001	AATK-AS1	1	1	1	1	4
hsa-miR-105-3p	MIMAT0004516	ENSG00000237343	ENST00000455105	RP11-763B22.4-001	RP11-763B22.4	1	1	1	1	4
hsa-miR-105-3p	MIMAT0004516	ENSG00000238164	ENST00000432521	RP3-395M20.8-005	RP3-395M20.8	1	1	1	1	4
hsa-miR-105-3p	MIMAT0004516	ENSG00000267325	ENST00000587320	LINC01415-001	LINC01415	1	1	1	1	4
hsa-miR-105-3p	MIMAT0004516	ENSG00000260316	ENST00000564460	LA16c-306A4.2-001	LA16c-306A4.2	1	1	1	1	4
hsa-miR-105-3p	MIMAT0004516	ENSG00000175147	ENST00000310916	TMEM51-AS1-001	TMEM51-AS1	1	1	1	1	4
hsa-miR-105-3p	MIMAT0004516	ENSG00000237807	ENST00000426023	RP11-400K9.4-001	RP11-400K9.4	1	1	1	1	4
hsa-miR-105-3p	MIMAT0004516	ENSG00000281706	ENST00000629732	LINC01012-001	LINC01012	1	1	1	1	4
hsa-miR-105-3p	MIMAT0004516	ENSG00000240535	ENST00000371487	CTD-2313F11.1-001	CTD-2313F11.1	1	1	1	1	4
hsa-miR-105-3p	MIMAT0004516	ENSG00000248810	ENST00000511213	RP11-362F19.1-003	RP11-362F19.1	1	1	1	1	4
hsa-miR-105-3p	MIMAT0004516	ENSG00000275198	ENST00000615251	RP11-471B22.3-001	RP11-471B22.3	1	1	1	1	4
hsa-miR-105-3p	MIMAT0004516	ENSG00000230392	ENST00000428222	RP5-1139I1.1-001	RP5-1139I1.1	1	1	1	1	4
hsa-miR-105-3p	MIMAT0004516	ENSG00000274516	ENST00000612305	FAM74A6-001	FAM74A6	1	1	1	1	4
hsa-miR-105-3p	MIMAT0004516	ENSG00000273956	ENST00000613759	CTB-31N19.5-001	CTB-31N19.5	1	1	1	1	4
hsa-miR-105-3p	MIMAT0004516	ENSG00000236438	ENST00000431569	FAM157A-201	FAM157A	1	1	1	1	4
hsa-miR-105-3p	MIMAT0004516	ENSG00000198547	ENST00000608990	C20orf203-001	C20orf203	1	1	1	1	4
hsa-miR-105-3p	MIMAT0004516	ENSG00000235058	ENST00000440013	ZMYND10-AS1-001	ZMYND10-AS1	1	1	1	1	4
hsa-miR-105-3p	MIMAT0004516	ENSG00000228775	ENST00000471512	WEE2-AS1-010	WEE2-AS1	1	1	1	1	4
hsa-miR-105-3p	MIMAT0004516	ENSG00000179818	ENST00000437019	PCBP1-AS1-040	PCBP1-AS1	1	1	1	1	4
hsa-miR-105-3p	MIMAT0004516	ENSG00000261505	ENST00000568106	LA16c-358B7.3-002	LA16c-358B7.3	1	1	1	1	4
hsa-miR-105-3p	MIMAT0004516	ENSG00000263272	ENST00000575890	CTC-524C5.2-001	CTC-524C5.2	1	1	1	1	4
hsa-miR-105-3p	MIMAT0004516	ENSG00000233478	ENST00000436991	RP1-187B23.1-001	RP1-187B23.1	1	1	1	1	4
hsa-miR-105-3p	MIMAT0004516	ENSG00000248949	ENST00000507989	RP11-661C8.2-001	RP11-661C8.2	1	1	1	1	4
hsa-miR-105-3p	MIMAT0004516	ENSG00000231789	ENST00000415330	PIK3CD-AS2-001	PIK3CD-AS2	1	1	1	1	4
hsa-miR-105-3p	MIMAT0004516	ENSG00000225180	ENST00000571031	AATK-AS1-002	AATK-AS1	1	1	1	1	4
hsa-miR-105-3p	MIMAT0004516	ENSG00000232949	ENST00000439823	AC002480.4-001	AC002480.4	1	1	1	1	4
hsa-miR-105-3p	MIMAT0004516	ENSG00000258807	ENST00000556168	RP11-1152H15.1-002	RP11-1152H15.1	1	1	1	1	4
hsa-miR-105-3p	MIMAT0004516	ENSG00000179818	ENST00000625724	PCBP1-AS1-169	PCBP1-AS1	1	1	1	1	4
hsa-miR-105-3p	MIMAT0004516	ENSG00000273565	ENST00000618460	CTD-3075F15.1-001	CTD-3075F15.1	1	1	1	1	4
hsa-miR-105-3p	MIMAT0004516	ENSG00000278969	ENST00000625186	RP11-662I13.3-001	RP11-662I13.3	1	1	1	1	4
hsa-miR-105-3p	MIMAT0004516	ENSG00000269821	ENST00000597346	KCNQ1OT1-001	KCNQ1OT1	1	1	1	1	4
hsa-miR-105-3p	MIMAT0004516	ENSG00000240498	ENST00000428597	CDKN2B-AS1-004	CDKN2B-AS1	1	1	1	1	4
hsa-miR-105-3p	MIMAT0004516	ENSG00000270074	ENST00000602981	RP11-351I21.11-001	RP11-351I21.11	1	1	1	1	4
hsa-miR-105-3p	MIMAT0004516	ENSG00000267325	ENST00000588134	LINC01415-002	LINC01415	1	1	1	1	4
hsa-miR-105-3p	MIMAT0004516	ENSG00000259053	ENST00000555070	RP11-33N16.3-001	RP11-33N16.3	1	1	1	1	4
hsa-miR-105-3p	MIMAT0004516	ENSG00000175147	ENST00000404665	TMEM51-AS1-002	TMEM51-AS1	1	1	1	1	4
hsa-miR-105-3p	MIMAT0004516	ENSG00000234996	ENST00000456105	RP11-480I12.7-001	RP11-480I12.7	1	1	1	1	4
hsa-miR-105-3p	MIMAT0004516	ENSG00000234580	ENST00000456722	RP11-733D4.1-001	RP11-733D4.1	1	1	1	1	4
hsa-miR-105-3p	MIMAT0004516	ENSG00000251680	ENST00000515569	CTC-575N7.1-002	CTC-575N7.1	1	1	1	1	4
hsa-miR-105-3p	MIMAT0004516	ENSG00000231024	ENST00000415342	AC092431.3-001	AC092431.3	1	1	1	1	4
hsa-miR-105-3p	MIMAT0004516	ENSG00000279010	ENST00000623111	RP5-1039K5.19-001	RP5-1039K5.19	1	1	1	1	4
hsa-miR-105-3p	MIMAT0004516	ENSG00000272106	ENST00000607222	RP11-345P4.9-001	RP11-345P4.9	1	1	1	1	4
hsa-miR-105-3p	MIMAT0004516	ENSG00000274516	ENST00000613896	FAM74A6-002	FAM74A6	1	1	1	1	4
hsa-miR-105-3p	MIMAT0004516	ENSG00000240562	ENST00000479610	RP11-59J16.2-001	RP11-59J16.2	1	1	1	1	4
hsa-miR-105-3p	MIMAT0004516	ENSG00000268895	ENST00000599728	A1BG-AS1-004	A1BG-AS1	1	1	1	1	4
hsa-miR-105-3p	MIMAT0004516	ENSG00000236438	ENST00000437428	FAM157A-001	FAM157A	1	1	1	1	4
hsa-miR-105-3p	MIMAT0004516	ENSG00000228775	ENST00000473776	WEE2-AS1-007	WEE2-AS1	1	1	1	1	4
hsa-miR-105-3p	MIMAT0004516	ENSG00000233013	ENST00000446912	FAM157B-001	FAM157B	1	1	1	1	4
hsa-miR-105-3p	MIMAT0004516	ENSG00000268985	ENST00000595134	CTD-2528A14.1-001	CTD-2528A14.1	1	1	1	1	4
hsa-miR-105-3p	MIMAT0004516	ENSG00000229967	ENST00000424126	RP11-366F6.2-003	RP11-366F6.2	1	1	1	1	4
hsa-miR-105-3p	MIMAT0004516	ENSG00000179818	ENST00000630746	PCBP1-AS1-142	PCBP1-AS1	1	1	1	1	4
hsa-miR-105-3p	MIMAT0004516	ENSG00000250132	ENST00000503602	RP11-359B12.2-004	RP11-359B12.2	1	1	1	1	4
hsa-miR-105-3p	MIMAT0004516	ENSG00000266998	ENST00000588701	RP11-936I5.1-001	RP11-936I5.1	1	1	1	1	4
hsa-miR-105-3p	MIMAT0004516	ENSG00000196979	ENST00000358748	RP11-88G17.6-001	RP11-88G17.6	1	1	1	1	4
hsa-miR-105-3p	MIMAT0004516	ENSG00000276968	ENST00000616786	RP11-90M2.5-001	RP11-90M2.5	1	1	1	1	4
hsa-miR-105-3p	MIMAT0004516	ENSG00000225127	ENST00000455890	LINC00237-003	LINC00237	1	1	1	1	4
hsa-miR-105-3p	MIMAT0004516	ENSG00000244649	ENST00000478824	CTD-2377D24.6-001	CTD-2377D24.6	1	1	1	1	4
hsa-miR-105-3p	MIMAT0004516	ENSG00000236144	ENST00000588286	TMEM147-AS1-004	TMEM147-AS1	1	1	1	1	4
hsa-miR-105-3p	MIMAT0004516	ENSG00000241469	ENST00000461121	LINC00635-004	LINC00635	1	1	1	1	4
hsa-miR-105-3p	MIMAT0004516	ENSG00000225156	ENST00000425325	AC012354.6-001	AC012354.6	1	1	1	1	4
hsa-miR-105-3p	MIMAT0004516	ENSG00000237187	ENST00000503134	NR2F1-AS1-002	NR2F1-AS1	1	1	1	1	4
hsa-miR-105-3p	MIMAT0004516	ENSG00000249722	ENST00000503317	CTC-430J12.2-001	CTC-430J12.2	1	1	1	1	4
hsa-miR-105-3p	MIMAT0004516	ENSG00000255306	ENST00000532296	RP5-901A4.1-001	RP5-901A4.1	1	1	1	1	4
hsa-miR-105-3p	MIMAT0004516	ENSG00000241469	ENST00000608306	LINC00635-016	LINC00635	1	1	1	1	4
hsa-miR-105-3p	MIMAT0004516	ENSG00000233068	ENST00000450255	RP1-140K8.1-002	RP1-140K8.1	1	1	1	1	4
hsa-miR-105-3p	MIMAT0004516	ENSG00000234942	ENST00000630182	GRID1-AS1-002	GRID1-AS1	1	1	1	1	4
hsa-miR-105-3p	MIMAT0004516	ENSG00000278949	ENST00000623177	RP11-46H11.11-001	RP11-46H11.11	1	1	1	1	4
hsa-miR-105-3p	MIMAT0004516	ENSG00000241158	ENST00000597944	ADAMTS9-AS1-010	ADAMTS9-AS1	1	1	1	1	4
hsa-miR-105-3p	MIMAT0004516	ENSG00000204117	ENST00000373508	RP4-640H8.2-001	RP4-640H8.2	1	1	1	1	4
hsa-miR-105-3p	MIMAT0004516	ENSG00000249041	ENST00000515071	RP11-21G20.3-001	RP11-21G20.3	1	1	1	1	4
hsa-miR-105-3p	MIMAT0004516	ENSG00000230630	ENST00000417354	DNM3OS-001	DNM3OS	1	1	1	1	4
hsa-miR-105-3p	MIMAT0004516	ENSG00000278737	ENST00000619781	RP11-325L12.7-001	RP11-325L12.7	1	1	1	1	4
hsa-miR-105-3p	MIMAT0004516	ENSG00000203721	ENST00000367355	LINC00862-001	LINC00862	1	1	1	1	4
hsa-miR-105-3p	MIMAT0004516	ENSG00000251687	ENST00000514334	RP11-181K12.2-001	RP11-181K12.2	1	1	1	1	4
hsa-miR-105-3p	MIMAT0004516	ENSG00000251003	ENST00000520433	ZFPM2-AS1-007	ZFPM2-AS1	1	1	1	1	4
hsa-miR-105-3p	MIMAT0004516	ENSG00000276651	ENST00000615045	AC007950.2-001	AC007950.2	1	1	1	1	4
hsa-miR-105-3p	MIMAT0004516	ENSG00000237298	ENST00000582038	TTN-AS1-060	TTN-AS1	1	1	1	1	4
hsa-miR-105-3p	MIMAT0004516	ENSG00000234828	ENST00000506683	RP11-526A4.1-002	RP11-526A4.1	1	1	1	1	4
hsa-miR-105-3p	MIMAT0004516	ENSG00000227733	ENST00000599640	RP4-565E6.1-006	RP4-565E6.1	1	1	1	1	4
hsa-miR-105-3p	MIMAT0004516	ENSG00000224078	ENST00000414175	SNHG14-004	SNHG14	1	1	1	1	4
hsa-miR-105-3p	MIMAT0004516	ENSG00000268895	ENST00000600379	A1BG-AS1-006	A1BG-AS1	1	1	1	1	4
hsa-miR-105-3p	MIMAT0004516	ENSG00000228536	ENST00000441790	RP11-392O17.1-001	RP11-392O17.1	1	1	1	1	4
hsa-miR-105-3p	MIMAT0004516	ENSG00000246640	ENST00000499842	RP11-1094H24.4-001	RP11-1094H24.4	1	1	1	1	4
hsa-miR-105-3p	MIMAT0004516	ENSG00000228775	ENST00000478332	WEE2-AS1-002	WEE2-AS1	1	1	1	1	4
hsa-miR-105-3p	MIMAT0004516	ENSG00000233013	ENST00000540522	FAM157B-201	FAM157B	1	1	1	1	4
hsa-miR-105-3p	MIMAT0004516	ENSG00000250132	ENST00000539259	RP11-359B12.2-001	RP11-359B12.2	1	1	1	1	4
hsa-miR-105-3p	MIMAT0004516	ENSG00000229180	ENST00000449307	GS1-124K5.11-001	GS1-124K5.11	1	1	1	1	4
hsa-miR-105-3p	MIMAT0004516	ENSG00000260441	ENST00000563175	RP11-96D1.7-001	RP11-96D1.7	1	1	1	1	4
hsa-miR-105-3p	MIMAT0004516	ENSG00000241469	ENST00000464359	LINC00635-001	LINC00635	1	1	1	1	4
hsa-miR-105-3p	MIMAT0004516	ENSG00000237485	ENST00000448208	SGOL1-AS1-001	SGOL1-AS1	1	1	1	1	4
hsa-miR-105-3p	MIMAT0004516	ENSG00000180422	ENST00000321214	LINC00304-001	LINC00304	1	1	1	1	4
hsa-miR-105-3p	MIMAT0004516	ENSG00000250167	ENST00000514446	CTC-321K16.1-002	CTC-321K16.1	1	1	1	1	4
hsa-miR-105-3p	MIMAT0004516	ENSG00000237187	ENST00000504474	NR2F1-AS1-004	NR2F1-AS1	1	1	1	1	4
hsa-miR-105-3p	MIMAT0004516	ENSG00000279089	ENST00000624148	RP11-481C4.2-001	RP11-481C4.2	1	1	1	1	4
hsa-miR-105-3p	MIMAT0004516	ENSG00000259503	ENST00000558226	RP11-543G18.1-001	RP11-543G18.1	1	1	1	1	4
hsa-miR-105-3p	MIMAT0004516	ENSG00000258444	ENST00000557368	CTD-2201G16.1-001	CTD-2201G16.1	1	1	1	1	4
hsa-miR-105-3p	MIMAT0004516	ENSG00000238164	ENST00000449660	RP3-395M20.8-002	RP3-395M20.8	1	1	1	1	4
hsa-miR-105-3p	MIMAT0004516	ENSG00000267665	ENST00000592572	RP11-13K12.2-001	RP11-13K12.2	1	1	1	1	4
hsa-miR-105-3p	MIMAT0004516	ENSG00000260515	ENST00000566945	CTD-2199O4.3-001	CTD-2199O4.3	1	1	1	1	4
hsa-miR-105-3p	MIMAT0004516	ENSG00000240498	ENST00000468603	CDKN2B-AS1-017	CDKN2B-AS1	1	1	1	1	4
hsa-miR-105-3p	MIMAT0004516	ENSG00000259359	ENST00000558449	RP11-327J17.2-001	RP11-327J17.2	1	1	1	1	4
hsa-miR-105-3p	MIMAT0004516	ENSG00000230472	ENST00000454135	RP1-28O17.1-001	RP1-28O17.1	1	1	1	1	4
hsa-miR-105-3p	MIMAT0004516	ENSG00000265552	ENST00000578129	RP11-958F21.3-001	RP11-958F21.3	1	1	1	1	4
hsa-miR-105-3p	MIMAT0004516	ENSG00000182912	ENST00000330490	TSPEAR-AS2-001	TSPEAR-AS2	1	1	1	1	4
hsa-miR-105-3p	MIMAT0004516	ENSG00000258701	ENST00000555578	LINC00638-001	LINC00638	1	1	1	1	4
hsa-miR-105-3p	MIMAT0004516	ENSG00000279333	ENST00000625140	RP11-75I2.3-001	RP11-75I2.3	1	1	1	1	4
hsa-miR-105-3p	MIMAT0004516	ENSG00000258274	ENST00000550287	RP11-887P2.5-001	RP11-887P2.5	1	1	1	1	4
hsa-miR-105-3p	MIMAT0004516	ENSG00000240535	ENST00000596909	CTD-2313F11.1-004	CTD-2313F11.1	1	1	1	1	4
hsa-miR-105-3p	MIMAT0004516	ENSG00000227733	ENST00000611286	RP4-565E6.1-001	RP4-565E6.1	1	1	1	1	4
hsa-miR-105-3p	MIMAT0004516	ENSG00000224078	ENST00000424208	SNHG14-002	SNHG14	1	1	1	1	4
hsa-miR-105-3p	MIMAT0004516	ENSG00000225032	ENST00000439298	RP11-228B15.4-001	RP11-228B15.4	1	1	1	1	4
hsa-miR-105-3p	MIMAT0004516	ENSG00000269936	ENST00000602315	RP11-394O4.5-001	RP11-394O4.5	1	1	1	1	4
hsa-miR-105-3p	MIMAT0004516	ENSG00000232827	ENST00000428440	LINC01189-001	LINC01189	1	1	1	1	4
hsa-miR-105-3p	MIMAT0004516	ENSG00000254539	ENST00000466343	RP4-791M13.3-001	RP4-791M13.3	1	1	1	1	4
hsa-miR-105-3p	MIMAT0004516	ENSG00000268895	ENST00000600686	A1BG-AS1-007	A1BG-AS1	1	1	1	1	4
hsa-miR-105-3p	MIMAT0004516	ENSG00000213468	ENST00000427391	FIRRE-001	FIRRE	1	1	1	1	4
hsa-miR-105-3p	MIMAT0004516	ENSG00000228775	ENST00000484172	WEE2-AS1-009	WEE2-AS1	1	1	1	1	4
hsa-miR-105-3p	MIMAT0004516	ENSG00000250132	ENST00000543290	RP11-359B12.2-003	RP11-359B12.2	1	1	1	1	4
hsa-miR-105-3p	MIMAT0004516	ENSG00000229180	ENST00000625310	GS1-124K5.11-002	GS1-124K5.11	1	1	1	1	4
hsa-miR-105-3p	MIMAT0004516	ENSG00000249464	ENST00000515769	LINC01091-004	LINC01091	1	1	1	1	4
hsa-miR-105-3p	MIMAT0004516	ENSG00000272949	ENST00000481893	RP11-514P8.8-001	RP11-514P8.8	1	1	1	1	4
hsa-miR-105-3p	MIMAT0004516	ENSG00000260816	ENST00000568885	RP11-319G9.3-001	RP11-319G9.3	1	1	1	1	4
hsa-miR-105-3p	MIMAT0004516	ENSG00000236144	ENST00000590717	TMEM147-AS1-003	TMEM147-AS1	1	1	1	1	4
hsa-miR-105-3p	MIMAT0004516	ENSG00000253200	ENST00000521025	RP11-582J16.5-001	RP11-582J16.5	1	1	1	1	4
hsa-miR-105-3p	MIMAT0004516	ENSG00000180422	ENST00000562248	LINC00304-002	LINC00304	1	1	1	1	4
hsa-miR-105-3p	MIMAT0004516	ENSG00000235106	ENST00000550853	LINC00094-004	LINC00094	1	1	1	1	4
hsa-miR-105-3p	MIMAT0004516	ENSG00000274827	ENST00000621052	LINC01297-001	LINC01297	1	1	1	1	4
hsa-miR-105-3p	MIMAT0004516	ENSG00000233760	ENST00000420912	AC004947.2-001	AC004947.2	1	1	1	1	4
hsa-miR-105-3p	MIMAT0004516	ENSG00000280725	ENST00000627569	LINC00251-001	LINC00251	1	1	1	1	4
hsa-miR-105-3p	MIMAT0004516	ENSG00000238164	ENST00000452793	RP3-395M20.8-003	RP3-395M20.8	1	1	1	1	4
hsa-miR-105-3p	MIMAT0004516	ENSG00000254258	ENST00000522373	RP11-398H6.1-001	RP11-398H6.1	1	1	1	1	4
hsa-miR-105-3p	MIMAT0004516	ENSG00000259359	ENST00000560176	RP11-327J17.2-002	RP11-327J17.2	1	1	1	1	4
hsa-miR-105-3p	MIMAT0004516	ENSG00000267328	ENST00000587767	AC002398.12-001	AC002398.12	1	1	1	1	4
hsa-miR-105-3p	MIMAT0004516	ENSG00000234350	ENST00000442456	AC007405.4-001	AC007405.4	1	1	1	1	4
hsa-miR-105-3p	MIMAT0004516	ENSG00000100181	ENST00000558085	TPTEP1-006	TPTEP1	1	1	1	1	4
hsa-miR-105-3p	MIMAT0004516	ENSG00000251003	ENST00000521622	ZFPM2-AS1-002	ZFPM2-AS1	1	1	1	1	4
hsa-miR-105-3p	MIMAT0004516	ENSG00000240535	ENST00000607910	CTD-2313F11.1-007	CTD-2313F11.1	1	1	1	1	4
hsa-miR-105-3p	MIMAT0004516	ENSG00000256546	ENST00000535337	AC156455.1-004	AC156455.1	1	1	1	1	4
hsa-miR-105-3p	MIMAT0004516	ENSG00000205790	ENST00000381796	DPP9-AS1-001	DPP9-AS1	1	1	1	1	4
hsa-miR-105-3p	MIMAT0004516	ENSG00000245904	ENST00000499685	RP11-796E2.4-002	RP11-796E2.4	1	1	1	1	4
hsa-miR-105-3p	MIMAT0004516	ENSG00000249669	ENST00000524265	MIR143HG-005	MIR143HG	1	1	1	1	4
hsa-miR-105-3p	MIMAT0004516	ENSG00000273117	ENST00000609974	AC144652.1-001	AC144652.1	1	1	1	1	4
hsa-miR-105-3p	MIMAT0004516	ENSG00000234203	ENST00000430920	RP5-1050D4.2-001	RP5-1050D4.2	1	1	1	1	4
hsa-miR-105-3p	MIMAT0004516	ENSG00000228775	ENST00000486906	WEE2-AS1-008	WEE2-AS1	1	1	1	1	4
hsa-miR-105-3p	MIMAT0004516	ENSG00000272447	ENST00000605920	RP11-182L21.6-001	RP11-182L21.6	1	1	1	1	4
hsa-miR-105-3p	MIMAT0004516	ENSG00000281189	ENST00000627071	GHET1-001	GHET1	1	1	1	1	4
hsa-miR-105-3p	MIMAT0004516	ENSG00000224843	ENST00000607607	LINC00240-003	LINC00240	1	1	1	1	4
hsa-miR-105-3p	MIMAT0004516	ENSG00000250132	ENST00000545629	RP11-359B12.2-002	RP11-359B12.2	1	1	1	1	4
hsa-miR-105-3p	MIMAT0004516	ENSG00000246763	ENST00000498871	RGMB-AS1-001	RGMB-AS1	1	1	1	1	4
hsa-miR-105-3p	MIMAT0004516	ENSG00000235954	ENST00000428584	TTC28-AS1-004	TTC28-AS1	1	1	1	1	4
hsa-miR-105-3p	MIMAT0004516	ENSG00000235106	ENST00000552018	LINC00094-003	LINC00094	1	1	1	1	4
hsa-miR-105-3p	MIMAT0004516	ENSG00000237187	ENST00000606233	NR2F1-AS1-010	NR2F1-AS1	1	1	1	1	4
hsa-miR-105-3p	MIMAT0004516	ENSG00000229533	ENST00000452700	AC003986.5-001	AC003986.5	1	1	1	1	4
hsa-miR-105-3p	MIMAT0004516	ENSG00000233760	ENST00000430426	AC004947.2-002	AC004947.2	1	1	1	1	4
hsa-miR-105-3p	MIMAT0004516	ENSG00000225637	ENST00000435702	AP001046.6-001	AP001046.6	1	1	1	1	4
hsa-miR-105-3p	MIMAT0004516	ENSG00000276337	ENST00000612833	RP11-106D4.2-001	RP11-106D4.2	1	1	1	1	4
hsa-miR-105-3p	MIMAT0004516	ENSG00000279110	ENST00000623980	CTA-243E7.1-001	CTA-243E7.1	1	1	1	1	4
hsa-miR-105-3p	MIMAT0004516	ENSG00000268575	ENST00000598846	RP1-283E3.8-001	RP1-283E3.8	1	1	1	1	4
hsa-miR-105-3p	MIMAT0004516	ENSG00000280011	ENST00000624215	RP4-671O14.7-001	RP4-671O14.7	1	1	1	1	4
hsa-miR-105-3p	MIMAT0004516	ENSG00000261393	ENST00000568427	RP11-21B23.1-001	RP11-21B23.1	1	1	1	1	4
hsa-miR-105-3p	MIMAT0004516	ENSG00000240498	ENST00000580467	CDKN2B-AS1-009	CDKN2B-AS1	1	1	1	1	4
hsa-miR-105-3p	MIMAT0004516	ENSG00000267334	ENST00000591013	CTD-2534I21.8-001	CTD-2534I21.8	1	1	1	1	4
hsa-miR-105-3p	MIMAT0004516	ENSG00000278993	ENST00000623894	RP3-424M6.4-001	RP3-424M6.4	1	1	1	1	4
hsa-miR-105-3p	MIMAT0004516	ENSG00000277260	ENST00000613652	FAM74A7-001	FAM74A7	1	1	1	1	4
hsa-miR-105-3p	MIMAT0004516	ENSG00000279705	ENST00000623627	RP11-758M2.1-001	RP11-758M2.1	1	1	1	1	4
hsa-miR-105-3p	MIMAT0004516	ENSG00000240535	ENST00000608466	CTD-2313F11.1-008	CTD-2313F11.1	1	1	1	1	4
hsa-miR-105-3p	MIMAT0004516	ENSG00000256546	ENST00000538790	AC156455.1-001	AC156455.1	1	1	1	1	4
hsa-miR-105-3p	MIMAT0004516	ENSG00000224596	ENST00000428862	ZMIZ1-AS1-004	ZMIZ1-AS1	1	1	1	1	4
hsa-miR-105-3p	MIMAT0004516	ENSG00000240057	ENST00000491578	RP11-572M11.4-001	RP11-572M11.4	1	1	1	1	4
hsa-miR-105-3p	MIMAT0004516	ENSG00000249669	ENST00000602964	MIR143HG-009	MIR143HG	1	1	1	1	4
hsa-miR-105-3p	MIMAT0004516	ENSG00000223776	ENST00000487567	LGALS8-AS1-001	LGALS8-AS1	1	1	1	1	4
hsa-miR-105-3p	MIMAT0004516	ENSG00000188365	ENST00000455866	AC092171.2-001	AC092171.2	1	1	1	1	4
hsa-miR-105-3p	MIMAT0004516	ENSG00000255451	ENST00000528183	RP11-58K22.1-001	RP11-58K22.1	1	1	1	1	4
hsa-miR-105-3p	MIMAT0004516	ENSG00000280255	ENST00000623092	RP5-1007F24.1-001	RP5-1007F24.1	1	1	1	1	4
hsa-miR-105-3p	MIMAT0004516	ENSG00000228775	ENST00000488785	WEE2-AS1-001	WEE2-AS1	1	1	1	1	4
hsa-miR-105-3p	MIMAT0004516	ENSG00000226312	ENST00000601974	CFLAR-AS1-003	CFLAR-AS1	1	1	1	1	4
hsa-miR-105-3p	MIMAT0004516	ENSG00000273151	ENST00000609998	RP11-449P15.2-001	RP11-449P15.2	1	1	1	1	4
hsa-miR-105-3p	MIMAT0004516	ENSG00000268355	ENST00000599316	AC006129.1-001	AC006129.1	1	1	1	1	4
hsa-miR-105-3p	MIMAT0004516	ENSG00000279217	ENST00000624264	CTA-212A2.3-001	CTA-212A2.3	1	1	1	1	4
hsa-miR-105-3p	MIMAT0004516	ENSG00000278309	ENST00000612156	RP11-102K13.5-001	RP11-102K13.5	1	1	1	1	4
hsa-miR-105-3p	MIMAT0004516	ENSG00000246763	ENST00000501938	RGMB-AS1-002	RGMB-AS1	1	1	1	1	4
hsa-miR-1258	MIMAT0005909	ENSG00000258135	ENST00000550636	RP11-70F11.11-001	RP11-70F11.11	1	1	1	1	4
hsa-miR-1258	MIMAT0005909	ENSG00000280156	ENST00000623130	AC006548.28-001	AC006548.28	1	1	1	1	4
hsa-miR-1258	MIMAT0005909	ENSG00000233251	ENST00000596663	AC007743.1-005	AC007743.1	1	1	1	1	4
hsa-miR-1258	MIMAT0005909	ENSG00000273374	ENST00000608028	RP11-383I23.2-001	RP11-383I23.2	1	1	1	1	4
hsa-miR-1258	MIMAT0005909	ENSG00000260721	ENST00000567210	AF067845.1-001	AF067845.1	1	1	1	1	4
hsa-miR-1258	MIMAT0005909	ENSG00000268006	ENST00000600742	PTOV1-AS1-001	PTOV1-AS1	1	1	1	1	4
hsa-miR-1258	MIMAT0005909	ENSG00000280634	ENST00000627370	THRIL-001	THRIL	1	1	1	1	4
hsa-miR-1258	MIMAT0005909	ENSG00000230747	ENST00000421534	AC021188.4-001	AC021188.4	1	1	1	1	4
hsa-miR-1258	MIMAT0005909	ENSG00000232973	ENST00000585654	CYP1B1-AS1-005	CYP1B1-AS1	1	1	1	1	4
hsa-miR-1258	MIMAT0005909	ENSG00000250708	ENST00000509968	RP11-161D15.1-002	RP11-161D15.1	1	1	1	1	4
hsa-miR-1258	MIMAT0005909	ENSG00000250208	ENST00000505807	FZD10-AS1-001	FZD10-AS1	1	1	1	1	4
hsa-miR-1258	MIMAT0005909	ENSG00000229847	ENST00000440007	EMX2OS-001	EMX2OS	1	1	1	1	4
hsa-miR-1258	MIMAT0005909	ENSG00000266256	ENST00000579781	LINC00683-001	LINC00683	1	1	1	1	4
hsa-miR-1258	MIMAT0005909	ENSG00000235033	ENST00000606829	RP11-61I13.3-003	RP11-61I13.3	1	1	1	1	4
hsa-miR-1258	MIMAT0005909	ENSG00000223843	ENST00000431327	EFCAB6-AS1-001	EFCAB6-AS1	1	1	1	1	4
hsa-miR-1258	MIMAT0005909	ENSG00000227155	ENST00000628764	RP11-165F24.3-016	RP11-165F24.3	1	1	1	1	4
hsa-miR-1258	MIMAT0005909	ENSG00000257056	ENST00000535153	RP11-966I7.2-001	RP11-966I7.2	1	1	1	1	4
hsa-miR-1258	MIMAT0005909	ENSG00000259072	ENST00000555636	RP11-96D24.1-001	RP11-96D24.1	1	1	1	1	4
hsa-miR-1258	MIMAT0005909	ENSG00000278917	ENST00000623722	RP11-15A1.4-001	RP11-15A1.4	1	1	1	1	4
hsa-miR-1258	MIMAT0005909	ENSG00000232044	ENST00000625018	LINC01105-006	LINC01105	1	1	1	1	4
hsa-miR-1258	MIMAT0005909	ENSG00000232977	ENST00000443778	LINC00327-001	LINC00327	1	1	1	1	4
hsa-miR-1258	MIMAT0005909	ENSG00000268635	ENST00000598970	RP11-739B23.1-001	RP11-739B23.1	1	1	1	1	4
hsa-miR-1258	MIMAT0005909	ENSG00000153363	ENST00000423222	LINC00467-001	LINC00467	1	1	1	1	4
hsa-miR-1258	MIMAT0005909	ENSG00000179818	ENST00000617142	PCBP1-AS1-125	PCBP1-AS1	1	1	1	1	4
hsa-miR-1258	MIMAT0005909	ENSG00000276073	ENST00000618285	RP5-1125A11.7-001	RP5-1125A11.7	1	1	1	1	4
hsa-miR-1258	MIMAT0005909	ENSG00000279905	ENST00000624734	RP11-117L5.1-001	RP11-117L5.1	1	1	1	1	4
hsa-miR-1258	MIMAT0005909	ENSG00000280832	ENST00000626810	ST3GAL4-AS1-002	ST3GAL4-AS1	1	1	1	1	4
hsa-miR-1258	MIMAT0005909	ENSG00000279593	ENST00000623423	RP11-131H24.5-001	RP11-131H24.5	1	1	1	1	4
hsa-miR-1258	MIMAT0005909	ENSG00000280237	ENST00000624667	MIR4697HG-001	MIR4697HG	1	1	1	1	4
hsa-miR-1258	MIMAT0005909	ENSG00000238034	ENST00000438222	RP5-1185K9.1-001	RP5-1185K9.1	1	1	1	1	4
hsa-miR-1258	MIMAT0005909	ENSG00000231304	ENST00000455626	AC107622.1-001	AC107622.1	1	1	1	1	4
hsa-miR-1258	MIMAT0005909	ENSG00000215256	ENST00000555045	DHRS4-AS1-002	DHRS4-AS1	1	1	1	1	4
hsa-miR-1258	MIMAT0005909	ENSG00000263893	ENST00000584975	CTD-3010D24.3-001	CTD-3010D24.3	1	1	1	1	4
hsa-miR-1258	MIMAT0005909	ENSG00000249697	ENST00000504349	RP11-155L15.1-001	RP11-155L15.1	1	1	1	1	4
hsa-miR-1258	MIMAT0005909	ENSG00000260268	ENST00000565742	LINC00919-002	LINC00919	1	1	1	1	4
hsa-miR-1258	MIMAT0005909	ENSG00000255970	ENST00000542219	RP11-43N5.1-001	RP11-43N5.1	1	1	1	1	4
hsa-miR-1258	MIMAT0005909	ENSG00000254409	ENST00000526408	RP11-613D13.4-002	RP11-613D13.4	1	1	1	1	4
hsa-miR-1258	MIMAT0005909	ENSG00000259905	ENST00000568019	PWRN1-007	PWRN1	1	1	1	1	4
hsa-miR-1258	MIMAT0005909	ENSG00000231327	ENST00000414141	AC016700.5-001	AC016700.5	1	1	1	1	4
hsa-miR-1258	MIMAT0005909	ENSG00000231607	ENST00000449579	DLEU2-003	DLEU2	1	1	1	1	4
hsa-miR-1258	MIMAT0005909	ENSG00000232117	ENST00000437721	LINC00384-001	LINC00384	1	1	1	1	4
hsa-miR-1258	MIMAT0005909	ENSG00000235111	ENST00000420902	RP1-29C18.8-001	RP1-29C18.8	1	1	1	1	4
hsa-miR-1258	MIMAT0005909	ENSG00000281026	ENST00000629393	N4BP2L2-IT2-001	N4BP2L2-IT2	1	1	1	1	4
hsa-miR-1258	MIMAT0005909	ENSG00000278772	ENST00000617777	LINC00548-001	LINC00548	1	1	1	1	4
hsa-miR-1258	MIMAT0005909	ENSG00000273328	ENST00000471537	RP11-141M3.6-003	RP11-141M3.6	1	1	1	1	4
hsa-miR-1258	MIMAT0005909	ENSG00000267246	ENST00000586411	RP11-798G7.7-001	RP11-798G7.7	1	1	1	1	4
hsa-miR-1258	MIMAT0005909	ENSG00000196167	ENST00000355430	COLCA1-002	COLCA1	1	1	1	1	4
hsa-miR-1258	MIMAT0005909	ENSG00000247950	ENST00000499713	SEC24B-AS1-001	SEC24B-AS1	1	1	1	1	4
hsa-miR-1258	MIMAT0005909	ENSG00000256925	ENST00000444433	GPR123-AS1-001	GPR123-AS1	1	1	1	1	4
hsa-miR-1258	MIMAT0005909	ENSG00000226416	ENST00000419080	MRPL23-AS1-001	MRPL23-AS1	1	1	1	1	4
hsa-miR-1258	MIMAT0005909	ENSG00000246582	ENST00000522600	RP11-1149O23.3-003	RP11-1149O23.3	1	1	1	1	4
hsa-miR-1258	MIMAT0005909	ENSG00000260686	ENST00000565823	CTB-36H16.2-001	CTB-36H16.2	1	1	1	1	4
hsa-miR-1258	MIMAT0005909	ENSG00000272734	ENST00000609111	ADIRF-AS1-001	ADIRF-AS1	1	1	1	1	4
hsa-miR-1258	MIMAT0005909	ENSG00000233483	ENST00000591361	CTD-2020K17.4-002	CTD-2020K17.4	1	1	1	1	4
hsa-miR-1258	MIMAT0005909	ENSG00000280007	ENST00000623543	AC008079.10-001	AC008079.10	1	1	1	1	4
hsa-miR-1258	MIMAT0005909	ENSG00000260878	ENST00000568817	RP11-320H14.1-001	RP11-320H14.1	1	1	1	1	4
hsa-miR-1258	MIMAT0005909	ENSG00000228043	ENST00000431985	AC097721.2-001	AC097721.2	1	1	1	1	4
hsa-miR-1258	MIMAT0005909	ENSG00000250685	ENST00000536986	RP11-486L19.2-002	RP11-486L19.2	1	1	1	1	4
hsa-miR-1258	MIMAT0005909	ENSG00000264859	ENST00000579251	DSG2-AS1-002	DSG2-AS1	1	1	1	1	4
hsa-miR-1258	MIMAT0005909	ENSG00000235437	ENST00000609143	LINC01278-002	LINC01278	1	1	1	1	4
hsa-miR-1258	MIMAT0005909	ENSG00000204446	ENST00000623052	C9orf170-001	C9orf170	1	1	1	1	4
hsa-miR-1258	MIMAT0005909	ENSG00000261758	ENST00000564748	RP11-102M11.2-001	RP11-102M11.2	1	1	1	1	4
hsa-miR-1258	MIMAT0005909	ENSG00000279674	ENST00000624332	RP11-1086I4.2-001	RP11-1086I4.2	1	1	1	1	4
hsa-miR-1258	MIMAT0005909	ENSG00000229807	ENST00000429829	XIST-001	XIST	1	1	1	1	4
hsa-miR-1258	MIMAT0005909	ENSG00000248554	ENST00000512498	RP11-159F24.6-001	RP11-159F24.6	1	1	1	1	4
hsa-miR-1258	MIMAT0005909	ENSG00000233255	ENST00000414885	AC019181.2-001	AC019181.2	1	1	1	1	4
hsa-miR-1258	MIMAT0005909	ENSG00000269604	ENST00000596170	AC005523.2-002	AC005523.2	1	1	1	1	4
hsa-miR-1258	MIMAT0005909	ENSG00000279175	ENST00000623440	CTA-414D7.1-001	CTA-414D7.1	1	1	1	1	4
hsa-miR-1258	MIMAT0005909	ENSG00000268015	ENST00000593857	CTD-2525I3.3-003	CTD-2525I3.3	1	1	1	1	4
hsa-miR-1258	MIMAT0005909	ENSG00000273903	ENST00000613137	RP11-686G8.5-001	RP11-686G8.5	1	1	1	1	4
hsa-miR-1258	MIMAT0005909	ENSG00000272053	ENST00000606385	RP11-367G6.3-001	RP11-367G6.3	1	1	1	1	4
hsa-miR-1258	MIMAT0005909	ENSG00000250708	ENST00000512263	RP11-161D15.1-001	RP11-161D15.1	1	1	1	1	4
hsa-miR-1258	MIMAT0005909	ENSG00000243300	ENST00000606237	LINC00359-001	LINC00359	1	1	1	1	4
hsa-miR-1258	MIMAT0005909	ENSG00000229563	ENST00000435394	LINC01204-002	LINC01204	1	1	1	1	4
hsa-miR-1258	MIMAT0005909	ENSG00000231196	ENST00000434245	RP11-495P10.8-001	RP11-495P10.8	1	1	1	1	4
hsa-miR-1258	MIMAT0005909	ENSG00000250208	ENST00000509760	FZD10-AS1-002	FZD10-AS1	1	1	1	1	4
hsa-miR-1258	MIMAT0005909	ENSG00000264304	ENST00000579673	RP11-20B24.7-001	RP11-20B24.7	1	1	1	1	4
hsa-miR-1258	MIMAT0005909	ENSG00000278390	ENST00000619407	RP11-74J13.8-001	RP11-74J13.8	1	1	1	1	4
hsa-miR-1258	MIMAT0005909	ENSG00000237548	ENST00000411790	TTLL11-IT1-001	TTLL11-IT1	1	1	1	1	4
hsa-miR-1258	MIMAT0005909	ENSG00000278918	ENST00000623156	CTD-2267D19.1-001	CTD-2267D19.1	1	1	1	1	4
hsa-miR-1258	MIMAT0005909	ENSG00000270344	ENST00000605233	RP11-734K2.4-001	RP11-734K2.4	1	1	1	1	4
hsa-miR-1258	MIMAT0005909	ENSG00000240401	ENST00000626226	AC012358.8-017	AC012358.8	1	1	1	1	4
hsa-miR-1258	MIMAT0005909	ENSG00000275936	ENST00000617183	RP1-278C19.8-001	RP1-278C19.8	1	1	1	1	4
hsa-miR-1258	MIMAT0005909	ENSG00000279400	ENST00000624112	CTD-2353F22.2-001	CTD-2353F22.2	1	1	1	1	4
hsa-miR-1258	MIMAT0005909	ENSG00000228528	ENST00000453322	AC068057.1-001	AC068057.1	1	1	1	1	4
hsa-miR-1258	MIMAT0005909	ENSG00000249816	ENST00000510897	LINC00964-001	LINC00964	1	1	1	1	4
hsa-miR-1258	MIMAT0005909	ENSG00000261642	ENST00000563320	RP11-309H21.3-001	RP11-309H21.3	1	1	1	1	4
hsa-miR-1258	MIMAT0005909	ENSG00000246250	ENST00000524643	RP11-613D13.5-002	RP11-613D13.5	1	1	1	1	4
hsa-miR-1258	MIMAT0005909	ENSG00000237298	ENST00000590932	TTN-AS1-012	TTN-AS1	1	1	1	1	4
hsa-miR-1258	MIMAT0005909	ENSG00000279733	ENST00000624727	RP11-685B24.1-001	RP11-685B24.1	1	1	1	1	4
hsa-miR-1258	MIMAT0005909	ENSG00000259370	ENST00000558888	RP11-1069G10.1-002	RP11-1069G10.1	1	1	1	1	4
hsa-miR-1258	MIMAT0005909	ENSG00000245149	ENST00000530778	RNF139-AS1-003	RNF139-AS1	1	1	1	1	4
hsa-miR-1258	MIMAT0005909	ENSG00000248942	ENST00000507890	LINC01335-001	LINC01335	1	1	1	1	4
hsa-miR-1258	MIMAT0005909	ENSG00000272145	ENST00000606277	NFYC-AS1-001	NFYC-AS1	1	1	1	1	4
hsa-miR-1258	MIMAT0005909	ENSG00000235269	ENST00000418927	AL162759.1-001	AL162759.1	1	1	1	1	4
hsa-miR-1258	MIMAT0005909	ENSG00000249231	ENST00000563844	CASC16-003	CASC16	1	1	1	1	4
hsa-miR-1258	MIMAT0005909	ENSG00000261126	ENST00000568911	RP11-795F19.1-004	RP11-795F19.1	1	1	1	1	4
hsa-miR-1258	MIMAT0005909	ENSG00000249464	ENST00000514823	LINC01091-001	LINC01091	1	1	1	1	4
hsa-miR-1258	MIMAT0005909	ENSG00000215256	ENST00000556379	DHRS4-AS1-007	DHRS4-AS1	1	1	1	1	4
hsa-miR-1258	MIMAT0005909	ENSG00000227683	ENST00000422807	RP11-445N18.5-001	RP11-445N18.5	1	1	1	1	4
hsa-miR-1258	MIMAT0005909	ENSG00000260071	ENST00000570038	RP11-418I22.2-001	RP11-418I22.2	1	1	1	1	4
hsa-miR-1258	MIMAT0005909	ENSG00000214548	ENST00000524035	MEG3-018	MEG3	1	1	1	1	4
hsa-miR-1258	MIMAT0005909	ENSG00000255980	ENST00000545202	AP000439.1-001	AP000439.1	1	1	1	1	4
hsa-miR-1258	MIMAT0005909	ENSG00000261168	ENST00000563624	RP11-68I18.10-001	RP11-68I18.10	1	1	1	1	4
hsa-miR-1258	MIMAT0005909	ENSG00000242086	ENST00000630830	LINC00969-132	LINC00969	1	1	1	1	4
hsa-miR-1258	MIMAT0005909	ENSG00000279118	ENST00000624769	RP11-517I3.2-001	RP11-517I3.2	1	1	1	1	4
hsa-miR-1258	MIMAT0005909	ENSG00000255248	ENST00000524376	RP11-166D19.1-003	RP11-166D19.1	1	1	1	1	4
hsa-miR-1258	MIMAT0005909	ENSG00000260645	ENST00000569267	RP11-250B2.5-001	RP11-250B2.5	1	1	1	1	4
hsa-miR-1258	MIMAT0005909	ENSG00000267790	ENST00000593118	RP11-316M20.1-001	RP11-316M20.1	1	1	1	1	4
hsa-miR-1258	MIMAT0005909	ENSG00000257747	ENST00000550506	RP11-362A1.1-001	RP11-362A1.1	1	1	1	1	4
hsa-miR-1258	MIMAT0005909	ENSG00000232913	ENST00000433038	PLCE1-AS2-003	PLCE1-AS2	1	1	1	1	4
hsa-miR-1258	MIMAT0005909	ENSG00000226380	ENST00000432045	AC058791.1-001	AC058791.1	1	1	1	1	4
hsa-miR-1258	MIMAT0005909	ENSG00000253505	ENST00000519814	CTA-398F10.1-002	CTA-398F10.1	1	1	1	1	4
hsa-miR-1258	MIMAT0005909	ENSG00000280123	ENST00000624338	RP11-267M23.1-001	RP11-267M23.1	1	1	1	1	4
hsa-miR-1258	MIMAT0005909	ENSG00000250116	ENST00000506009	RP11-417F21.1-001	RP11-417F21.1	1	1	1	1	4
hsa-miR-1258	MIMAT0005909	ENSG00000234155	ENST00000455071	RP11-30P6.6-001	RP11-30P6.6	1	1	1	1	4
hsa-miR-1258	MIMAT0005909	ENSG00000256443	ENST00000540906	RP11-794G24.1-001	RP11-794G24.1	1	1	1	1	4
hsa-miR-1258	MIMAT0005909	ENSG00000279010	ENST00000623111	RP5-1039K5.19-001	RP5-1039K5.19	1	1	1	1	4
hsa-miR-1258	MIMAT0005909	ENSG00000267659	ENST00000587999	LINC01482-004	LINC01482	1	1	1	1	4
hsa-miR-1258	MIMAT0005909	ENSG00000227518	ENST00000422679	XXyac-YRM2039.3-001	XXyac-YRM2039.3	1	1	1	1	4
hsa-miR-1258	MIMAT0005909	ENSG00000224189	ENST00000416928	HAGLR-001	HAGLR	1	1	1	1	4
hsa-miR-1258	MIMAT0005909	ENSG00000278206	ENST00000591892	RP1-20N2.8-001	RP1-20N2.8	1	1	1	1	4
hsa-miR-1258	MIMAT0005909	ENSG00000280551	ENST00000627783	RP11-358D17.2-001	RP11-358D17.2	1	1	1	1	4
hsa-miR-1258	MIMAT0005909	ENSG00000269941	ENST00000602481	RP5-1172N10.4-001	RP5-1172N10.4	1	1	1	1	4
hsa-miR-1258	MIMAT0005909	ENSG00000245532	ENST00000501122	NEAT1-001	NEAT1	1	1	1	1	4
hsa-miR-1258	MIMAT0005909	ENSG00000264859	ENST00000583706	DSG2-AS1-001	DSG2-AS1	1	1	1	1	4
hsa-miR-1258	MIMAT0005909	ENSG00000250685	ENST00000565643	RP11-486L19.2-001	RP11-486L19.2	1	1	1	1	4
hsa-miR-1258	MIMAT0005909	ENSG00000259642	ENST00000560255	ST20-AS1-001	ST20-AS1	1	1	1	1	4
hsa-miR-1258	MIMAT0005909	ENSG00000235437	ENST00000609401	LINC01278-003	LINC01278	1	1	1	1	4
hsa-miR-1258	MIMAT0005909	ENSG00000279029	ENST00000624195	RP11-144I2.1-001	RP11-144I2.1	1	1	1	1	4
hsa-miR-1258	MIMAT0005909	ENSG00000228215	ENST00000430776	RP11-541F9.2-001	RP11-541F9.2	1	1	1	1	4
hsa-miR-1258	MIMAT0005909	ENSG00000259336	ENST00000559246	RP11-323I15.5-001	RP11-323I15.5	1	1	1	1	4
hsa-miR-1258	MIMAT0005909	ENSG00000269604	ENST00000601192	AC005523.2-001	AC005523.2	1	1	1	1	4
hsa-miR-1258	MIMAT0005909	ENSG00000279176	ENST00000623545	RP11-43D4.3-001	RP11-43D4.3	1	1	1	1	4
hsa-miR-1258	MIMAT0005909	ENSG00000228956	ENST00000630022	SATB1-AS1-053	SATB1-AS1	1	1	1	1	4
hsa-miR-1258	MIMAT0005909	ENSG00000224511	ENST00000413591	LINC00365-002	LINC00365	1	1	1	1	4
hsa-miR-1258	MIMAT0005909	ENSG00000268015	ENST00000599125	CTD-2525I3.3-001	CTD-2525I3.3	1	1	1	1	4
hsa-miR-1258	MIMAT0005909	ENSG00000276462	ENST00000619971	BX255923.3-002	BX255923.3	1	1	1	1	4
hsa-miR-1258	MIMAT0005909	ENSG00000270194	ENST00000604992	RP11-259K5.2-001	RP11-259K5.2	1	1	1	1	4
hsa-miR-1258	MIMAT0005909	ENSG00000232406	ENST00000609884	RP11-234K24.3-002	RP11-234K24.3	1	1	1	1	4
hsa-miR-1258	MIMAT0005909	ENSG00000260372	ENST00000578701	AQP4-AS1-003	AQP4-AS1	1	1	1	1	4
hsa-miR-1258	MIMAT0005909	ENSG00000280180	ENST00000623041	RP11-244B22.10-001	RP11-244B22.10	1	1	1	1	4
hsa-miR-1258	MIMAT0005909	ENSG00000229847	ENST00000551288	EMX2OS-006	EMX2OS	1	1	1	1	4
hsa-miR-1258	MIMAT0005909	ENSG00000264334	ENST00000579480	RP11-671C19.2-001	RP11-671C19.2	1	1	1	1	4
hsa-miR-1258	MIMAT0005909	ENSG00000235033	ENST00000607675	RP11-61I13.3-004	RP11-61I13.3	1	1	1	1	4
hsa-miR-1258	MIMAT0005909	ENSG00000237001	ENST00000626038	WASF3-AS1-007	WASF3-AS1	1	1	1	1	4
hsa-miR-1258	MIMAT0005909	ENSG00000260750	ENST00000562466	RP11-482M8.1-002	RP11-482M8.1	1	1	1	1	4
hsa-miR-1258	MIMAT0005909	ENSG00000273998	ENST00000616572	RP4-777L9.2-001	RP4-777L9.2	1	1	1	1	4
hsa-miR-1258	MIMAT0005909	ENSG00000197585	ENST00000412896	AC107218.3-002	AC107218.3	1	1	1	1	4
hsa-miR-1258	MIMAT0005909	ENSG00000278920	ENST00000623789	RP3-412A9.17-001	RP3-412A9.17	1	1	1	1	4
hsa-miR-1258	MIMAT0005909	ENSG00000280370	ENST00000624235	CTA-342B11.3-001	CTA-342B11.3	1	1	1	1	4
hsa-miR-1258	MIMAT0005909	ENSG00000253284	ENST00000501211	RP11-282K24.3-001	RP11-282K24.3	1	1	1	1	4
hsa-miR-1258	MIMAT0005909	ENSG00000229311	ENST00000425493	RP11-475I24.8-001	RP11-475I24.8	1	1	1	1	4
hsa-miR-1258	MIMAT0005909	ENSG00000254192	ENST00000520041	CTC-558O2.2-001	CTC-558O2.2	1	1	1	1	4
hsa-miR-1258	MIMAT0005909	ENSG00000279578	ENST00000622993	RP4-815D20.1-001	RP4-815D20.1	1	1	1	1	4
hsa-miR-1258	MIMAT0005909	ENSG00000279734	ENST00000624521	RP11-675P14.2-001	RP11-675P14.2	1	1	1	1	4
hsa-miR-1258	MIMAT0005909	ENSG00000263821	ENST00000583306	RP11-527H14.1-001	RP11-527H14.1	1	1	1	1	4
hsa-miR-1258	MIMAT0005909	ENSG00000280385	ENST00000623539	AP000648.5-001	AP000648.5	1	1	1	1	4
hsa-miR-1258	MIMAT0005909	ENSG00000245156	ENST00000501708	RP11-867G23.3-001	RP11-867G23.3	1	1	1	1	4
hsa-miR-1258	MIMAT0005909	ENSG00000257141	ENST00000552154	RP11-554D14.7-001	RP11-554D14.7	1	1	1	1	4
hsa-miR-1258	MIMAT0005909	ENSG00000265148	ENST00000585236	BZRAP1-AS1-007	BZRAP1-AS1	1	1	1	1	4
hsa-miR-1258	MIMAT0005909	ENSG00000243797	ENST00000475791	CTB-111H14.1-002	CTB-111H14.1	1	1	1	1	4
hsa-miR-1258	MIMAT0005909	ENSG00000253641	ENST00000518098	RP11-981G7.2-003	RP11-981G7.2	1	1	1	1	4
hsa-miR-1258	MIMAT0005909	ENSG00000203875	ENST00000623901	SNHG5-020	SNHG5	1	1	1	1	4
hsa-miR-1258	MIMAT0005909	ENSG00000215256	ENST00000558423	DHRS4-AS1-006	DHRS4-AS1	1	1	1	1	4
hsa-miR-1258	MIMAT0005909	ENSG00000233403	ENST00000423914	RP11-86A5.1-001	RP11-86A5.1	1	1	1	1	4
hsa-miR-1258	MIMAT0005909	ENSG00000227051	ENST00000555004	C14orf132-001	C14orf132	1	1	1	1	4
hsa-miR-1258	MIMAT0005909	ENSG00000237187	ENST00000606233	NR2F1-AS1-010	NR2F1-AS1	1	1	1	1	4
hsa-miR-1258	MIMAT0005909	ENSG00000233009	ENST00000457843	NALCN-AS1-001	NALCN-AS1	1	1	1	1	4
hsa-miR-1258	MIMAT0005909	ENSG00000279613	ENST00000624661	RP13-638C3.5-001	RP13-638C3.5	1	1	1	1	4
hsa-miR-1258	MIMAT0005909	ENSG00000246379	ENST00000501259	RP11-461O7.1-001	RP11-461O7.1	1	1	1	1	4
hsa-miR-1258	MIMAT0005909	ENSG00000228302	ENST00000598961	RP11-186N15.3-002	RP11-186N15.3	1	1	1	1	4
hsa-miR-1258	MIMAT0005909	ENSG00000255248	ENST00000528986	RP11-166D19.1-002	RP11-166D19.1	1	1	1	1	4
hsa-miR-1258	MIMAT0005909	ENSG00000234117	ENST00000420595	RP11-259P20.1-001	RP11-259P20.1	1	1	1	1	4
hsa-miR-1258	MIMAT0005909	ENSG00000205913	ENST00000577055	SRRM2-AS1-001	SRRM2-AS1	1	1	1	1	4
hsa-miR-1258	MIMAT0005909	ENSG00000229190	ENST00000445235	RP11-390B4.3-001	RP11-390B4.3	1	1	1	1	4
hsa-miR-1258	MIMAT0005909	ENSG00000213742	ENST00000414393	ZNF337-AS1-004	ZNF337-AS1	1	1	1	1	4
hsa-miR-1258	MIMAT0005909	ENSG00000267484	ENST00000591657	CTC-518P12.6-001	CTC-518P12.6	1	1	1	1	4
hsa-miR-1258	MIMAT0005909	ENSG00000258526	ENST00000556620	RP11-111A21.1-002	RP11-111A21.1	1	1	1	1	4
hsa-miR-1258	MIMAT0005909	ENSG00000196167	ENST00000532918	COLCA1-201	COLCA1	1	1	1	1	4
hsa-miR-1258	MIMAT0005909	ENSG00000235947	ENST00000414938	EGOT-001	EGOT	1	1	1	1	4
hsa-miR-1258	MIMAT0005909	ENSG00000279488	ENST00000624592	AC004623.3-001	AC004623.3	1	1	1	1	4
hsa-miR-1258	MIMAT0005909	ENSG00000245954	ENST00000499452	RP11-18H21.1-001	RP11-18H21.1	1	1	1	1	4
hsa-miR-1258	MIMAT0005909	ENSG00000228798	ENST00000413645	AP000473.5-001	AP000473.5	1	1	1	1	4
hsa-miR-1258	MIMAT0005909	ENSG00000224189	ENST00000417086	HAGLR-003	HAGLR	1	1	1	1	4
hsa-miR-1258	MIMAT0005909	ENSG00000234173	ENST00000422842	RP11-257I14.1-001	RP11-257I14.1	1	1	1	1	4
hsa-miR-1258	MIMAT0005909	ENSG00000271743	ENST00000607368	CTD-2541M15.3-001	CTD-2541M15.3	1	1	1	1	4
hsa-miR-1258	MIMAT0005909	ENSG00000279338	ENST00000624184	RP1-309I22.2-001	RP1-309I22.2	1	1	1	1	4
hsa-miR-1258	MIMAT0005909	ENSG00000236449	ENST00000412835	AC018890.6-001	AC018890.6	1	1	1	1	4
hsa-miR-1258	MIMAT0005909	ENSG00000276403	ENST00000622635	RP11-1151B14.1-001	RP11-1151B14.1	1	1	1	1	4
hsa-miR-1258	MIMAT0005909	ENSG00000256984	ENST00000537555	RP11-551L14.6-001	RP11-551L14.6	1	1	1	1	4
hsa-miR-1258	MIMAT0005909	ENSG00000272944	ENST00000609776	CTD-2308L22.1-001	CTD-2308L22.1	1	1	1	1	4
hsa-miR-1258	MIMAT0005909	ENSG00000249926	ENST00000508145	RP11-495K9.6-001	RP11-495K9.6	1	1	1	1	4
hsa-miR-1258	MIMAT0005909	ENSG00000234193	ENST00000446709	AC097461.4-001	AC097461.4	1	1	1	1	4
hsa-miR-1258	MIMAT0005909	ENSG00000273919	ENST00000615176	RP11-384G23.1-001	RP11-384G23.1	1	1	1	1	4
hsa-miR-1258	MIMAT0005909	ENSG00000234394	ENST00000414223	RP11-561O23.5-002	RP11-561O23.5	1	1	1	1	4
hsa-miR-1258	MIMAT0005909	ENSG00000276462	ENST00000620833	BX255923.3-001	BX255923.3	1	1	1	1	4
hsa-miR-1258	MIMAT0005909	ENSG00000240895	ENST00000474711	RP11-119D18.1-001	RP11-119D18.1	1	1	1	1	4
hsa-miR-1258	MIMAT0005909	ENSG00000187621	ENST00000619182	TCL6-202	TCL6	1	1	1	1	4
hsa-miR-1258	MIMAT0005909	ENSG00000171671	ENST00000307548	SHANK2-AS3-001	SHANK2-AS3	1	1	1	1	4
hsa-miR-1258	MIMAT0005909	ENSG00000232021	ENST00000512637	LEF1-AS1-002	LEF1-AS1	1	1	1	1	4
hsa-miR-1258	MIMAT0005909	ENSG00000272789	ENST00000609697	RP11-286H15.1-001	RP11-286H15.1	1	1	1	1	4
hsa-miR-1258	MIMAT0005909	ENSG00000235831	ENST00000441386	BHLHE40-AS1-003	BHLHE40-AS1	1	1	1	1	4
hsa-miR-1258	MIMAT0005909	ENSG00000274001	ENST00000613918	RP11-5G9.5-001	RP11-5G9.5	1	1	1	1	4
hsa-miR-1258	MIMAT0005909	ENSG00000273001	ENST00000607898	RP11-118K6.3-001	RP11-118K6.3	1	1	1	1	4
hsa-miR-1258	MIMAT0005909	ENSG00000254154	ENST00000464428	RP4-798P15.3-001	RP4-798P15.3	1	1	1	1	4
hsa-miR-1258	MIMAT0005909	ENSG00000277200	ENST00000614400	RP11-74E22.8-001	RP11-74E22.8	1	1	1	1	4
hsa-miR-1258	MIMAT0005909	ENSG00000253762	ENST00000522857	RP11-579E24.2-001	RP11-579E24.2	1	1	1	1	4
hsa-miR-1258	MIMAT0005909	ENSG00000237435	ENST00000412513	RP11-147C23.1-004	RP11-147C23.1	1	1	1	1	4
hsa-miR-1258	MIMAT0005909	ENSG00000261253	ENST00000565667	AC137932.6-001	AC137932.6	1	1	1	1	4
hsa-miR-1258	MIMAT0005909	ENSG00000268119	ENST00000597444	CTD-2561J22.5-002	CTD-2561J22.5	1	1	1	1	4
hsa-miR-1258	MIMAT0005909	ENSG00000259532	ENST00000558429	RP11-138H8.2-001	RP11-138H8.2	1	1	1	1	4
hsa-miR-1258	MIMAT0005909	ENSG00000280061	ENST00000623331	CTD-2001J20.1-001	CTD-2001J20.1	1	1	1	1	4
hsa-miR-1258	MIMAT0005909	ENSG00000246250	ENST00000530450	RP11-613D13.5-003	RP11-613D13.5	1	1	1	1	4
hsa-miR-1258	MIMAT0005909	ENSG00000269296	ENST00000598952	AC005614.3-001	AC005614.3	1	1	1	1	4
hsa-miR-1258	MIMAT0005909	ENSG00000257434	ENST00000547040	RP11-81K13.1-002	RP11-81K13.1	1	1	1	1	4
hsa-miR-1258	MIMAT0005909	ENSG00000263823	ENST00000580420	RP11-326K13.4-001	RP11-326K13.4	1	1	1	1	4
hsa-miR-1258	MIMAT0005909	ENSG00000272630	ENST00000608005	RP11-344N10.5-001	RP11-344N10.5	1	1	1	1	4
hsa-miR-1258	MIMAT0005909	ENSG00000273486	ENST00000609553	RP11-731C17.2-001	RP11-731C17.2	1	1	1	1	4
hsa-miR-1258	MIMAT0005909	ENSG00000279910	ENST00000623972	RP11-113E21.2-001	RP11-113E21.2	1	1	1	1	4
hsa-miR-1258	MIMAT0005909	ENSG00000235066	ENST00000629927	AC009303.1-007	AC009303.1	1	1	1	1	4
hsa-miR-1258	MIMAT0005909	ENSG00000278627	ENST00000611427	RP11-506H21.5-001	RP11-506H21.5	1	1	1	1	4
hsa-miR-1258	MIMAT0005909	ENSG00000256739	ENST00000544195	RP11-45F15.1-001	RP11-45F15.1	1	1	1	1	4
hsa-miR-1258	MIMAT0005909	ENSG00000225470	ENST00000414209	JPX-001	JPX	1	1	1	1	4
hsa-miR-1258	MIMAT0005909	ENSG00000257151	ENST00000552334	PWAR6-001	PWAR6	1	1	1	1	4
hsa-miR-1258	MIMAT0005909	ENSG00000224975	ENST00000456273	INE1-001	INE1	1	1	1	1	4
hsa-miR-1258	MIMAT0005909	ENSG00000204814	ENST00000377548	RP11-160N1.10-002	RP11-160N1.10	1	1	1	1	4
hsa-miR-1258	MIMAT0005909	ENSG00000275431	ENST00000612584	CTB-186H2.3-002	CTB-186H2.3	1	1	1	1	4
hsa-miR-1258	MIMAT0005909	ENSG00000260626	ENST00000567464	RP11-23E10.3-001	RP11-23E10.3	1	1	1	1	4
hsa-miR-1258	MIMAT0005909	ENSG00000280405	ENST00000624455	RP11-143E21.4-001	RP11-143E21.4	1	1	1	1	4
hsa-miR-1258	MIMAT0005909	ENSG00000245275	ENST00000524264	SAP30L-AS1-002	SAP30L-AS1	1	1	1	1	4
hsa-miR-1258	MIMAT0005909	ENSG00000278727	ENST00000613696	AC000403.4-001	AC000403.4	1	1	1	1	4
hsa-miR-1258	MIMAT0005909	ENSG00000212939	ENST00000391625	RP1-29C18.10-001	RP1-29C18.10	1	1	1	1	4
hsa-miR-1258	MIMAT0005909	ENSG00000272167	ENST00000607258	PROX1-AS1-001	PROX1-AS1	1	1	1	1	4
hsa-miR-1258	MIMAT0005909	ENSG00000234497	ENST00000612390	ERICH3-AS1-002	ERICH3-AS1	1	1	1	1	4
hsa-miR-1258	MIMAT0005909	ENSG00000122548	ENST00000242109	KIAA0087-088	KIAA0087	1	1	1	1	4
hsa-miR-1258	MIMAT0005909	ENSG00000255248	ENST00000529823	RP11-166D19.1-001	RP11-166D19.1	1	1	1	1	4
hsa-miR-1258	MIMAT0005909	ENSG00000179818	ENST00000627037	PCBP1-AS1-068	PCBP1-AS1	1	1	1	1	4
hsa-miR-1258	MIMAT0005909	ENSG00000261517	ENST00000569422	LINC00558-001	LINC00558	1	1	1	1	4
hsa-miR-1258	MIMAT0005909	ENSG00000226383	ENST00000428651	AC093375.1-002	AC093375.1	1	1	1	1	4
hsa-miR-1258	MIMAT0005909	ENSG00000224832	ENST00000416218	AP000469.2-001	AP000469.2	1	1	1	1	4
hsa-miR-1258	MIMAT0005909	ENSG00000233038	ENST00000438047	AC011899.9-005	AC011899.9	1	1	1	1	4
hsa-miR-1258	MIMAT0005909	ENSG00000274929	ENST00000612996	RP11-165D7.5-001	RP11-165D7.5	1	1	1	1	4
hsa-miR-1258	MIMAT0005909	ENSG00000233214	ENST00000413796	AC002511.2-001	AC002511.2	1	1	1	1	4
hsa-miR-1258	MIMAT0005909	ENSG00000273329	ENST00000608694	RP11-448A19.1-001	RP11-448A19.1	1	1	1	1	4
hsa-miR-1258	MIMAT0005909	ENSG00000196167	ENST00000540738	COLCA1-202	COLCA1	1	1	1	1	4
hsa-miR-1258	MIMAT0005909	ENSG00000279989	ENST00000624194	RP11-158H5.2-001	RP11-158H5.2	1	1	1	1	4
hsa-miR-1258	MIMAT0005909	ENSG00000230102	ENST00000625879	RP11-407B7.1-025	RP11-407B7.1	1	1	1	1	4
hsa-miR-1258	MIMAT0005909	ENSG00000261541	ENST00000565549	RP11-626K17.3-001	RP11-626K17.3	1	1	1	1	4
hsa-miR-1258	MIMAT0005909	ENSG00000213963	ENST00000397057	AC074286.1-001	AC074286.1	1	1	1	1	4
hsa-miR-1258	MIMAT0005909	ENSG00000226419	ENST00000428411	SLC16A1-AS1-003	SLC16A1-AS1	1	1	1	1	4
hsa-miR-1258	MIMAT0005909	ENSG00000203499	ENST00000533004	FAM83H-AS1-001	FAM83H-AS1	1	1	1	1	4
hsa-miR-1258	MIMAT0005909	ENSG00000244128	ENST00000496693	LINC01322-004	LINC01322	1	1	1	1	4
hsa-miR-1258	MIMAT0005909	ENSG00000228798	ENST00000438762	AP000473.5-002	AP000473.5	1	1	1	1	4
hsa-miR-1258	MIMAT0005909	ENSG00000241288	ENST00000625484	RP11-379B18.5-020	RP11-379B18.5	1	1	1	1	4
hsa-miR-1258	MIMAT0005909	ENSG00000264177	ENST00000579352	RP1-37N7.1-001	RP1-37N7.1	1	1	1	1	4
hsa-miR-1258	MIMAT0005909	ENSG00000172965	ENST00000605570	MIR4435-1HG-020	MIR4435-1HG	1	1	1	1	4
hsa-miR-1258	MIMAT0005909	ENSG00000254670	ENST00000533002	CTC-497E21.3-001	CTC-497E21.3	1	1	1	1	4
hsa-miR-1258	MIMAT0005909	ENSG00000269945	ENST00000602396	RP6-91H8.5-001	RP6-91H8.5	1	1	1	1	4
hsa-miR-1258	MIMAT0005909	ENSG00000267383	ENST00000585498	CTC-260E6.6-003	CTC-260E6.6	1	1	1	1	4
hsa-miR-1258	MIMAT0005909	ENSG00000255495	ENST00000528514	AC145124.2-001	AC145124.2	1	1	1	1	4
hsa-miR-1258	MIMAT0005909	ENSG00000280011	ENST00000624215	RP4-671O14.7-001	RP4-671O14.7	1	1	1	1	4
hsa-miR-1258	MIMAT0005909	ENSG00000197099	ENST00000630726	RP11-573D15.8-046	RP11-573D15.8	1	1	1	1	4
hsa-miR-1258	MIMAT0005909	ENSG00000280160	ENST00000624508	RP11-196G11.3-001	RP11-196G11.3	1	1	1	1	4
hsa-miR-1258	MIMAT0005909	ENSG00000223528	ENST00000629917	RP11-223P11.3-012	RP11-223P11.3	1	1	1	1	4
hsa-miR-1258	MIMAT0005909	ENSG00000259793	ENST00000563747	RP11-400N9.1-001	RP11-400N9.1	1	1	1	1	4
hsa-miR-1258	MIMAT0005909	ENSG00000226266	ENST00000607836	AC009961.3-003	AC009961.3	1	1	1	1	4
hsa-miR-1258	MIMAT0005909	ENSG00000234394	ENST00000429953	RP11-561O23.5-001	RP11-561O23.5	1	1	1	1	4
hsa-miR-1258	MIMAT0005909	ENSG00000223561	ENST00000446840	AC003090.1-001	AC003090.1	1	1	1	1	4
hsa-miR-1258	MIMAT0005909	ENSG00000246859	ENST00000500779	STARD4-AS1-002	STARD4-AS1	1	1	1	1	4
hsa-miR-1258	MIMAT0005909	ENSG00000279201	ENST00000624449	RP11-287D1.5-001	RP11-287D1.5	1	1	1	1	4
hsa-miR-1258	MIMAT0005909	ENSG00000279865	ENST00000624929	RP11-69M1.6-001	RP11-69M1.6	1	1	1	1	4
hsa-miR-1258	MIMAT0005909	ENSG00000260750	ENST00000565824	RP11-482M8.1-001	RP11-482M8.1	1	1	1	1	4
hsa-miR-1258	MIMAT0005909	ENSG00000235831	ENST00000615017	BHLHE40-AS1-004	BHLHE40-AS1	1	1	1	1	4
hsa-miR-1258	MIMAT0005909	ENSG00000254154	ENST00000466953	RP4-798P15.3-002	RP4-798P15.3	1	1	1	1	4
hsa-miR-1258	MIMAT0005909	ENSG00000243485	ENST00000469289	RP11-34P13.3-002	RP11-34P13.3	1	1	1	1	4
hsa-miR-1258	MIMAT0005909	ENSG00000250027	ENST00000503478	RP11-563E2.2-001	RP11-563E2.2	1	1	1	1	4
hsa-miR-1258	MIMAT0005909	ENSG00000279071	ENST00000625118	RP11-83B20.3-001	RP11-83B20.3	1	1	1	1	4
hsa-miR-1258	MIMAT0005909	ENSG00000233969	ENST00000421825	RP5-1006K12.1-001	RP5-1006K12.1	1	1	1	1	4
hsa-miR-1258	MIMAT0005909	ENSG00000237435	ENST00000413825	RP11-147C23.1-005	RP11-147C23.1	1	1	1	1	4
hsa-miR-1258	MIMAT0005909	ENSG00000248636	ENST00000537366	RP11-768F21.1-002	RP11-768F21.1	1	1	1	1	4
hsa-miR-1258	MIMAT0005909	ENSG00000261254	ENST00000564623	RP4-714D9.5-001	RP4-714D9.5	1	1	1	1	4
hsa-miR-1258	MIMAT0005909	ENSG00000279223	ENST00000624211	RP11-556I13.1-001	RP11-556I13.1	1	1	1	1	4
hsa-miR-1258	MIMAT0005909	ENSG00000237595	ENST00000435301	RP11-112L6.3-001	RP11-112L6.3	1	1	1	1	4
hsa-miR-1258	MIMAT0005909	ENSG00000259094	ENST00000556770	RP11-77A13.1-001	RP11-77A13.1	1	1	1	1	4
hsa-miR-1258	MIMAT0005909	ENSG00000249198	ENST00000502647	RP11-772C9.1-001	RP11-772C9.1	1	1	1	1	4
hsa-miR-1258	MIMAT0005909	ENSG00000269300	ENST00000594006	CTD-2529P6.3-001	CTD-2529P6.3	1	1	1	1	4
hsa-miR-1258	MIMAT0005909	ENSG00000250920	ENST00000509399	RP11-297P16.4-001	RP11-297P16.4	1	1	1	1	4
hsa-miR-1258	MIMAT0005909	ENSG00000225826	ENST00000420691	LINC00626-001	LINC00626	1	1	1	1	4
hsa-miR-1258	MIMAT0005909	ENSG00000279738	ENST00000623726	RP5-1014D13.2-001	RP5-1014D13.2	1	1	1	1	4
hsa-miR-1258	MIMAT0005909	ENSG00000237436	ENST00000442889	RP11-312B8.1-001	RP11-312B8.1	1	1	1	1	4
hsa-miR-1258	MIMAT0005909	ENSG00000280388	ENST00000624598	RP11-229D13.3-001	RP11-229D13.3	1	1	1	1	4
hsa-miR-1258	MIMAT0005909	ENSG00000279249	ENST00000623424	RP11-491F9.3-001	RP11-491F9.3	1	1	1	1	4
hsa-miR-1258	MIMAT0005909	ENSG00000229105	ENST00000418250	ASTN2-AS1-001	ASTN2-AS1	1	1	1	1	4
hsa-miR-1258	MIMAT0005909	ENSG00000260796	ENST00000568183	RP11-1348G14.5-001	RP11-1348G14.5	1	1	1	1	4
hsa-miR-1258	MIMAT0005909	ENSG00000256742	ENST00000541574	RP13-941N14.1-001	RP13-941N14.1	1	1	1	1	4
hsa-miR-1258	MIMAT0005909	ENSG00000235884	ENST00000551972	LINC00941-003	LINC00941	1	1	1	1	4
hsa-miR-1258	MIMAT0005909	ENSG00000259553	ENST00000559045	AC140725.4-002	AC140725.4	1	1	1	1	4
hsa-miR-1258	MIMAT0005909	ENSG00000261468	ENST00000561507	RP11-1024P17.1-001	RP11-1024P17.1	1	1	1	1	4
hsa-miR-1258	MIMAT0005909	ENSG00000225470	ENST00000415215	JPX-003	JPX	1	1	1	1	4
hsa-miR-1258	MIMAT0005909	ENSG00000182165	ENST00000359941	TP53TG1-001	TP53TG1	1	1	1	1	4
hsa-miR-1258	MIMAT0005909	ENSG00000249236	ENST00000511861	CTD-2227I18.1-001	CTD-2227I18.1	1	1	1	1	4
hsa-miR-1258	MIMAT0005909	ENSG00000234722	ENST00000416982	LINC01287-001	LINC01287	1	1	1	1	4
hsa-miR-1258	MIMAT0005909	ENSG00000236911	ENST00000596003	RP11-78B10.2-003	RP11-78B10.2	1	1	1	1	4
hsa-miR-1258	MIMAT0005909	ENSG00000277991	ENST00000623374	CH507-338C24.1-001	CH507-338C24.1	1	1	1	1	4
hsa-miR-1258	MIMAT0005909	ENSG00000238284	ENST00000455947	LINC01448-001	LINC01448	1	1	1	1	4
hsa-miR-1258	MIMAT0005909	ENSG00000245281	ENST00000499554	CTD-2547L16.1-001	CTD-2547L16.1	1	1	1	1	4
hsa-miR-1258	MIMAT0005909	ENSG00000262966	ENST00000574307	RP11-85B7.2-001	RP11-85B7.2	1	1	1	1	4
hsa-miR-1258	MIMAT0005909	ENSG00000281769	ENST00000625222	LINC01230-001	LINC01230	1	1	1	1	4
hsa-miR-1258	MIMAT0005909	ENSG00000225706	ENST00000430766	PTPRD-AS1-001	PTPRD-AS1	1	1	1	1	4
hsa-miR-1258	MIMAT0005909	ENSG00000261684	ENST00000564805	RP11-265N6.1-001	RP11-265N6.1	1	1	1	1	4
hsa-miR-1258	MIMAT0005909	ENSG00000258314	ENST00000548416	CTD-2314B22.1-002	CTD-2314B22.1	1	1	1	1	4
hsa-miR-1258	MIMAT0005909	ENSG00000278041	ENST00000622757	RP5-984P4.6-001	RP5-984P4.6	1	1	1	1	4
hsa-miR-1258	MIMAT0005909	ENSG00000226143	ENST00000442482	RP1-138B7.5-001	RP1-138B7.5	1	1	1	1	4
hsa-miR-1258	MIMAT0005909	ENSG00000197099	ENST00000626006	RP11-573D15.8-025	RP11-573D15.8	1	1	1	1	4
hsa-miR-1258	MIMAT0005909	ENSG00000237686	ENST00000422059	RP5-1120P11.1-001	RP5-1120P11.1	1	1	1	1	4
hsa-miR-1258	MIMAT0005909	ENSG00000204054	ENST00000419300	LINC00963-007	LINC00963	1	1	1	1	4
hsa-miR-1258	MIMAT0005909	ENSG00000267250	ENST00000591379	RP11-118B18.2-001	RP11-118B18.2	1	1	1	1	4
hsa-miR-1258	MIMAT0005909	ENSG00000224413	ENST00000451618	AP001476.2-001	AP001476.2	1	1	1	1	4
hsa-miR-1258	MIMAT0005909	ENSG00000234948	ENST00000428009	LINC01524-002	LINC01524	1	1	1	1	4
hsa-miR-1258	MIMAT0005909	ENSG00000247317	ENST00000502167	RP11-273G15.2-001	RP11-273G15.2	1	1	1	1	4
hsa-miR-1258	MIMAT0005909	ENSG00000196167	ENST00000620864	COLCA1-001	COLCA1	1	1	1	1	4
hsa-miR-1258	MIMAT0005909	ENSG00000225313	ENST00000630909	RP11-415J8.3-010	RP11-415J8.3	1	1	1	1	4
hsa-miR-1258	MIMAT0005909	ENSG00000206129	ENST00000382897	CTD-2008L17.2-001	CTD-2008L17.2	1	1	1	1	4
hsa-miR-1258	MIMAT0005909	ENSG00000226200	ENST00000443374	SGMS1-AS1-001	SGMS1-AS1	1	1	1	1	4
hsa-miR-1258	MIMAT0005909	ENSG00000245954	ENST00000509332	RP11-18H21.1-002	RP11-18H21.1	1	1	1	1	4
hsa-miR-1258	MIMAT0005909	ENSG00000183242	ENST00000395900	WT1-AS-001	WT1-AS	1	1	1	1	4
hsa-miR-1258	MIMAT0005909	ENSG00000273123	ENST00000608701	RP11-9N20.3-001	RP11-9N20.3	1	1	1	1	4
hsa-miR-1258	MIMAT0005909	ENSG00000224189	ENST00000436126	HAGLR-004	HAGLR	1	1	1	1	4
hsa-miR-1258	MIMAT0005909	ENSG00000280310	ENST00000624794	RP11-326I19.2-001	RP11-326I19.2	1	1	1	1	4
hsa-miR-1258	MIMAT0005909	ENSG00000248538	ENST00000512942	RP11-10A14.5-001	RP11-10A14.5	1	1	1	1	4
hsa-miR-1258	MIMAT0005909	ENSG00000279159	ENST00000624945	RP3-394A18.1-001	RP3-394A18.1	1	1	1	1	4
hsa-miR-1258	MIMAT0005909	ENSG00000260695	ENST00000568767	RP11-513N24.1-001	RP11-513N24.1	1	1	1	1	4
hsa-miR-1258	MIMAT0005909	ENSG00000248049	ENST00000506606	UBA6-AS1-001	UBA6-AS1	1	1	1	1	4
hsa-miR-1258	MIMAT0005909	ENSG00000279512	ENST00000623763	RP11-575M22.1-001	RP11-575M22.1	1	1	1	1	4
hsa-miR-1258	MIMAT0005909	ENSG00000234394	ENST00000603200	RP11-561O23.5-004	RP11-561O23.5	1	1	1	1	4
hsa-miR-1258	MIMAT0005909	ENSG00000245571	ENST00000501817	AP001258.4-001	AP001258.4	1	1	1	1	4
hsa-miR-1258	MIMAT0005909	ENSG00000197291	ENST00000592670	RAMP2-AS1-001	RAMP2-AS1	1	1	1	1	4
hsa-miR-1258	MIMAT0005909	ENSG00000263253	ENST00000570859	RP11-204E4.3-001	RP11-204E4.3	1	1	1	1	4
hsa-miR-1258	MIMAT0005909	ENSG00000179818	ENST00000594376	PCBP1-AS1-048	PCBP1-AS1	1	1	1	1	4
hsa-miR-1258	MIMAT0005909	ENSG00000179859	ENST00000324348	AC025335.1-001	AC025335.1	1	1	1	1	4
hsa-miR-1258	MIMAT0005909	ENSG00000241388	ENST00000539163	HNF1A-AS1-004	HNF1A-AS1	1	1	1	1	4
hsa-miR-1258	MIMAT0005909	ENSG00000235831	ENST00000615178	BHLHE40-AS1-002	BHLHE40-AS1	1	1	1	1	4
hsa-miR-1258	MIMAT0005909	ENSG00000259517	ENST00000561336	RP11-324D17.1-001	RP11-324D17.1	1	1	1	1	4
hsa-miR-1258	MIMAT0005909	ENSG00000280046	ENST00000624171	RP11-1099M24.6-001	RP11-1099M24.6	1	1	1	1	4
hsa-miR-1258	MIMAT0005909	ENSG00000259080	ENST00000505973	RP11-158I13.2-001	RP11-158I13.2	1	1	1	1	4
hsa-miR-1258	MIMAT0005909	ENSG00000273004	ENST00000609881	GS1-279B7.2-001	GS1-279B7.2	1	1	1	1	4
hsa-miR-1258	MIMAT0005909	ENSG00000250027	ENST00000504628	RP11-563E2.2-002	RP11-563E2.2	1	1	1	1	4
hsa-miR-1258	MIMAT0005909	ENSG00000259849	ENST00000569334	VENTXP1-001	VENTXP1	1	1	1	1	4
hsa-miR-1258	MIMAT0005909	ENSG00000237435	ENST00000442558	RP11-147C23.1-001	RP11-147C23.1	1	1	1	1	4
hsa-miR-1258	MIMAT0005909	ENSG00000258630	ENST00000554522	RP11-725G5.2-001	RP11-725G5.2	1	1	1	1	4
hsa-miR-1258	MIMAT0005909	ENSG00000231721	ENST00000451786	LINC-PINT-001	LINC-PINT	1	1	1	1	4
hsa-miR-1258	MIMAT0005909	ENSG00000237595	ENST00000615503	RP11-112L6.3-002	RP11-112L6.3	1	1	1	1	4
hsa-miR-1258	MIMAT0005909	ENSG00000274092	ENST00000617035	CTD-3203P2.3-001	CTD-3203P2.3	1	1	1	1	4
hsa-miR-1258	MIMAT0005909	ENSG00000177640	ENST00000426021	CASC2-003	CASC2	1	1	1	1	4
hsa-miR-1258	MIMAT0005909	ENSG00000280063	ENST00000624337	RP11-295D4.3-001	RP11-295D4.3	1	1	1	1	4
hsa-miR-1258	MIMAT0005909	ENSG00000265775	ENST00000581727	CTC-304I17.3-001	CTC-304I17.3	1	1	1	1	4
hsa-miR-1258	MIMAT0005909	ENSG00000277879	ENST00000614747	RP11-129M16.4-001	RP11-129M16.4	1	1	1	1	4
hsa-miR-1258	MIMAT0005909	ENSG00000273489	ENST00000610193	RP11-180C16.1-001	RP11-180C16.1	1	1	1	1	4
hsa-miR-1258	MIMAT0005909	ENSG00000205745	ENST00000381493	AC083864.4-001	AC083864.4	1	1	1	1	4
hsa-miR-1258	MIMAT0005909	ENSG00000253302	ENST00000517604	STAU2-AS1-001	STAU2-AS1	1	1	1	1	4
hsa-miR-1258	MIMAT0005909	ENSG00000255399	ENST00000528549	TBX5-AS1-005	TBX5-AS1	1	1	1	1	4
hsa-miR-1258	MIMAT0005909	ENSG00000278638	ENST00000619606	CTC-268N12.2-001	CTC-268N12.2	1	1	1	1	4
hsa-miR-1258	MIMAT0005909	ENSG00000182165	ENST00000416560	TP53TG1-005	TP53TG1	1	1	1	1	4
hsa-miR-1258	MIMAT0005909	ENSG00000225670	ENST00000415675	CADM3-AS1-001	CADM3-AS1	1	1	1	1	4
hsa-miR-1258	MIMAT0005909	ENSG00000227455	ENST00000605741	RP11-300M24.1-002	RP11-300M24.1	1	1	1	1	4
hsa-miR-1258	MIMAT0005909	ENSG00000273270	ENST00000608477	RP11-212P7.2-001	RP11-212P7.2	1	1	1	1	4
hsa-miR-1258	MIMAT0005909	ENSG00000225870	ENST00000422994	LINC00368-001	LINC00368	1	1	1	1	4
hsa-miR-1258	MIMAT0005909	ENSG00000236911	ENST00000597497	RP11-78B10.2-002	RP11-78B10.2	1	1	1	1	4
hsa-miR-1258	MIMAT0005909	ENSG00000251143	ENST00000502284	RP11-849H4.4-001	RP11-849H4.4	1	1	1	1	4
hsa-miR-1258	MIMAT0005909	ENSG00000261490	ENST00000561486	RP11-448G15.3-001	RP11-448G15.3	1	1	1	1	4
hsa-miR-1258	MIMAT0005909	ENSG00000233651	ENST00000428709	RP11-111F5.8-001	RP11-111F5.8	1	1	1	1	4
hsa-miR-1258	MIMAT0005909	ENSG00000279442	ENST00000623199	LA16c-60D12.2-001	LA16c-60D12.2	1	1	1	1	4
hsa-miR-1258	MIMAT0005909	ENSG00000237927	ENST00000430078	RP3-393E18.2-001	RP3-393E18.2	1	1	1	1	4
hsa-miR-1258	MIMAT0005909	ENSG00000225706	ENST00000447950	PTPRD-AS1-002	PTPRD-AS1	1	1	1	1	4
hsa-miR-1258	MIMAT0005909	ENSG00000249290	ENST00000502712	RP11-68L1.2-003	RP11-68L1.2	1	1	1	1	4
hsa-miR-1258	MIMAT0005909	ENSG00000253658	ENST00000517925	RP11-600K15.1-002	RP11-600K15.1	1	1	1	1	4
hsa-miR-1258	MIMAT0005909	ENSG00000254417	ENST00000531347	ANO1-AS2-001	ANO1-AS2	1	1	1	1	4
hsa-miR-1258	MIMAT0005909	ENSG00000203971	ENST00000371169	RP13-379L11.2-001	RP13-379L11.2	1	1	1	1	4
hsa-miR-1258	MIMAT0005909	ENSG00000272690	ENST00000610109	RP11-803B1.8-003	RP11-803B1.8	1	1	1	1	4
hsa-miR-1258	MIMAT0005909	ENSG00000224660	ENST00000420195	SH3BP5-AS1-001	SH3BP5-AS1	1	1	1	1	4
hsa-miR-1258	MIMAT0005909	ENSG00000226386	ENST00000446211	PARD3-AS1-001	PARD3-AS1	1	1	1	1	4
hsa-miR-1258	MIMAT0005909	ENSG00000280129	ENST00000623843	RP11-298I3.3-001	RP11-298I3.3	1	1	1	1	4
hsa-miR-1258	MIMAT0005909	ENSG00000280285	ENST00000624463	RP11-630A13.4-001	RP11-630A13.4	1	1	1	1	4
hsa-miR-1258	MIMAT0005909	ENSG00000233215	ENST00000419467	AP000472.2-002	AP000472.2	1	1	1	1	4
hsa-miR-1258	MIMAT0005909	ENSG00000273335	ENST00000608162	RP11-61L19.2-001	RP11-61L19.2	1	1	1	1	4
hsa-miR-1258	MIMAT0005909	ENSG00000267251	ENST00000588950	AC139100.3-001	AC139100.3	1	1	1	1	4
hsa-miR-1258	MIMAT0005909	ENSG00000255267	ENST00000528390	RP11-430H10.2-001	RP11-430H10.2	1	1	1	1	4
hsa-miR-1258	MIMAT0005909	ENSG00000259623	ENST00000560400	RP11-156E6.1-001	RP11-156E6.1	1	1	1	1	4
hsa-miR-1258	MIMAT0005909	ENSG00000257270	ENST00000552675	RP11-521B24.5-001	RP11-521B24.5	1	1	1	1	4
hsa-miR-1258	MIMAT0005909	ENSG00000258390	ENST00000553785	RP11-1070N10.4-001	RP11-1070N10.4	1	1	1	1	4
hsa-miR-1258	MIMAT0005909	ENSG00000231163	ENST00000414868	CSMD2-AS1-004	CSMD2-AS1	1	1	1	1	4
hsa-miR-1258	MIMAT0005909	ENSG00000248538	ENST00000523747	RP11-10A14.5-002	RP11-10A14.5	1	1	1	1	4
hsa-miR-1258	MIMAT0005909	ENSG00000269549	ENST00000595203	RP3-461P17.10-002	RP3-461P17.10	1	1	1	1	4
hsa-miR-1258	MIMAT0005909	ENSG00000254461	ENST00000533576	RP11-755F10.3-001	RP11-755F10.3	1	1	1	1	4
hsa-miR-1258	MIMAT0005909	ENSG00000279160	ENST00000623777	RP11-387A1.6-001	RP11-387A1.6	1	1	1	1	4
hsa-miR-1258	MIMAT0005909	ENSG00000278239	ENST00000614316	AC020956.3-001	AC020956.3	1	1	1	1	4
hsa-miR-1258	MIMAT0005909	ENSG00000256538	ENST00000537655	RP11-847H18.3-001	RP11-847H18.3	1	1	1	1	4
hsa-miR-1258	MIMAT0005909	ENSG00000223817	ENST00000428918	CDH23-AS1-001	CDH23-AS1	1	1	1	1	4
hsa-miR-1258	MIMAT0005909	ENSG00000262580	ENST00000572730	RP11-334C17.5-002	RP11-334C17.5	1	1	1	1	4
hsa-miR-1258	MIMAT0005909	ENSG00000235954	ENST00000454741	TTC28-AS1-001	TTC28-AS1	1	1	1	1	4
hsa-miR-1258	MIMAT0005909	ENSG00000280162	ENST00000624378	RP11-314N13.9-001	RP11-314N13.9	1	1	1	1	4
hsa-miR-1258	MIMAT0005909	ENSG00000261051	ENST00000567714	RP11-274H2.5-001	RP11-274H2.5	1	1	1	1	4
hsa-miR-1258	MIMAT0005909	ENSG00000251629	ENST00000502427	RP11-774D14.1-001	RP11-774D14.1	1	1	1	1	4
hsa-miR-1258	MIMAT0005909	ENSG00000279184	ENST00000623959	RP3-323A16.1-001	RP3-323A16.1	1	1	1	1	4
hsa-miR-1258	MIMAT0005909	ENSG00000231419	ENST00000413238	LINC00689-003	LINC00689	1	1	1	1	4
hsa-miR-1258	MIMAT0005909	ENSG00000280693	ENST00000625265	SH3PXD2A-AS1-002	SH3PXD2A-AS1	1	1	1	1	4
hsa-miR-1258	MIMAT0005909	ENSG00000234396	ENST00000442483	RP11-181G12.4-001	RP11-181G12.4	1	1	1	1	4
hsa-miR-1258	MIMAT0005909	ENSG00000245571	ENST00000531708	AP001258.4-004	AP001258.4	1	1	1	1	4
hsa-miR-1258	MIMAT0005909	ENSG00000227155	ENST00000588474	RP11-165F24.3-011	RP11-165F24.3	1	1	1	1	4
hsa-miR-1258	MIMAT0005909	ENSG00000239519	ENST00000476021	CADM2-AS1-001	CADM2-AS1	1	1	1	1	4
hsa-miR-1258	MIMAT0005909	ENSG00000272316	ENST00000606125	XXbac-BPGBPG55C20.2-001	XXbac-BPGBPG55C20.2	1	1	1	1	4
hsa-miR-1258	MIMAT0005909	ENSG00000235831	ENST00000620618	BHLHE40-AS1-001	BHLHE40-AS1	1	1	1	1	4
hsa-miR-1258	MIMAT0005909	ENSG00000260213	ENST00000561808	RP11-303E16.3-002	RP11-303E16.3	1	1	1	1	4
hsa-miR-1258	MIMAT0005909	ENSG00000177406	ENST00000537514	RP11-218M22.1-001	RP11-218M22.1	1	1	1	1	4
hsa-miR-1258	MIMAT0005909	ENSG00000274624	ENST00000616957	RP11-49G2.3-001	RP11-49G2.3	1	1	1	1	4
hsa-miR-1258	MIMAT0005909	ENSG00000254981	ENST00000533301	RP11-350N15.3-001	RP11-350N15.3	1	1	1	1	4
hsa-miR-1258	MIMAT0005909	ENSG00000255176	ENST00000530198	AP002954.3-001	AP002954.3	1	1	1	1	4
hsa-miR-1258	MIMAT0005909	ENSG00000215068	ENST00000399543	AC025171.1-001	AC025171.1	1	1	1	1	4
hsa-miR-1258	MIMAT0005909	ENSG00000229873	ENST00000431361	OGFR-AS1-001	OGFR-AS1	1	1	1	1	4
hsa-miR-1258	MIMAT0005909	ENSG00000237435	ENST00000451675	RP11-147C23.1-002	RP11-147C23.1	1	1	1	1	4
hsa-miR-1258	MIMAT0005909	ENSG00000259362	ENST00000561283	RP11-307C19.1-001	RP11-307C19.1	1	1	1	1	4
hsa-miR-1258	MIMAT0005909	ENSG00000177640	ENST00000435944	CASC2-001	CASC2	1	1	1	1	4
hsa-miR-1258	MIMAT0005909	ENSG00000250775	ENST00000508825	RP11-12K22.1-001	RP11-12K22.1	1	1	1	1	4
hsa-miR-1258	MIMAT0005909	ENSG00000257114	ENST00000550177	RP11-25I15.3-001	RP11-25I15.3	1	1	1	1	4
hsa-miR-1258	MIMAT0005909	ENSG00000224093	ENST00000431770	RP5-1033H22.2-002	RP5-1033H22.2	1	1	1	1	4
hsa-miR-1258	MIMAT0005909	ENSG00000226562	ENST00000432139	CYP4F26P-001	CYP4F26P	1	1	1	1	4
hsa-miR-1258	MIMAT0005909	ENSG00000272374	ENST00000605896	RP3-329A5.8-001	RP3-329A5.8	1	1	1	1	4
hsa-miR-1258	MIMAT0005909	ENSG00000279085	ENST00000623888	CTA-243E7.4-001	CTA-243E7.4	1	1	1	1	4
hsa-miR-1258	MIMAT0005909	ENSG00000267199	ENST00000589795	RP11-861E21.2-003	RP11-861E21.2	1	1	1	1	4
hsa-miR-1258	MIMAT0005909	ENSG00000241158	ENST00000594810	ADAMTS9-AS1-002	ADAMTS9-AS1	1	1	1	1	4
hsa-miR-1258	MIMAT0005909	ENSG00000273492	ENST00000608591	AP000230.1-001	AP000230.1	1	1	1	1	4
hsa-miR-1258	MIMAT0005909	ENSG00000254568	ENST00000524453	RP11-664I21.5-001	RP11-664I21.5	1	1	1	1	4
hsa-miR-1258	MIMAT0005909	ENSG00000279251	ENST00000624501	RP11-78O7.1-001	RP11-78O7.1	1	1	1	1	4
hsa-miR-1258	MIMAT0005909	ENSG00000280870	ENST00000626846	MIR325HG-007	MIR325HG	1	1	1	1	4
hsa-miR-1258	MIMAT0005909	ENSG00000233621	ENST00000424989	LINC01137-001	LINC01137	1	1	1	1	4
hsa-miR-1258	MIMAT0005909	ENSG00000182165	ENST00000421293	TP53TG1-003	TP53TG1	1	1	1	1	4
hsa-miR-1258	MIMAT0005909	ENSG00000246339	ENST00000501224	EXTL3-AS1-003	EXTL3-AS1	1	1	1	1	4
hsa-miR-1258	MIMAT0005909	ENSG00000236911	ENST00000623503	RP11-78B10.2-004	RP11-78B10.2	1	1	1	1	4
hsa-miR-1258	MIMAT0005909	ENSG00000232098	ENST00000593393	CTD-2619J13.14-001	CTD-2619J13.14	1	1	1	1	4
hsa-miR-1258	MIMAT0005909	ENSG00000255426	ENST00000532068	CTD-2210P24.2-001	CTD-2210P24.2	1	1	1	1	4
hsa-miR-1258	MIMAT0005909	ENSG00000254048	ENST00000518011	RP11-328K2.1-001	RP11-328K2.1	1	1	1	1	4
hsa-miR-1258	MIMAT0005909	ENSG00000280109	ENST00000623119	PLAC4-001	PLAC4	1	1	1	1	4
hsa-miR-1258	MIMAT0005909	ENSG00000225708	ENST00000441277	RP13-379L11.1-001	RP13-379L11.1	1	1	1	1	4
hsa-miR-1258	MIMAT0005909	ENSG00000274849	ENST00000612081	RP11-49I11.4-001	RP11-49I11.4	1	1	1	1	4
hsa-miR-1258	MIMAT0005909	ENSG00000263547	ENST00000584677	RP11-1O2.1-001	RP11-1O2.1	1	1	1	1	4
hsa-miR-1258	MIMAT0005909	ENSG00000231612	ENST00000414565	RP11-522M21.3-001	RP11-522M21.3	1	1	1	1	4
hsa-miR-1258	MIMAT0005909	ENSG00000279965	ENST00000623716	RP11-472K17.3-001	RP11-472K17.3	1	1	1	1	4
hsa-miR-1258	MIMAT0005909	ENSG00000278831	ENST00000621254	RP11-12J10.4-001	RP11-12J10.4	1	1	1	1	4
hsa-miR-1258	MIMAT0005909	ENSG00000261520	ENST00000565811	DLGAP1-AS5-001	DLGAP1-AS5	1	1	1	1	4
hsa-miR-1258	MIMAT0005909	ENSG00000270110	ENST00000602778	RP5-1139B12.4-001	RP5-1139B12.4	1	1	1	1	4
hsa-miR-1258	MIMAT0005909	ENSG00000213742	ENST00000439498	ZNF337-AS1-006	ZNF337-AS1	1	1	1	1	4
hsa-miR-1258	MIMAT0005909	ENSG00000179082	ENST00000316786	C9orf106-001	C9orf106	1	1	1	1	4
hsa-miR-1258	MIMAT0005909	ENSG00000261012	ENST00000567376	RP11-116D2.1-001	RP11-116D2.1	1	1	1	1	4
hsa-miR-1258	MIMAT0005909	ENSG00000260495	ENST00000570148	RP11-55K13.1-001	RP11-55K13.1	1	1	1	1	4
hsa-miR-1258	MIMAT0005909	ENSG00000233215	ENST00000420255	AP000472.2-001	AP000472.2	1	1	1	1	4
hsa-miR-1258	MIMAT0005909	ENSG00000260670	ENST00000570082	RP11-447M4.1-001	RP11-447M4.1	1	1	1	1	4
hsa-miR-1258	MIMAT0005909	ENSG00000227115	ENST00000578152	RP11-267C16.1-001	RP11-267C16.1	1	1	1	1	4
hsa-miR-1258	MIMAT0005909	ENSG00000230102	ENST00000627909	RP11-407B7.1-024	RP11-407B7.1	1	1	1	1	4
hsa-miR-1258	MIMAT0005909	ENSG00000227253	ENST00000628416	RP11-166N17.1-002	RP11-166N17.1	1	1	1	1	4
hsa-miR-1258	MIMAT0005909	ENSG00000244137	ENST00000428480	RP11-99J16__A.2-002	RP11-99J16__A.2	1	1	1	1	4
hsa-miR-1258	MIMAT0005909	ENSG00000230534	ENST00000450106	RP11-297A16.2-004	RP11-297A16.2	1	1	1	1	4
hsa-miR-1258	MIMAT0005909	ENSG00000234177	ENST00000424321	LINC01114-002	LINC01114	1	1	1	1	4
hsa-miR-1258	MIMAT0005909	ENSG00000179818	ENST00000629212	PCBP1-AS1-140	PCBP1-AS1	1	1	1	1	4
hsa-miR-1258	MIMAT0005909	ENSG00000241288	ENST00000628476	RP11-379B18.5-021	RP11-379B18.5	1	1	1	1	4
hsa-miR-1258	MIMAT0005909	ENSG00000280594	ENST00000626994	AP000432.1-001	AP000432.1	1	1	1	1	4
hsa-miR-1258	MIMAT0005909	ENSG00000230138	ENST00000449958	RP11-117D22.2-001	RP11-117D22.2	1	1	1	1	4
hsa-miR-1258	MIMAT0005909	ENSG00000268516	ENST00000597230	CTD-3138B18.5-001	CTD-3138B18.5	1	1	1	1	4
hsa-miR-1258	MIMAT0005909	ENSG00000240288	ENST00000439539	GHRLOS-001	GHRLOS	1	1	1	1	4
hsa-miR-1258	MIMAT0005909	ENSG00000237290	ENST00000431311	LINC01343-001	LINC01343	1	1	1	1	4
hsa-miR-1258	MIMAT0005909	ENSG00000214942	ENST00000505109	AC113167.1-001	AC113167.1	1	1	1	1	4
hsa-miR-1258	MIMAT0005909	ENSG00000179818	ENST00000439670	PCBP1-AS1-002	PCBP1-AS1	1	1	1	1	4
hsa-miR-1258	MIMAT0005909	ENSG00000248571	ENST00000515789	RP11-768B22.2-001	RP11-768B22.2	1	1	1	1	4
hsa-miR-1258	MIMAT0005909	ENSG00000279185	ENST00000624278	CTA-929C8.9-001	CTA-929C8.9	1	1	1	1	4
hsa-miR-1258	MIMAT0005909	ENSG00000280693	ENST00000627886	SH3PXD2A-AS1-001	SH3PXD2A-AS1	1	1	1	1	4
hsa-miR-1258	MIMAT0005909	ENSG00000269973	ENST00000602458	RP11-95D17.1-001	RP11-95D17.1	1	1	1	1	4
hsa-miR-1258	MIMAT0005909	ENSG00000245571	ENST00000532845	AP001258.4-003	AP001258.4	1	1	1	1	4
hsa-miR-1258	MIMAT0005909	ENSG00000227155	ENST00000588989	RP11-165F24.3-010	RP11-165F24.3	1	1	1	1	4
hsa-miR-1258	MIMAT0005909	ENSG00000239523	ENST00000463408	MYLK-AS1-002	MYLK-AS1	1	1	1	1	4
hsa-miR-1258	MIMAT0005909	ENSG00000272071	ENST00000606566	RP11-332J15.4-001	RP11-332J15.4	1	1	1	1	4
hsa-miR-1258	MIMAT0005909	ENSG00000232973	ENST00000609565	CYP1B1-AS1-013	CYP1B1-AS1	1	1	1	1	4
hsa-miR-1258	MIMAT0005909	ENSG00000267565	ENST00000585571	CTC-559E9.8-001	CTC-559E9.8	1	1	1	1	4
hsa-miR-1258	MIMAT0005909	ENSG00000257337	ENST00000607643	RP11-983P16.4-008	RP11-983P16.4	1	1	1	1	4
hsa-miR-1258	MIMAT0005909	ENSG00000249378	ENST00000510832	LINC01060-002	LINC01060	1	1	1	1	4
hsa-miR-1258	MIMAT0005909	ENSG00000224259	ENST00000423943	LINC01133-001	LINC01133	1	1	1	1	4
hsa-miR-1258	MIMAT0005909	ENSG00000272568	ENST00000609389	CTB-113D17.1-001	CTB-113D17.1	1	1	1	1	4
hsa-miR-1258	MIMAT0005909	ENSG00000260756	ENST00000569215	RP11-609N14.1-001	RP11-609N14.1	1	1	1	1	4
hsa-miR-1258	MIMAT0005909	ENSG00000248876	ENST00000505002	RP11-231G15.3-001	RP11-231G15.3	1	1	1	1	4
hsa-miR-1258	MIMAT0005909	ENSG00000262772	ENST00000576963	RP11-353N14.2-001	RP11-353N14.2	1	1	1	1	4
hsa-miR-1258	MIMAT0005909	ENSG00000243491	ENST00000474667	RP11-521D12.5-001	RP11-521D12.5	1	1	1	1	4
hsa-miR-1258	MIMAT0005909	ENSG00000236700	ENST00000431422	LINC01010-001	LINC01010	1	1	1	1	4
hsa-miR-1258	MIMAT0005909	ENSG00000260400	ENST00000562082	RP11-119F7.5-001	RP11-119F7.5	1	1	1	1	4
hsa-miR-1258	MIMAT0005909	ENSG00000267575	ENST00000590628	CTC-459F4.3-001	CTC-459F4.3	1	1	1	1	4
hsa-miR-1258	MIMAT0005909	ENSG00000272345	ENST00000607014	RP1-30M3.5-001	RP1-30M3.5	1	1	1	1	4
hsa-miR-1258	MIMAT0005909	ENSG00000223631	ENST00000437751	LINC01120-001	LINC01120	1	1	1	1	4
hsa-miR-1258	MIMAT0005909	ENSG00000229876	ENST00000415932	CASC20-001	CASC20	1	1	1	1	4
hsa-miR-1258	MIMAT0005909	ENSG00000261447	ENST00000567129	RP11-109D9.4-001	RP11-109D9.4	1	1	1	1	4
hsa-miR-1258	MIMAT0005909	ENSG00000249816	ENST00000533286	LINC00964-005	LINC00964	1	1	1	1	4
hsa-miR-1258	MIMAT0005909	ENSG00000280065	ENST00000624243	CTA-796E4.5-001	CTA-796E4.5	1	1	1	1	4
hsa-miR-1258	MIMAT0005909	ENSG00000223387	ENST00000418839	RP11-408H1.3-001	RP11-408H1.3	1	1	1	1	4
hsa-miR-1258	MIMAT0005909	ENSG00000226562	ENST00000433357	CYP4F26P-003	CYP4F26P	1	1	1	1	4
hsa-miR-1258	MIMAT0005909	ENSG00000235530	ENST00000439136	AC087294.2-001	AC087294.2	1	1	1	1	4
hsa-miR-1258	MIMAT0005909	ENSG00000250295	ENST00000517475	RP11-434I12.2-003	RP11-434I12.2	1	1	1	1	4
hsa-miR-1258	MIMAT0005909	ENSG00000280391	ENST00000624632	RP11-46E17.8-001	RP11-46E17.8	1	1	1	1	4
hsa-miR-1258	MIMAT0005909	ENSG00000269821	ENST00000597346	KCNQ1OT1-001	KCNQ1OT1	1	1	1	1	4
hsa-miR-1258	MIMAT0005909	ENSG00000238266	ENST00000436383	LINC00707-001	LINC00707	1	1	1	1	4
hsa-miR-1258	MIMAT0005909	ENSG00000260052	ENST00000561876	CTC-527H23.3-001	CTC-527H23.3	1	1	1	1	4
hsa-miR-1258	MIMAT0005909	ENSG00000226764	ENST00000422415	AC010145.4-001	AC010145.4	1	1	1	1	4
hsa-miR-1258	MIMAT0005909	ENSG00000236548	ENST00000439075	RNF217-AS1-001	RNF217-AS1	1	1	1	1	4
hsa-miR-1258	MIMAT0005909	ENSG00000245768	ENST00000500117	RP11-410D17.2-001	RP11-410D17.2	1	1	1	1	4
hsa-miR-1258	MIMAT0005909	ENSG00000276744	ENST00000617588	CTD-2562G15.3-001	CTD-2562G15.3	1	1	1	1	4
hsa-miR-1258	MIMAT0005909	ENSG00000182165	ENST00000432193	TP53TG1-002	TP53TG1	1	1	1	1	4
hsa-miR-1258	MIMAT0005909	ENSG00000273036	ENST00000562942	FAM95C-001	FAM95C	1	1	1	1	4
hsa-miR-1258	MIMAT0005909	ENSG00000233175	ENST00000587534	CTD-2020K17.3-001	CTD-2020K17.3	1	1	1	1	4
hsa-miR-1258	MIMAT0005909	ENSG00000203876	ENST00000369655	ADD3-AS1-001	ADD3-AS1	1	1	1	1	4
hsa-miR-1258	MIMAT0005909	ENSG00000260630	ENST00000565633	SNAI3-AS1-005	SNAI3-AS1	1	1	1	1	4
hsa-miR-1258	MIMAT0005909	ENSG00000229154	ENST00000429832	KCNQ5-AS1-001	KCNQ5-AS1	1	1	1	1	4
hsa-miR-1258	MIMAT0005909	ENSG00000247809	ENST00000620029	NR2F2-AS1-012	NR2F2-AS1	1	1	1	1	4
hsa-miR-1258	MIMAT0005909	ENSG00000237187	ENST00000607797	NR2F1-AS1-008	NR2F1-AS1	1	1	1	1	4
hsa-miR-1258	MIMAT0005909	ENSG00000280109	ENST00000624999	PLAC4-201	PLAC4	1	1	1	1	4
hsa-miR-1258	MIMAT0005909	ENSG00000225708	ENST00000452842	RP13-379L11.1-002	RP13-379L11.1	1	1	1	1	4
hsa-miR-1258	MIMAT0005909	ENSG00000249290	ENST00000509191	RP11-68L1.2-002	RP11-68L1.2	1	1	1	1	4
hsa-miR-1258	MIMAT0005909	ENSG00000249497	ENST00000509950	RP11-1079K10.5-001	RP11-1079K10.5	1	1	1	1	4
hsa-miR-1258	MIMAT0005909	ENSG00000255248	ENST00000531381	RP11-166D19.1-004	RP11-166D19.1	1	1	1	1	4
hsa-miR-1258	MIMAT0005909	ENSG00000234132	ENST00000415359	RP11-168O16.2-001	RP11-168O16.2	1	1	1	1	4
hsa-miR-1258	MIMAT0005909	ENSG00000226983	ENST00000441009	AP000235.2-001	AP000235.2	1	1	1	1	4
hsa-miR-1258	MIMAT0005909	ENSG00000278058	ENST00000615570	RP11-70D24.2-001	RP11-70D24.2	1	1	1	1	4
hsa-miR-1258	MIMAT0005909	ENSG00000270111	ENST00000602311	RP11-271F18.4-001	RP11-271F18.4	1	1	1	1	4
hsa-miR-1258	MIMAT0005909	ENSG00000245937	ENST00000499346	LINC01184-001	LINC01184	1	1	1	1	4
hsa-miR-1258	MIMAT0005909	ENSG00000280132	ENST00000622954	RP11-452L6.6-001	RP11-452L6.6	1	1	1	1	4
hsa-miR-1258	MIMAT0005909	ENSG00000203392	ENST00000435356	CTD-2026K11.6-001	CTD-2026K11.6	1	1	1	1	4
hsa-miR-1258	MIMAT0005909	ENSG00000234949	ENST00000470375	AC104667.3-002	AC104667.3	1	1	1	1	4
hsa-miR-1258	MIMAT0005909	ENSG00000230102	ENST00000629693	RP11-407B7.1-026	RP11-407B7.1	1	1	1	1	4
hsa-miR-1258	MIMAT0005909	ENSG00000249073	ENST00000513561	CTD-2131I18.1-001	CTD-2131I18.1	1	1	1	1	4
hsa-miR-1258	MIMAT0005909	ENSG00000279495	ENST00000624831	RP11-521B24.4-001	RP11-521B24.4	1	1	1	1	4
hsa-miR-1258	MIMAT0005909	ENSG00000213963	ENST00000456746	AC074286.1-002	AC074286.1	1	1	1	1	4
hsa-miR-1258	MIMAT0005909	ENSG00000250903	ENST00000456943	GMDS-AS1-001	GMDS-AS1	1	1	1	1	4
hsa-miR-1258	MIMAT0005909	ENSG00000244137	ENST00000452640	RP11-99J16__A.2-001	RP11-99J16__A.2	1	1	1	1	4
hsa-miR-1258	MIMAT0005909	ENSG00000234177	ENST00000425879	LINC01114-001	LINC01114	1	1	1	1	4
hsa-miR-1258	MIMAT0005909	ENSG00000275665	ENST00000620144	CTB-58E17.9-001	CTB-58E17.9	1	1	1	1	4
hsa-miR-1258	MIMAT0005909	ENSG00000281332	ENST00000628855	LINC00997-001	LINC00997	1	1	1	1	4
hsa-miR-1258	MIMAT0005909	ENSG00000213994	ENST00000427630	RP11-414H17.5-001	RP11-414H17.5	1	1	1	1	4
hsa-miR-1258	MIMAT0005909	ENSG00000248332	ENST00000506601	TUB-AS1-001	TUB-AS1	1	1	1	1	4
hsa-miR-1258	MIMAT0005909	ENSG00000275149	ENST00000615947	RP11-427J23.1-001	RP11-427J23.1	1	1	1	1	4
hsa-miR-1258	MIMAT0005909	ENSG00000253960	ENST00000517796	RP11-388K12.1-001	RP11-388K12.1	1	1	1	1	4
hsa-miR-1258	MIMAT0005909	ENSG00000227155	ENST00000589287	RP11-165F24.3-006	RP11-165F24.3	1	1	1	1	4
hsa-miR-1258	MIMAT0005909	ENSG00000239523	ENST00000470449	MYLK-AS1-001	MYLK-AS1	1	1	1	1	4
hsa-miR-1258	MIMAT0005909	ENSG00000233746	ENST00000443744	LINC00656-001	LINC00656	1	1	1	1	4
hsa-miR-1258	MIMAT0005909	ENSG00000184224	ENST00000333139	C11orf72-001	C11orf72	1	1	1	1	4
hsa-miR-1258	MIMAT0005909	ENSG00000257342	ENST00000549477	RP11-571M6.7-001	RP11-571M6.7	1	1	1	1	4
hsa-miR-1258	MIMAT0005909	ENSG00000259831	ENST00000569854	LINC00567-001	LINC00567	1	1	1	1	4
hsa-miR-1258	MIMAT0005909	ENSG00000224259	ENST00000443364	LINC01133-002	LINC01133	1	1	1	1	4
hsa-miR-1258	MIMAT0005909	ENSG00000188206	ENST00000366527	HNRNPU-AS1-001	HNRNPU-AS1	1	1	1	1	4
hsa-miR-1258	MIMAT0005909	ENSG00000271840	ENST00000606754	RP1-224A6.9-001	RP1-224A6.9	1	1	1	1	4
hsa-miR-1258	MIMAT0005909	ENSG00000260757	ENST00000567545	RP11-120K18.2-001	RP11-120K18.2	1	1	1	1	4
hsa-miR-1258	MIMAT0005909	ENSG00000248148	ENST00000506656	RP11-357F12.1-001	RP11-357F12.1	1	1	1	1	4
hsa-miR-1258	MIMAT0005909	ENSG00000214248	ENST00000539278	CTD-3193O13.12-001	CTD-3193O13.12	1	1	1	1	4
hsa-miR-1258	MIMAT0005909	ENSG00000236700	ENST00000440090	LINC01010-003	LINC01010	1	1	1	1	4
hsa-miR-1258	MIMAT0005909	ENSG00000250033	ENST00000510767	SLC7A11-AS1-001	SLC7A11-AS1	1	1	1	1	4
hsa-miR-1258	MIMAT0005909	ENSG00000229618	ENST00000443947	AC011288.2-002	AC011288.2	1	1	1	1	4
hsa-miR-1258	MIMAT0005909	ENSG00000254344	ENST00000519189	LINC01288-001	LINC01288	1	1	1	1	4
hsa-miR-1258	MIMAT0005909	ENSG00000228876	ENST00000420404	AC010745.2-001	AC010745.2	1	1	1	1	4
hsa-miR-1258	MIMAT0005909	ENSG00000265148	ENST00000578025	BZRAP1-AS1-005	BZRAP1-AS1	1	1	1	1	4
hsa-miR-1258	MIMAT0005909	ENSG00000226562	ENST00000602933	CYP4F26P-002	CYP4F26P	1	1	1	1	4
hsa-miR-1258	MIMAT0005909	ENSG00000269825	ENST00000598322	CTD-3099C6.9-001	CTD-3099C6.9	1	1	1	1	4
hsa-miR-1258	MIMAT0005909	ENSG00000253311	ENST00000522627	AC011343.1-001	AC011343.1	1	1	1	1	4
hsa-miR-1258	MIMAT0005909	ENSG00000258661	ENST00000555107	RP11-964E11.2-001	RP11-964E11.2	1	1	1	1	4
hsa-miR-1258	MIMAT0005909	ENSG00000231731	ENST00000626901	AC010976.2-022	AC010976.2	1	1	1	1	4
hsa-miR-1258	MIMAT0005909	ENSG00000253456	ENST00000518425	CTD-2363C16.2-001	CTD-2363C16.2	1	1	1	1	4
hsa-miR-1258	MIMAT0005909	ENSG00000182165	ENST00000542586	TP53TG1-201	TP53TG1	1	1	1	1	4
hsa-miR-1258	MIMAT0005909	ENSG00000257165	ENST00000546865	RP11-171L9.1-001	RP11-171L9.1	1	1	1	1	4
hsa-miR-1258	MIMAT0005909	ENSG00000265179	ENST00000581719	RP11-672L10.2-002	RP11-672L10.2	1	1	1	1	4
hsa-miR-1258	MIMAT0005909	ENSG00000273036	ENST00000625242	FAM95C-002	FAM95C	1	1	1	1	4
hsa-miR-1258	MIMAT0005909	ENSG00000267080	ENST00000585457	ASB16-AS1-001	ASB16-AS1	1	1	1	1	4
hsa-miR-1258	MIMAT0005909	ENSG00000214548	ENST00000455531	MEG3-008	MEG3	1	1	1	1	4
hsa-miR-1258	MIMAT0005909	ENSG00000226609	ENST00000440009	RP11-276E15.4-001	RP11-276E15.4	1	1	1	1	4
[truncated: 11,812 more rows]

## Sheet: lncRNA-mRNA.p0.05.lncRNAtor
Table 5. Significantly lncRNA-mRNA target prediction by lncRNAtor based on TCGA LIHC dataset.
[truncated: 16,383 more rows]

[truncated: 4 more sheets: miRNA-mRNA.3utr.8of12, miRNA-mRNA.cds.5of7, miRNA-mRNA.5utr.4of6, MLMI.network]
